# Supplementary material for: Selective CO2 Electroreduction to CO by an Organometallic Nickel Catalyst Featuring a C3–Symmetric Tris(Phosphino)Alkyl Ligand
Source: ACS Catal. 2026 Feb 4;16(4):3831–40. doi: 10.1021/acscatal.5c08299 (PMC12930349; doi:10.1021/acscatal.5c08299)
Supplement: Supplementary file 2 [file cs5c08299_si_002.cif]

 
data_mo_SFL30861_0m
 
_audit_creation_method            'SHELXL-2018/3'
_shelx_SHELXL_version_number      '2018/3'
_chemical_name_systematic         ?
_chemical_name_common             ?
_chemical_melting_point           ?
_chemical_formula_moiety          ?
_chemical_formula_sum
 'C69 H57 B Cl9 F4 N4 Ni P3' 
_chemical_formula_weight          1499.66

loop_
 _atom_type_symbol
 _atom_type_description
 _atom_type_scat_dispersion_real
 _atom_type_scat_dispersion_imag
 _atom_type_scat_source
 'C'  'C'   0.0033   0.0016
 'International Tables Vol C Tables 4.2.6.8 and 6.1.1.4'
 'H'  'H'   0.0000   0.0000
 'International Tables Vol C Tables 4.2.6.8 and 6.1.1.4'
 'N'  'N'   0.0061   0.0033
 'International Tables Vol C Tables 4.2.6.8 and 6.1.1.4'
 'B'  'B'   0.0013   0.0007
 'International Tables Vol C Tables 4.2.6.8 and 6.1.1.4'
 'F'  'F'   0.0171   0.0103
 'International Tables Vol C Tables 4.2.6.8 and 6.1.1.4'
 'Ni'  'Ni'   0.3393   1.1124
 'International Tables Vol C Tables 4.2.6.8 and 6.1.1.4'
 'Cl'  'Cl'   0.1484   0.1585
 'International Tables Vol C Tables 4.2.6.8 and 6.1.1.4'
 'P'  'P'   0.1023   0.0942
 'International Tables Vol C Tables 4.2.6.8 and 6.1.1.4'
 
_space_group_crystal_system       triclinic
_space_group_IT_number            2
_space_group_name_H-M_alt         'P -1'
_space_group_name_Hall            '-P 1'
 
_shelx_space_group_comment
;
The symmetry employed for this shelxl refinement is uniquely defined
by the following loop, which should always be used as a source of
symmetry information in preference to the above space-group names.
They are only intended as comments.
;
 
loop_
 _space_group_symop_operation_xyz
 'x, y, z'
 '-x, -y, -z'
 
_cell_length_a                    12.6092(7)
_cell_length_b                    15.0493(9)
_cell_length_c                    19.7946(11)
_cell_angle_alpha                 83.3883(16)
_cell_angle_beta                  72.8276(14)
_cell_angle_gamma                 78.1182(17)
_cell_volume                      3505.9(3)
_cell_formula_units_Z             2
_cell_measurement_temperature     100(2)
_cell_measurement_reflns_used      9960
_cell_measurement_theta_min        2.27
_cell_measurement_theta_max       29.49
 
_exptl_crystal_description       'block'
_exptl_crystal_colour            'red'
_exptl_crystal_density_meas       ?
_exptl_crystal_density_method     ?
_exptl_crystal_density_diffrn     1.421          
_exptl_crystal_F_000              1532
_exptl_transmission_factor_min    ?
_exptl_transmission_factor_max    ?
_exptl_crystal_size_max           0.150
_exptl_crystal_size_mid           0.100
_exptl_crystal_size_min           0.050
_exptl_absorpt_coefficient_mu     0.743
_shelx_estimated_absorpt_T_min    0.897
_shelx_estimated_absorpt_T_max    0.964
_exptl_absorpt_correction_type    multi-scan
_exptl_absorpt_correction_T_min    0.6109
_exptl_absorpt_correction_T_max    0.7460
_exptl_absorpt_process_details   
'SADABS-2014/4'
_exptl_absorpt_special_details    ?
_diffrn_ambient_temperature       100(2)
_diffrn_radiation_wavelength      0.71073
_diffrn_radiation_type            MoK\a
_diffrn_source                    'Microfocus source E025 IuS' 
_diffrn_source_type               'Bruker APEX DUO'
_diffrn_source_power              50
_diffrn_source_current            0.6
_diffrn_source_size               '0.2 mm x 0.2 mm fine focus'
_diffrn_radiation_monochromator   'Quazar MX Multilayer Optics'
_diffrn_detector_type             '4K CCD area detector APEX II'
_diffrn_measurement_device_type   'APEX DUO Kappa 4-axis goniometer' 
_diffrn_measurement_method
;
 Fullsphere data collection, phi and omega scans
;
_diffrn_detector_area_resol_mean  512 
_diffrn_reflns_number             39711
_diffrn_reflns_av_unetI/netI      0.0698
_diffrn_reflns_av_R_equivalents   0.0372
_diffrn_reflns_limit_h_min        -17
_diffrn_reflns_limit_h_max        10
_diffrn_reflns_limit_k_min        -21
_diffrn_reflns_limit_k_max        15
_diffrn_reflns_limit_l_min        -27
_diffrn_reflns_limit_l_max        27
_diffrn_reflns_theta_min          1.705
_diffrn_reflns_theta_max          30.147
_diffrn_reflns_theta_full         25.242
_diffrn_measured_fraction_theta_max   0.945
_diffrn_measured_fraction_theta_full  0.982
_diffrn_reflns_Laue_measured_fraction_max    0.945
_diffrn_reflns_Laue_measured_fraction_full   0.982
_diffrn_reflns_point_group_measured_fraction_max   0.945
_diffrn_reflns_point_group_measured_fraction_full  0.982
_reflns_number_total              19603
_reflns_number_gt                 13023
_reflns_threshold_expression      'I > 2\s(I)'
_reflns_Friedel_coverage          0.000
_reflns_Friedel_fraction_max      .
_reflns_Friedel_fraction_full     .
 
_reflns_special_details
;
 Reflections were merged by SHELXL according to the crystal
 class for the calculation of statistics and refinement.
 
 _reflns_Friedel_fraction is defined as the number of unique
 Friedel pairs measured divided by the number that would be
 possible theoretically, ignoring centric projections and
 systematic absences.
;
 
_computing_data_collection        'Bruker APEX2 v2014.9-0' 
_computing_cell_refinement        'Bruker APEX2 v2014.9-0' 
_computing_data_reduction         'Bruker APEX2 v2014.9-0' 
_computing_structure_solution   'SHELXT (Sheldrick, 2018)'
_computing_structure_refinement 'SHELXL-2018/3 (Sheldrick, 2018)'
_computing_molecular_graphics   'shelXle (H�bschle, Sheldrick and Dittirch, 2011)' 
_computing_publication_material 'SHELXL-2018/3 (Sheldrick, 2018)' 
_refine_special_details           ?
_refine_ls_structure_factor_coef  Fsqd
_refine_ls_matrix_type            full
_refine_ls_weighting_scheme       calc
_refine_ls_weighting_details
'w=1/[\s^2^(Fo^2^)+(0.0970P)^2^+3.2640P] where P=(Fo^2^+2Fc^2^)/3'
_atom_sites_solution_primary      ?
_atom_sites_solution_secondary    ?
_atom_sites_solution_hydrogens    geom
_refine_ls_hydrogen_treatment     constr
_refine_ls_extinction_method      none
_refine_ls_extinction_coef        .
_refine_ls_number_reflns          19603
_refine_ls_number_parameters      968
_refine_ls_number_restraints      126
_refine_ls_R_factor_all           0.1029
_refine_ls_R_factor_gt            0.0618
_refine_ls_wR_factor_ref          0.1907
_refine_ls_wR_factor_gt           0.1642
_refine_ls_goodness_of_fit_ref    1.039
_refine_ls_restrained_S_all       1.053
_refine_ls_shift/su_max           0.002
_refine_ls_shift/su_mean          0.000
 
loop_
 _atom_site_label
 _atom_site_type_symbol
 _atom_site_fract_x
 _atom_site_fract_y
 _atom_site_fract_z
 _atom_site_U_iso_or_equiv
 _atom_site_adp_type
 _atom_site_occupancy
 _atom_site_site_symmetry_order  
 _atom_site_calc_flag
 _atom_site_refinement_flags_posn
 _atom_site_refinement_flags_adp
 _atom_site_refinement_flags_occupancy
 _atom_site_disorder_assembly
 _atom_site_disorder_group
Ni1 Ni 0.29023(3) 0.23648(2) 0.77097(2) 0.01443(9) Uani 1 1 d . . . . .
P1 P 0.22847(6) 0.29742(5) 0.67637(4) 0.01603(15) Uani 1 1 d . . . . .
P2 P 0.46075(6) 0.25898(5) 0.76985(4) 0.01568(15) Uani 1 1 d . . . . .
P3 P 0.21159(6) 0.12615(5) 0.84259(4) 0.01560(15) Uani 1 1 d . . . . .
C3 C 0.5080(3) 0.1566(2) 0.57591(16) 0.0218(6) Uani 1 1 d . . . . .
N1 N 0.3295(2) 0.23763(16) 0.61144(12) 0.0179(5) Uani 1 1 d . . . . .
N2 N 0.53808(19) 0.15282(16) 0.74956(13) 0.0173(5) Uani 1 1 d . . . . .
N3 N 0.2408(2) 0.04497(16) 0.78261(12) 0.0178(5) Uani 1 1 d . . . . .
N4 N 0.2046(2) 0.33143(17) 0.83340(13) 0.0194(5) Uani 1 1 d . . . . .
C1 C 0.3806(2) 0.13317(18) 0.70637(14) 0.0154(5) Uani 1 1 d . . . . .
C2 C 0.4145(2) 0.17505(19) 0.63256(15) 0.0172(5) Uani 1 1 d . . . . .
C4 C 0.4788(3) 0.2062(2) 0.51556(16) 0.0228(6) Uani 1 1 d . . . . .
C5 C 0.5371(3) 0.2112(2) 0.44306(17) 0.0300(7) Uani 1 1 d . . . . .
H5 H 0.613473 0.181671 0.426556 0.036 Uiso 1 1 calc R U . . .
C6 C 0.4809(3) 0.2602(2) 0.39622(17) 0.0333(8) Uani 1 1 d . . . . .
H6 H 0.518982 0.263521 0.347073 0.040 Uiso 1 1 calc R U . . .
C7 C 0.3691(3) 0.3049(2) 0.42009(17) 0.0319(8) Uani 1 1 d . . . . .
H7 H 0.332159 0.336849 0.386656 0.038 Uiso 1 1 calc R U . . .
C8 C 0.3107(3) 0.3036(2) 0.49148(17) 0.0274(7) Uani 1 1 d . . . . .
H8 H 0.235487 0.335522 0.507732 0.033 Uiso 1 1 calc R U . . .
C9 C 0.3668(3) 0.2537(2) 0.53820(15) 0.0212(6) Uani 1 1 d . . . . .
C10 C 0.6176(3) 0.0927(2) 0.57230(17) 0.0265(7) Uani 1 1 d . . . . .
H10A H 0.677053 0.112310 0.532390 0.040 Uiso 1 1 calc R U . . .
H10B H 0.609708 0.031084 0.565678 0.040 Uiso 1 1 calc R U . . .
H10C H 0.637754 0.092881 0.616460 0.040 Uiso 1 1 calc R U . . .
C11 C 0.2388(2) 0.4170(2) 0.65631(15) 0.0188(6) Uani 1 1 d . . . . .
C12 C 0.3278(3) 0.4471(2) 0.60518(16) 0.0213(6) Uani 1 1 d . . . . .
H12 H 0.385427 0.404594 0.576898 0.026 Uiso 1 1 calc R U . . .
C13 C 0.3330(3) 0.5390(2) 0.59504(17) 0.0268(7) Uani 1 1 d . . . . .
H13 H 0.393985 0.558932 0.559509 0.032 Uiso 1 1 calc R U . . .
C14 C 0.2509(3) 0.6015(2) 0.63591(19) 0.0334(8) Uani 1 1 d . . . . .
H14 H 0.254598 0.664415 0.628041 0.040 Uiso 1 1 calc R U . . .
C15 C 0.1628(3) 0.5726(2) 0.6886(2) 0.0404(9) Uani 1 1 d . . . . .
H15 H 0.106421 0.615494 0.717309 0.049 Uiso 1 1 calc R U . . .
C16 C 0.1576(3) 0.4806(2) 0.69907(18) 0.0315(7) Uani 1 1 d . . . . .
H16 H 0.097974 0.460649 0.735756 0.038 Uiso 1 1 calc R U . . .
C17 C 0.0957(5) 0.2890(7) 0.6596(6) 0.0224(7) Uani 0.5 1 d DG . P A 1
C18 C 0.0037(6) 0.3598(5) 0.6661(4) 0.038(2) Uani 0.5 1 d DG . P A 1
H18 H 0.009726 0.418704 0.675695 0.045 Uiso 0.5 1 calc R U P A 1
C19 C -0.0972(5) 0.3444(6) 0.6587(4) 0.045(2) Uani 0.5 1 d DG . P A 1
H19 H -0.160061 0.392839 0.663159 0.055 Uiso 0.5 1 calc R U P A 1
C20 C -0.1060(7) 0.2583(7) 0.6447(6) 0.052(6) Uani 0.5 1 d DG . P A 1
H20 H -0.174975 0.247764 0.639578 0.063 Uiso 0.5 1 calc R U P A 1
C21 C -0.0140(10) 0.1875(5) 0.6381(7) 0.070(6) Uani 0.5 1 d DG . P A 1
H21 H -0.020100 0.128552 0.628531 0.084 Uiso 0.5 1 calc R U P A 1
C22 C 0.0868(8) 0.2028(5) 0.6456(6) 0.054(4) Uani 0.5 1 d DG . P A 1
H22 H 0.149690 0.154414 0.641066 0.065 Uiso 0.5 1 calc R U P A 1
C17' C 0.0993(7) 0.2846(7) 0.6569(6) 0.0224(7) Uani 0.5 1 d D . P A 2
C18' C 0.0299(8) 0.3544(6) 0.6299(6) 0.046(2) Uani 0.5 1 d D . P A 2
H18' H 0.047520 0.413840 0.621502 0.055 Uiso 0.5 1 calc R U P A 2
C19' C -0.0652(9) 0.3383(7) 0.6148(8) 0.077(4) Uani 0.5 1 d D . P A 2
H19' H -0.112145 0.386728 0.596505 0.092 Uiso 0.5 1 calc R U P A 2
C20' C -0.0919(12) 0.2520(8) 0.6265(11) 0.049(4) Uani 0.5 1 d D . P A 2
H20' H -0.156911 0.241031 0.616108 0.059 Uiso 0.5 1 calc R U P A 2
C21' C -0.0231(10) 0.1819(6) 0.6533(6) 0.041(3) Uani 0.5 1 d D . P A 2
H21' H -0.040365 0.122336 0.661102 0.050 Uiso 0.5 1 calc R U P A 2
C22' C 0.0714(8) 0.1986(6) 0.6688(5) 0.025(2) Uani 0.5 1 d D . P A 2
H22' H 0.117672 0.150275 0.687871 0.030 Uiso 0.5 1 calc R U P A 2
C23 C 0.4798(2) 0.09097(19) 0.73307(15) 0.0174(5) Uani 1 1 d . . . . .
C24 C 0.5363(2) 0.0038(2) 0.73849(15) 0.0211(6) Uani 1 1 d . . . . .
C26 C 0.7272(3) -0.0560(2) 0.76756(17) 0.0286(7) Uani 1 1 d . . . . .
H26 H 0.728997 -0.118650 0.763507 0.034 Uiso 1 1 calc R U . . .
C25 C 0.6364(2) 0.0099(2) 0.75768(15) 0.0219(6) Uani 1 1 d . . . . .
C27 C 0.8141(3) -0.0279(3) 0.78332(18) 0.0329(8) Uani 1 1 d . . . . .
H27 H 0.876588 -0.071943 0.789856 0.040 Uiso 1 1 calc R U . . .
C31 C 0.5128(3) -0.0836(2) 0.72241(19) 0.0297(7) Uani 1 1 d . . . . .
H31A H 0.544739 -0.133768 0.750832 0.045 Uiso 1 1 calc R U . . .
H31B H 0.547215 -0.093822 0.671987 0.045 Uiso 1 1 calc R U . . .
H31C H 0.431067 -0.080396 0.733841 0.045 Uiso 1 1 calc R U . . .
C29 C 0.7232(3) 0.1308(2) 0.78064(17) 0.0266(7) Uani 1 1 d . . . . .
H29 H 0.721684 0.193235 0.785410 0.032 Uiso 1 1 calc R U . . .
C53 C 0.0579(2) 0.1523(2) 0.87867(15) 0.0183(6) Uani 1 1 d . . . . .
C30 C 0.6360(2) 0.1025(2) 0.76399(15) 0.0206(6) Uani 1 1 d . . . . .
C32 C 0.5317(2) 0.3374(2) 0.70385(15) 0.0181(5) Uani 1 1 d . . . . .
C33 C 0.5000(3) 0.4306(2) 0.71460(17) 0.0228(6) Uani 1 1 d . . . . .
H33 H 0.446342 0.451093 0.757274 0.027 Uiso 1 1 calc R U . . .
C34 C 0.5463(3) 0.4927(2) 0.66341(18) 0.0283(7) Uani 1 1 d . . . . .
H34 H 0.525954 0.555789 0.671461 0.034 Uiso 1 1 calc R U . . .
C35 C 0.6230(3) 0.4634(2) 0.59977(18) 0.0292(7) Uani 1 1 d . . . . .
H35 H 0.654541 0.506425 0.564489 0.035 Uiso 1 1 calc R U . . .
C38 C 0.4817(2) 0.2855(2) 0.85166(15) 0.0193(6) Uani 1 1 d . . . . .
C56 C -0.1765(3) 0.1971(2) 0.92808(18) 0.0297(7) Uani 1 1 d . . . . .
H56 H -0.256410 0.212173 0.944551 0.036 Uiso 1 1 calc R U . . .
C37 C 0.6082(2) 0.3085(2) 0.64050(16) 0.0213(6) Uani 1 1 d . . . . .
H37 H 0.630145 0.245373 0.632775 0.026 Uiso 1 1 calc R U . . .
C39 C 0.4120(3) 0.2548(2) 0.91490(16) 0.0263(7) Uani 1 1 d . . . . .
H39 H 0.359057 0.218761 0.913668 0.032 Uiso 1 1 calc R U . . .
C40 C 0.4187(3) 0.2761(3) 0.97978(17) 0.0334(8) Uani 1 1 d . . . . .
H40 H 0.371316 0.254058 1.022560 0.040 Uiso 1 1 calc R U . . .
C44 C 0.3021(2) 0.06822(19) 0.71284(15) 0.0173(5) Uani 1 1 d . . . . .
C41 C 0.4947(3) 0.3297(3) 0.98189(18) 0.0335(8) Uani 1 1 d . . . . .
H41 H 0.498671 0.345320 1.026118 0.040 Uiso 1 1 calc R U . . .
C43 C 0.5588(3) 0.3392(2) 0.85474(17) 0.0259(7) Uani 1 1 d . . . . .
H43 H 0.607004 0.361093 0.812249 0.031 Uiso 1 1 calc R U . . .
C48 C 0.1016(3) -0.1630(2) 0.74364(19) 0.0273(7) Uani 1 1 d . . . . .
H48 H 0.072842 -0.211223 0.732262 0.033 Uiso 1 1 calc R U . . .
C47 C 0.1673(3) -0.1135(2) 0.68944(18) 0.0252(6) Uani 1 1 d . . . . .
H47 H 0.182372 -0.126640 0.641362 0.030 Uiso 1 1 calc R U . . .
C42 C 0.5647(3) 0.3601(3) 0.91970(19) 0.0328(8) Uani 1 1 d . . . . .
H42 H 0.617538 0.395981 0.921418 0.039 Uiso 1 1 calc R U . . .
C49 C 0.0772(3) -0.1432(2) 0.81419(18) 0.0254(7) Uani 1 1 d . . . . .
H49 H 0.031502 -0.177770 0.849975 0.030 Uiso 1 1 calc R U . . .
C46 C 0.2109(2) -0.0434(2) 0.70742(16) 0.0204(6) Uani 1 1 d . . . . .
C45 C 0.2840(2) 0.0170(2) 0.66596(16) 0.0203(6) Uani 1 1 d . . . . .
C50 C 0.1184(3) -0.0738(2) 0.83339(17) 0.0228(6) Uani 1 1 d . . . . .
H50 H 0.101468 -0.060125 0.881520 0.027 Uiso 1 1 calc R U . . .
C51 C 0.1853(2) -0.02515(19) 0.77918(16) 0.0193(6) Uani 1 1 d . . . . .
C28 C 0.8123(3) 0.0642(3) 0.78995(18) 0.0316(8) Uani 1 1 d . . . . .
H28 H 0.873498 0.081230 0.801042 0.038 Uiso 1 1 calc R U . . .
C55 C -0.1186(3) 0.2433(2) 0.86884(18) 0.0287(7) Uani 1 1 d . . . . .
H55 H -0.158735 0.290290 0.844716 0.034 Uiso 1 1 calc R U . . .
C52 C 0.3281(3) 0.0186(2) 0.58722(16) 0.0287(7) Uani 1 1 d . . . . .
H52A H 0.281947 -0.011094 0.568034 0.043 Uiso 1 1 calc R U . . .
H52B H 0.406479 -0.013767 0.573886 0.043 Uiso 1 1 calc R U . . .
H52C H 0.324999 0.081797 0.568004 0.043 Uiso 1 1 calc R U . . .
C57 C -0.1183(3) 0.1289(2) 0.96335(18) 0.0291(7) Uani 1 1 d . . . . .
H57 H -0.158101 0.097404 1.004253 0.035 Uiso 1 1 calc R U . . .
C36 C 0.6528(3) 0.3716(2) 0.58834(17) 0.0268(7) Uani 1 1 d . . . . .
H36 H 0.703836 0.351471 0.544744 0.032 Uiso 1 1 calc R U . . .
C54 C -0.0018(2) 0.2212(2) 0.84447(16) 0.0222(6) Uani 1 1 d . . . . .
H54 H 0.037550 0.253662 0.803941 0.027 Uiso 1 1 calc R U . . .
C58 C -0.0009(3) 0.1064(2) 0.93889(17) 0.0256(7) Uani 1 1 d . . . . .
H58 H 0.039079 0.059618 0.963302 0.031 Uiso 1 1 calc R U . . .
C59 C 0.2617(2) 0.0668(2) 0.91534(15) 0.0185(6) Uani 1 1 d . . . . .
C63 C 0.3890(3) -0.0522(2) 0.95951(18) 0.0278(7) Uani 1 1 d . . . . .
H63 H 0.444359 -0.106214 0.952281 0.033 Uiso 1 1 calc R U . . .
C62 C 0.3542(3) -0.0131(3) 1.02434(19) 0.0327(8) Uani 1 1 d . . . . .
H62 H 0.385440 -0.040609 1.061556 0.039 Uiso 1 1 calc R U . . .
C61 C 0.2745(3) 0.0656(3) 1.03493(17) 0.0309(7) Uani 1 1 d . . . . .
H61 H 0.251006 0.092208 1.079434 0.037 Uiso 1 1 calc R U . . .
C64 C 0.3431(2) -0.0127(2) 0.90508(16) 0.0214(6) Uani 1 1 d . . . . .
H64 H 0.367058 -0.039798 0.860750 0.026 Uiso 1 1 calc R U . . .
C67 C 0.1487(3) 0.3829(2) 0.87250(17) 0.0257(6) Uani 1 1 d . . . . .
C68 C 0.0732(4) 0.4486(3) 0.9220(2) 0.0439(10) Uani 1 1 d . . . . .
H68A H 0.106875 0.453151 0.959935 0.066 Uiso 1 1 calc R U . . .
H68B H 0.000524 0.428675 0.942434 0.066 Uiso 1 1 calc R U . . .
H68C H 0.061535 0.508268 0.896868 0.066 Uiso 1 1 calc R U . . .
C60 C 0.2283(3) 0.1063(2) 0.98062(16) 0.0249(6) Uani 1 1 d . . . . .
H60 H 0.174011 0.160960 0.987988 0.030 Uiso 1 1 calc R U . . .
F1B F -0.0092(3) 0.6424(2) 0.84069(16) 0.0797(10) Uani 1 1 d . . . . .
F2B F -0.1523(2) 0.60759(16) 0.93278(14) 0.0503(6) Uani 1 1 d . . . . .
F3B F -0.0391(2) 0.7005(2) 0.94533(16) 0.0639(8) Uani 1 1 d . . . . .
F4B F -0.1621(2) 0.74925(16) 0.88030(14) 0.0523(6) Uani 1 1 d . . . . .
B1B B -0.0913(4) 0.6757(3) 0.8995(3) 0.0407(10) Uani 1 1 d . . . . .
Cl1R Cl 0.8408(3) 0.6316(4) 0.7120(2) 0.0944(13) Uani 0.5 1 d D U P B 1
Cl2R Cl 0.8084(3) 0.4871(2) 0.7682(2) 0.0789(9) Uani 0.5 1 d D U P B 1
Cl3R Cl 0.6163(5) 0.6392(4) 0.8071(4) 0.0748(15) Uani 0.5 1 d D U P B 1
C1R C 0.7621(8) 0.5994(7) 0.7980(6) 0.068(3) Uani 0.5 1 d D U P B 1
H1R H 0.789822 0.611955 0.837738 0.081 Uiso 0.5 1 calc R U P B 1
C1R' C 0.7536(14) 0.6014(9) 0.7949(8) 0.066(3) Uani 0.5 1 d . U P C 2
H1R' H 0.759194 0.633662 0.834788 0.079 Uiso 0.5 1 calc R U P C 2
Cl4R Cl 0.8069(3) 0.4841(2) 0.8196(2) 0.0777(9) Uani 0.5 1 d . U P C 2
Cl5R Cl 0.7930(6) 0.6760(2) 0.7257(3) 0.1099(17) Uani 0.5 1 d . U P C 2
Cl6R Cl 0.6081(6) 0.5999(4) 0.8193(4) 0.100(2) Uani 0.5 1 d . U P C 2
Cl1S Cl 0.33087(9) 0.75107(8) 0.88451(6) 0.0510(3) Uani 1 1 d D . . . .
Cl2S Cl 0.28413(13) 0.61960(10) 0.80690(8) 0.0785(4) Uani 1 1 d D . . . .
Cl3S Cl 0.27287(16) 0.58243(11) 0.95497(10) 0.0925(6) Uani 1 1 d D . . . .
C1S C 0.2505(4) 0.6659(3) 0.8889(2) 0.0468(10) Uani 1 1 d D . . . .
H1S H 0.168822 0.694526 0.902053 0.056 Uiso 1 1 calc R U . . .
C1T C 0.0761(5) 0.1383(4) 0.4015(4) 0.049(2) Uani 0.55 1 d D . P D 1
H1T H 0.098421 0.140292 0.348541 0.059 Uiso 0.55 1 calc R U P D 1
Cl1T Cl 0.1916(3) 0.1585(2) 0.4227(2) 0.0845(9) Uani 0.55 1 d D . P D 1
Cl2T Cl 0.0552(5) 0.0315(3) 0.4274(3) 0.172(2) Uani 0.55 1 d D . P D 1
Cl3T Cl -0.0424(2) 0.22305(19) 0.42463(15) 0.0642(6) Uani 0.55 1 d D . P D 1
C1' C 0.0185(12) 0.2291(9) 0.4342(11) 0.133(17) Uani 0.2 1 d D U P E 2
H1' H 0.027275 0.230029 0.382236 0.160 Uiso 0.2 1 calc R U P E 2
Cl1' Cl 0.1410(9) 0.1614(11) 0.4432(12) 0.255(11) Uani 0.2 1 d D U P E 2
Cl2' Cl -0.0952(10) 0.1807(8) 0.4704(7) 0.137(5) Uani 0.2 1 d D U P E 2
Cl3' Cl -0.0021(10) 0.3431(8) 0.4495(5) 0.145(5) Uani 0.2 1 d D U P E 2
C1U C 0.0216(7) 0.4432(8) 0.5043(5) 0.042(4) Uani 0.25 1 d D U P F -1
H1U H 0.031085 0.384295 0.532809 0.050 Uiso 0.25 1 calc R U P F -1
Cl1U Cl 0.1016(4) 0.4261(3) 0.4153(2) 0.0513(10) Uani 0.25 1 d D U P F -1
Cl2U Cl 0.0701(5) 0.5248(4) 0.5397(3) 0.0624(13) Uani 0.25 1 d D U P F -1
Cl3U Cl -0.1228(4) 0.4787(4) 0.5091(4) 0.0721(16) Uani 0.25 1 d D U P F -1
 
loop_
 _atom_site_aniso_label
 _atom_site_aniso_U_11
 _atom_site_aniso_U_22
 _atom_site_aniso_U_33
 _atom_site_aniso_U_23
 _atom_site_aniso_U_13
 _atom_site_aniso_U_12
Ni1 0.01513(17) 0.01302(17) 0.01518(17) -0.00167(13) -0.00476(13) -0.00138(13)
P1 0.0168(3) 0.0164(3) 0.0156(3) -0.0007(3) -0.0065(3) -0.0021(3)
P2 0.0151(3) 0.0158(3) 0.0163(3) -0.0004(3) -0.0053(3) -0.0024(3)
P3 0.0154(3) 0.0144(3) 0.0165(3) 0.0001(3) -0.0046(3) -0.0020(3)
C3 0.0258(14) 0.0172(14) 0.0205(14) -0.0049(11) -0.0016(11) -0.0044(12)
N1 0.0223(12) 0.0158(12) 0.0165(11) -0.0006(9) -0.0079(9) -0.0019(9)
N2 0.0151(10) 0.0145(11) 0.0222(12) 0.0017(9) -0.0068(9) -0.0020(9)
N3 0.0196(11) 0.0149(11) 0.0189(12) 0.0006(9) -0.0059(9) -0.0035(9)
N4 0.0209(12) 0.0182(12) 0.0208(12) -0.0011(10) -0.0084(10) -0.0037(10)
C1 0.0160(12) 0.0123(12) 0.0165(13) -0.0026(10) -0.0028(10) -0.0013(10)
C2 0.0185(13) 0.0156(13) 0.0187(13) -0.0048(10) -0.0060(10) -0.0026(10)
C4 0.0318(16) 0.0154(14) 0.0201(14) -0.0020(11) -0.0031(12) -0.0075(12)
C5 0.0422(19) 0.0219(16) 0.0215(15) -0.0036(12) -0.0002(14) -0.0077(14)
C6 0.062(2) 0.0216(16) 0.0145(14) -0.0023(12) -0.0015(14) -0.0151(16)
C7 0.059(2) 0.0219(16) 0.0198(15) 0.0022(12) -0.0166(15) -0.0133(16)
C8 0.0409(18) 0.0201(15) 0.0239(16) 0.0010(12) -0.0128(14) -0.0072(14)
C9 0.0305(15) 0.0169(14) 0.0161(13) -0.0029(11) -0.0034(11) -0.0074(12)
C10 0.0258(15) 0.0251(16) 0.0224(15) -0.0046(12) 0.0008(12) 0.0002(13)
C11 0.0213(13) 0.0169(14) 0.0191(14) 0.0006(11) -0.0097(11) -0.0004(11)
C12 0.0235(14) 0.0210(15) 0.0217(14) -0.0010(11) -0.0096(11) -0.0042(12)
C13 0.0333(17) 0.0215(16) 0.0280(16) 0.0027(13) -0.0122(13) -0.0078(13)
C14 0.047(2) 0.0153(15) 0.0361(19) 0.0028(13) -0.0124(16) -0.0038(14)
C15 0.049(2) 0.0200(17) 0.041(2) -0.0052(15) -0.0031(17) 0.0061(16)
C16 0.0340(17) 0.0204(16) 0.0302(17) 0.0008(13) 0.0003(14) 0.0024(13)
C17 0.0188(14) 0.0308(18) 0.0203(15) 0.0008(13) -0.0090(12) -0.0063(13)
C18 0.025(4) 0.046(5) 0.046(5) -0.018(5) -0.013(4) -0.002(3)
C19 0.022(4) 0.067(7) 0.046(5) -0.002(5) -0.010(4) -0.007(4)
C20 0.046(8) 0.077(12) 0.051(8) 0.024(6) -0.038(6) -0.032(7)
C21 0.065(10) 0.025(6) 0.155(17) -0.006(7) -0.082(11) -0.009(6)
C22 0.054(8) 0.032(6) 0.101(13) 0.002(6) -0.062(9) -0.004(5)
C17' 0.0188(14) 0.0308(18) 0.0203(15) 0.0008(13) -0.0090(12) -0.0063(13)
C18' 0.042(5) 0.041(5) 0.069(7) 0.010(5) -0.041(5) -0.011(4)
C19' 0.058(7) 0.062(7) 0.141(13) 0.010(8) -0.081(8) -0.007(6)
C20' 0.032(5) 0.058(9) 0.074(10) 0.007(6) -0.033(5) -0.022(5)
C21' 0.030(6) 0.074(9) 0.023(4) -0.004(4) 0.001(3) -0.027(6)
C22' 0.022(4) 0.035(5) 0.019(4) -0.006(3) 0.000(3) -0.011(3)
C23 0.0178(13) 0.0159(13) 0.0177(13) 0.0004(10) -0.0046(10) -0.0023(10)
C24 0.0208(14) 0.0191(14) 0.0198(14) -0.0014(11) -0.0023(11) -0.0006(11)
C26 0.0270(16) 0.0272(17) 0.0249(16) 0.0002(13) -0.0054(13) 0.0064(13)
C25 0.0193(13) 0.0227(15) 0.0193(14) 0.0024(11) -0.0027(11) 0.0001(11)
C27 0.0230(15) 0.039(2) 0.0299(17) -0.0004(15) -0.0090(13) 0.0122(14)
C31 0.0313(17) 0.0161(15) 0.0380(19) -0.0035(13) -0.0076(14) 0.0016(13)
C29 0.0203(14) 0.0315(18) 0.0263(16) 0.0020(13) -0.0065(12) -0.0028(13)
C53 0.0165(12) 0.0199(14) 0.0183(13) -0.0012(11) -0.0045(10) -0.0036(11)
C30 0.0160(13) 0.0233(15) 0.0195(14) 0.0014(11) -0.0042(10) 0.0003(11)
C32 0.0163(12) 0.0197(14) 0.0203(14) 0.0008(11) -0.0085(10) -0.0039(11)
C33 0.0229(14) 0.0197(15) 0.0268(15) -0.0005(12) -0.0076(12) -0.0055(12)
C34 0.0347(17) 0.0188(15) 0.0328(17) 0.0013(13) -0.0104(14) -0.0085(13)
C35 0.0316(17) 0.0267(17) 0.0292(17) 0.0065(13) -0.0078(14) -0.0107(14)
C38 0.0185(13) 0.0213(14) 0.0199(14) -0.0012(11) -0.0101(11) -0.0004(11)
C56 0.0188(14) 0.0329(18) 0.0320(17) 0.0067(14) -0.0029(13) -0.0036(13)
C37 0.0204(13) 0.0203(15) 0.0221(14) 0.0009(11) -0.0060(11) -0.0023(11)
C39 0.0273(15) 0.0316(18) 0.0226(15) 0.0020(13) -0.0095(12) -0.0091(13)
C40 0.0317(17) 0.049(2) 0.0189(15) 0.0004(15) -0.0085(13) -0.0059(16)
C44 0.0184(13) 0.0147(13) 0.0184(13) -0.0006(10) -0.0057(10) -0.0010(10)
C41 0.0339(18) 0.045(2) 0.0247(17) -0.0087(15) -0.0157(14) -0.0003(16)
C43 0.0236(15) 0.0299(17) 0.0275(16) -0.0012(13) -0.0114(12) -0.0063(13)
C48 0.0206(14) 0.0174(15) 0.0447(19) -0.0038(13) -0.0102(13) -0.0024(12)
C47 0.0225(14) 0.0176(14) 0.0353(17) -0.0077(13) -0.0074(13) -0.0007(12)
C42 0.0310(17) 0.041(2) 0.0342(18) -0.0082(15) -0.0164(14) -0.0087(15)
C49 0.0202(14) 0.0178(15) 0.0384(18) 0.0037(13) -0.0102(13) -0.0039(12)
C46 0.0191(13) 0.0154(13) 0.0269(15) -0.0019(11) -0.0076(11) -0.0018(11)
C45 0.0226(14) 0.0150(13) 0.0237(14) -0.0044(11) -0.0067(11) -0.0019(11)
C50 0.0227(14) 0.0184(14) 0.0284(16) 0.0040(12) -0.0104(12) -0.0047(12)
C51 0.0205(13) 0.0140(13) 0.0245(14) -0.0001(11) -0.0089(11) -0.0022(11)
C28 0.0181(14) 0.045(2) 0.0301(17) 0.0009(15) -0.0100(13) 0.0011(14)
C55 0.0193(14) 0.0309(18) 0.0334(18) 0.0081(14) -0.0106(13) 0.0001(13)
C52 0.0377(18) 0.0260(17) 0.0229(15) -0.0081(13) -0.0029(13) -0.0110(14)
C57 0.0191(14) 0.0339(18) 0.0304(17) 0.0080(14) -0.0028(12) -0.0074(13)
C36 0.0273(15) 0.0275(17) 0.0237(15) 0.0028(13) -0.0042(12) -0.0075(13)
C54 0.0203(14) 0.0235(15) 0.0222(15) 0.0028(12) -0.0063(11) -0.0045(12)
C58 0.0215(14) 0.0243(16) 0.0280(16) 0.0067(13) -0.0055(12) -0.0038(12)
C59 0.0161(12) 0.0190(14) 0.0200(14) 0.0031(11) -0.0042(10) -0.0057(11)
C63 0.0210(14) 0.0291(17) 0.0339(18) 0.0093(14) -0.0120(13) -0.0056(13)
C62 0.0322(17) 0.041(2) 0.0310(18) 0.0135(15) -0.0183(14) -0.0161(16)
C61 0.0394(18) 0.038(2) 0.0209(15) 0.0034(14) -0.0120(14) -0.0163(16)
C64 0.0181(13) 0.0229(15) 0.0223(14) 0.0031(12) -0.0054(11) -0.0047(11)
C67 0.0280(15) 0.0207(15) 0.0268(16) -0.0031(12) -0.0068(13) -0.0015(13)
C68 0.051(2) 0.0278(19) 0.042(2) -0.0166(17) -0.0004(18) 0.0050(17)
C60 0.0287(15) 0.0243(16) 0.0212(15) 0.0017(12) -0.0057(12) -0.0075(13)
F1B 0.076(2) 0.0539(18) 0.0665(19) -0.0023(14) 0.0336(15) 0.0050(15)
F2B 0.0450(13) 0.0384(13) 0.0618(16) 0.0050(11) -0.0027(11) -0.0172(11)
F3B 0.0699(18) 0.0581(18) 0.0766(19) 0.0149(15) -0.0355(15) -0.0286(15)
F4B 0.0535(15) 0.0318(13) 0.0708(17) 0.0001(12) -0.0208(13) -0.0029(11)
B1B 0.036(2) 0.029(2) 0.051(3) -0.0025(19) 0.0000(19) -0.0084(18)
Cl1R 0.0472(16) 0.134(4) 0.091(2) 0.025(3) -0.0070(15) -0.026(2)
Cl2R 0.0556(15) 0.0456(15) 0.119(3) 0.0123(18) -0.0096(18) -0.0024(12)
Cl3R 0.0379(14) 0.110(4) 0.070(2) -0.025(3) -0.0141(13) 0.010(2)
C1R 0.036(4) 0.074(5) 0.087(6) 0.004(5) -0.010(5) -0.010(5)
C1R' 0.089(6) 0.051(5) 0.069(6) -0.023(4) -0.045(6) 0.005(6)
Cl4R 0.091(2) 0.0488(16) 0.090(2) -0.0178(16) -0.0081(19) -0.0227(15)
Cl5R 0.210(5) 0.0493(19) 0.100(3) 0.0131(18) -0.093(4) -0.026(3)
Cl6R 0.077(3) 0.119(5) 0.116(5) -0.074(4) -0.049(3) 0.024(3)
Cl1S 0.0447(6) 0.0444(6) 0.0683(7) -0.0060(5) -0.0237(5) -0.0047(5)
Cl2S 0.0850(9) 0.0738(9) 0.0806(9) -0.0468(8) -0.0366(8) 0.0198(8)
Cl3S 0.1293(14) 0.0670(10) 0.1203(13) 0.0335(9) -0.0919(12) -0.0427(10)
C1S 0.046(2) 0.038(2) 0.062(3) -0.002(2) -0.028(2) -0.0010(18)
C1T 0.057(5) 0.035(4) 0.064(5) -0.002(4) -0.042(4) 0.007(4)
Cl1T 0.0569(17) 0.085(2) 0.125(3) -0.0014(19) -0.0492(19) -0.0109(14)
Cl2T 0.242(6) 0.067(2) 0.293(7) 0.015(3) -0.190(5) -0.063(3)
Cl3T 0.0543(13) 0.0740(17) 0.0782(17) -0.0303(13) -0.0339(12) -0.0061(11)
C1' 0.132(19) 0.129(19) 0.127(19) -0.005(10) -0.018(10) -0.025(10)
Cl1' 0.092(9) 0.351(19) 0.251(16) 0.079(14) 0.051(10) -0.077(12)
Cl2' 0.180(10) 0.139(9) 0.154(10) -0.013(7) -0.122(9) -0.051(8)
Cl3' 0.140(9) 0.211(12) 0.070(6) 0.021(7) -0.009(6) -0.049(9)
C1U 0.029(6) 0.044(7) 0.053(7) -0.002(6) -0.010(5) -0.008(5)
Cl1U 0.051(2) 0.051(3) 0.049(2) -0.0007(19) -0.0165(19) -0.001(2)
Cl2U 0.061(3) 0.077(4) 0.053(3) -0.009(2) -0.012(2) -0.021(3)
Cl3U 0.037(2) 0.072(4) 0.099(4) 0.015(3) -0.016(3) -0.006(2)
 
_geom_special_details
;
 All esds (except the esd in the dihedral angle between two l.s. planes)
 are estimated using the full covariance matrix.  The cell esds are taken
 into account individually in the estimation of esds in distances, angles
 and torsion angles; correlations between esds in cell parameters are only
 used when they are defined by crystal symmetry.  An approximate (isotropic)
 treatment of cell esds is used for estimating esds involving l.s. planes.
;
 
loop_
 _geom_bond_atom_site_label_1
 _geom_bond_atom_site_label_2
 _geom_bond_distance
 _geom_bond_site_symmetry_2
 _geom_bond_publ_flag
Ni1 N4 1.928(2) . ?
Ni1 C1 2.054(3) . ?
Ni1 P2 2.2378(8) . ?
Ni1 P3 2.2485(8) . ?
Ni1 P1 2.2640(8) . ?
P1 N1 1.706(2) . ?
P1 C11 1.820(3) . ?
P1 C17 1.832(7) . ?
P1 C17' 1.832(8) . ?
P2 N2 1.714(3) . ?
P2 C38 1.816(3) . ?
P2 C32 1.814(3) . ?
P3 N3 1.711(2) . ?
P3 C59 1.811(3) . ?
P3 C53 1.831(3) . ?
C3 C2 1.371(4) . ?
C3 C4 1.435(4) . ?
C3 C10 1.500(4) . ?
N1 C9 1.395(4) . ?
N1 C2 1.403(4) . ?
N2 C30 1.397(4) . ?
N2 C23 1.417(3) . ?
N3 C51 1.398(3) . ?
N3 C44 1.413(4) . ?
N4 C67 1.134(4) . ?
C1 C23 1.494(4) . ?
C1 C44 1.499(4) . ?
C1 C2 1.498(4) . ?
C4 C9 1.411(4) . ?
C4 C5 1.407(4) . ?
C5 C6 1.387(5) . ?
C6 C7 1.397(5) . ?
C7 C8 1.387(5) . ?
C8 C9 1.388(5) . ?
C11 C12 1.386(4) . ?
C11 C16 1.398(4) . ?
C12 C13 1.386(4) . ?
C13 C14 1.375(5) . ?
C14 C15 1.386(5) . ?
C15 C16 1.389(5) . ?
C17 C18 1.3900 . ?
C17 C22 1.3900 . ?
C18 C19 1.3900 . ?
C19 C20 1.3900 . ?
C20 C21 1.3900 . ?
C21 C22 1.3900 . ?
C17' C18' 1.387(4) . ?
C17' C22' 1.387(4) . ?
C18' C19' 1.390(4) . ?
C19' C20' 1.385(5) . ?
C20' C21' 1.384(5) . ?
C21' C22' 1.392(4) . ?
C23 C24 1.367(4) . ?
C24 C25 1.444(4) . ?
C24 C31 1.493(4) . ?
C26 C27 1.378(5) . ?
C26 C25 1.398(4) . ?
C25 C30 1.413(4) . ?
C27 C28 1.403(5) . ?
C29 C28 1.385(5) . ?
C29 C30 1.392(4) . ?
C53 C54 1.385(4) . ?
C53 C58 1.396(4) . ?
C32 C37 1.389(4) . ?
C32 C33 1.400(4) . ?
C33 C34 1.378(4) . ?
C34 C35 1.396(5) . ?
C35 C36 1.383(5) . ?
C38 C39 1.392(4) . ?
C38 C43 1.404(4) . ?
C56 C57 1.380(5) . ?
C56 C55 1.381(4) . ?
C37 C36 1.391(4) . ?
C39 C40 1.389(5) . ?
C40 C41 1.386(5) . ?
C44 C45 1.368(4) . ?
C41 C42 1.378(5) . ?
C43 C42 1.385(5) . ?
C48 C49 1.392(5) . ?
C48 C47 1.392(5) . ?
C47 C46 1.408(4) . ?
C49 C50 1.391(4) . ?
C46 C51 1.407(4) . ?
C46 C45 1.440(4) . ?
C45 C52 1.491(4) . ?
C50 C51 1.392(4) . ?
C55 C54 1.388(4) . ?
C57 C58 1.396(4) . ?
C59 C64 1.398(4) . ?
C59 C60 1.398(4) . ?
C63 C62 1.386(5) . ?
C63 C64 1.389(4) . ?
C62 C61 1.378(5) . ?
C61 C60 1.394(5) . ?
C67 C68 1.460(4) . ?
F1B B1B 1.374(5) . ?
F2B B1B 1.394(5) . ?
F3B B1B 1.388(6) . ?
F4B B1B 1.366(5) . ?
Cl1R C1R 1.769(10) . ?
Cl1R Cl2R 2.382(5) . ?
Cl2R C1R 1.779(10) . ?
Cl3R C1R 1.774(9) . ?
C1R' Cl5R 1.690(16) . ?
C1R' Cl6R 1.757(17) . ?
C1R' Cl4R 1.821(14) . ?
Cl1S C1S 1.771(4) . ?
Cl2S C1S 1.742(4) . ?
Cl3S C1S 1.749(4) . ?
C1T Cl2T 1.679(7) . ?
C1T Cl1T 1.721(6) . ?
C1T Cl3T 1.736(6) . ?
C1' Cl2' 1.674(8) . ?
C1' Cl1' 1.712(8) . ?
C1' Cl3' 1.729(8) . ?
C1U Cl3U 1.766(8) . ?
C1U Cl2U 1.770(9) . ?
C1U Cl1U 1.770(9) . ?
 
loop_
 _geom_angle_atom_site_label_1
 _geom_angle_atom_site_label_2
 _geom_angle_atom_site_label_3
 _geom_angle
 _geom_angle_site_symmetry_1
 _geom_angle_site_symmetry_3
 _geom_angle_publ_flag
N4 Ni1 C1 178.69(11) . . ?
N4 Ni1 P2 96.26(7) . . ?
C1 Ni1 P2 84.02(8) . . ?
N4 Ni1 P3 93.83(8) . . ?
C1 Ni1 P3 84.93(8) . . ?
P2 Ni1 P3 120.63(3) . . ?
N4 Ni1 P1 96.06(8) . . ?
C1 Ni1 P1 84.95(8) . . ?
P2 Ni1 P1 116.11(3) . . ?
P3 Ni1 P1 120.67(3) . . ?
N1 P1 C11 107.20(13) . . ?
N1 P1 C17 103.9(3) . . ?
C11 P1 C17 104.2(3) . . ?
N1 P1 C17' 101.3(4) . . ?
C11 P1 C17' 105.8(3) . . ?
N1 P1 Ni1 99.29(9) . . ?
C11 P1 Ni1 113.11(10) . . ?
C17 P1 Ni1 127.2(3) . . ?
C17' P1 Ni1 127.5(3) . . ?
N2 P2 C38 107.19(13) . . ?
N2 P2 C32 105.70(13) . . ?
C38 P2 C32 103.77(13) . . ?
N2 P2 Ni1 99.79(8) . . ?
C38 P2 Ni1 118.68(10) . . ?
C32 P2 Ni1 120.32(9) . . ?
N3 P3 C59 104.17(13) . . ?
N3 P3 C53 107.12(12) . . ?
C59 P3 C53 104.64(13) . . ?
N3 P3 Ni1 99.47(8) . . ?
C59 P3 Ni1 124.16(9) . . ?
C53 P3 Ni1 115.45(10) . . ?
C2 C3 C4 106.2(3) . . ?
C2 C3 C10 129.5(3) . . ?
C4 C3 C10 124.2(3) . . ?
C9 N1 C2 107.8(2) . . ?
C9 N1 P1 132.6(2) . . ?
C2 N1 P1 116.72(19) . . ?
C30 N2 C23 107.7(2) . . ?
C30 N2 P2 133.8(2) . . ?
C23 N2 P2 115.68(18) . . ?
C51 N3 C44 107.7(2) . . ?
C51 N3 P3 132.0(2) . . ?
C44 N3 P3 115.84(18) . . ?
C67 N4 Ni1 174.7(3) . . ?
C23 C1 C44 112.2(2) . . ?
C23 C1 C2 112.6(2) . . ?
C44 C1 C2 111.5(2) . . ?
C23 C1 Ni1 106.91(18) . . ?
C44 C1 Ni1 106.08(17) . . ?
C2 C1 Ni1 107.06(18) . . ?
C3 C2 N1 110.2(3) . . ?
C3 C2 C1 133.4(3) . . ?
N1 C2 C1 115.7(2) . . ?
C9 C4 C5 118.9(3) . . ?
C9 C4 C3 108.3(3) . . ?
C5 C4 C3 132.7(3) . . ?
C6 C5 C4 118.6(3) . . ?
C5 C6 C7 121.1(3) . . ?
C8 C7 C6 121.5(3) . . ?
C7 C8 C9 117.3(3) . . ?
C8 C9 N1 130.2(3) . . ?
C8 C9 C4 122.5(3) . . ?
N1 C9 C4 107.2(3) . . ?
C12 C11 C16 118.6(3) . . ?
C12 C11 P1 123.5(2) . . ?
C16 C11 P1 117.7(2) . . ?
C13 C12 C11 120.4(3) . . ?
C14 C13 C12 120.6(3) . . ?
C13 C14 C15 119.9(3) . . ?
C14 C15 C16 119.6(3) . . ?
C15 C16 C11 120.8(3) . . ?
C18 C17 C22 120.0 . . ?
C18 C17 P1 124.3(5) . . ?
C22 C17 P1 115.5(5) . . ?
C19 C18 C17 120.0 . . ?
C18 C19 C20 120.0 . . ?
C21 C20 C19 120.0 . . ?
C20 C21 C22 120.0 . . ?
C21 C22 C17 120.0 . . ?
C18' C17' C22' 118.5(4) . . ?
C18' C17' P1 124.4(6) . . ?
C22' C17' P1 117.1(6) . . ?
C17' C18' C19' 120.6(5) . . ?
C20' C19' C18' 120.5(5) . . ?
C21' C20' C19' 119.3(5) . . ?
C20' C21' C22' 120.0(5) . . ?
C17' C22' C21' 121.0(5) . . ?
C24 C23 N2 110.3(2) . . ?
C24 C23 C1 133.8(3) . . ?
N2 C23 C1 115.5(2) . . ?
C23 C24 C25 106.3(3) . . ?
C23 C24 C31 130.4(3) . . ?
C25 C24 C31 123.0(3) . . ?
C27 C26 C25 118.3(3) . . ?
C26 C25 C30 119.6(3) . . ?
C26 C25 C24 132.1(3) . . ?
C30 C25 C24 108.3(3) . . ?
C26 C27 C28 121.5(3) . . ?
C28 C29 C30 117.2(3) . . ?
C54 C53 C58 119.0(3) . . ?
C54 C53 P3 118.0(2) . . ?
C58 C53 P3 123.0(2) . . ?
C29 C30 N2 130.6(3) . . ?
C29 C30 C25 122.1(3) . . ?
N2 C30 C25 107.4(3) . . ?
C37 C32 C33 119.3(3) . . ?
C37 C32 P2 122.0(2) . . ?
C33 C32 P2 118.4(2) . . ?
C34 C33 C32 120.1(3) . . ?
C33 C34 C35 120.3(3) . . ?
C36 C35 C34 119.7(3) . . ?
C39 C38 C43 118.5(3) . . ?
C39 C38 P2 117.4(2) . . ?
C43 C38 P2 124.0(2) . . ?
C57 C56 C55 120.0(3) . . ?
C32 C37 C36 120.3(3) . . ?
C38 C39 C40 121.0(3) . . ?
C41 C40 C39 119.8(3) . . ?
C45 C44 N3 110.0(2) . . ?
C45 C44 C1 133.9(3) . . ?
N3 C44 C1 115.7(2) . . ?
C42 C41 C40 119.9(3) . . ?
C42 C43 C38 120.0(3) . . ?
C49 C48 C47 121.2(3) . . ?
C48 C47 C46 118.6(3) . . ?
C43 C42 C41 120.8(3) . . ?
C48 C49 C50 121.4(3) . . ?
C51 C46 C47 119.0(3) . . ?
C51 C46 C45 108.2(2) . . ?
C47 C46 C45 132.8(3) . . ?
C44 C45 C46 106.5(3) . . ?
C44 C45 C52 129.5(3) . . ?
C46 C45 C52 123.9(3) . . ?
C49 C50 C51 117.3(3) . . ?
C50 C51 N3 129.9(3) . . ?
C50 C51 C46 122.5(3) . . ?
N3 C51 C46 107.5(2) . . ?
C29 C28 C27 121.3(3) . . ?
C56 C55 C54 120.2(3) . . ?
C56 C57 C58 120.0(3) . . ?
C35 C36 C37 120.2(3) . . ?
C53 C54 C55 120.6(3) . . ?
C53 C58 C57 120.2(3) . . ?
C64 C59 C60 119.2(3) . . ?
C64 C59 P3 120.9(2) . . ?
C60 C59 P3 119.5(2) . . ?
C62 C63 C64 120.2(3) . . ?
C61 C62 C63 120.1(3) . . ?
C62 C61 C60 120.3(3) . . ?
C63 C64 C59 120.2(3) . . ?
N4 C67 C68 177.9(4) . . ?
C59 C60 C61 120.0(3) . . ?
F4B B1B F1B 110.0(4) . . ?
F4B B1B F3B 110.1(3) . . ?
F1B B1B F3B 108.4(4) . . ?
F4B B1B F2B 109.7(3) . . ?
F1B B1B F2B 109.0(3) . . ?
F3B B1B F2B 109.6(4) . . ?
C1R Cl1R Cl2R 48.0(3) . . ?
C1R Cl2R Cl1R 47.6(3) . . ?
Cl1R C1R Cl3R 109.2(7) . . ?
Cl1R C1R Cl2R 84.3(5) . . ?
Cl3R C1R Cl2R 112.5(7) . . ?
Cl5R C1R' Cl6R 112.7(9) . . ?
Cl5R C1R' Cl4R 135.7(9) . . ?
Cl6R C1R' Cl4R 100.1(9) . . ?
Cl2S C1S Cl3S 111.6(2) . . ?
Cl2S C1S Cl1S 110.6(2) . . ?
Cl3S C1S Cl1S 109.6(2) . . ?
Cl2T C1T Cl1T 110.8(4) . . ?
Cl2T C1T Cl3T 115.7(5) . . ?
Cl1T C1T Cl3T 114.0(4) . . ?
Cl2' C1' Cl1' 113.1(8) . . ?
Cl2' C1' Cl3' 114.4(8) . . ?
Cl1' C1' Cl3' 117.6(8) . . ?
Cl3U C1U Cl2U 110.4(6) . . ?
Cl3U C1U Cl1U 110.0(6) . . ?
Cl2U C1U Cl1U 110.4(6) . . ?
 
loop_
 _geom_torsion_atom_site_label_1
 _geom_torsion_atom_site_label_2
 _geom_torsion_atom_site_label_3
 _geom_torsion_atom_site_label_4
 _geom_torsion
 _geom_torsion_site_symmetry_1
 _geom_torsion_site_symmetry_2
 _geom_torsion_site_symmetry_3
 _geom_torsion_site_symmetry_4
 _geom_torsion_publ_flag
C11 P1 N1 C9 -41.3(3) . . . . ?
C17 P1 N1 C9 68.6(4) . . . . ?
C17' P1 N1 C9 69.3(4) . . . . ?
Ni1 P1 N1 C9 -159.2(3) . . . . ?
C11 P1 N1 C2 117.0(2) . . . . ?
C17 P1 N1 C2 -133.1(4) . . . . ?
C17' P1 N1 C2 -132.4(4) . . . . ?
Ni1 P1 N1 C2 -0.9(2) . . . . ?
C38 P2 N2 C30 -27.6(3) . . . . ?
C32 P2 N2 C30 82.6(3) . . . . ?
Ni1 P2 N2 C30 -151.9(3) . . . . ?
C38 P2 N2 C23 130.6(2) . . . . ?
C32 P2 N2 C23 -119.2(2) . . . . ?
Ni1 P2 N2 C23 6.3(2) . . . . ?
C59 P3 N3 C51 79.5(3) . . . . ?
C53 P3 N3 C51 -31.0(3) . . . . ?
Ni1 P3 N3 C51 -151.5(3) . . . . ?
C59 P3 N3 C44 -127.7(2) . . . . ?
C53 P3 N3 C44 121.8(2) . . . . ?
Ni1 P3 N3 C44 1.3(2) . . . . ?
C4 C3 C2 N1 -3.0(3) . . . . ?
C10 C3 C2 N1 -178.2(3) . . . . ?
C4 C3 C2 C1 166.6(3) . . . . ?
C10 C3 C2 C1 -8.6(5) . . . . ?
C9 N1 C2 C3 4.8(3) . . . . ?
P1 N1 C2 C3 -158.6(2) . . . . ?
C9 N1 C2 C1 -166.8(2) . . . . ?
P1 N1 C2 C1 29.8(3) . . . . ?
C23 C1 C2 C3 28.6(4) . . . . ?
C44 C1 C2 C3 -98.6(4) . . . . ?
Ni1 C1 C2 C3 145.8(3) . . . . ?
C23 C1 C2 N1 -162.3(2) . . . . ?
C44 C1 C2 N1 70.5(3) . . . . ?
Ni1 C1 C2 N1 -45.1(3) . . . . ?
C2 C3 C4 C9 0.1(3) . . . . ?
C10 C3 C4 C9 175.6(3) . . . . ?
C2 C3 C4 C5 -176.8(3) . . . . ?
C10 C3 C4 C5 -1.3(5) . . . . ?
C9 C4 C5 C6 -2.3(4) . . . . ?
C3 C4 C5 C6 174.4(3) . . . . ?
C4 C5 C6 C7 0.8(5) . . . . ?
C5 C6 C7 C8 1.4(5) . . . . ?
C6 C7 C8 C9 -1.9(5) . . . . ?
C7 C8 C9 N1 -177.7(3) . . . . ?
C7 C8 C9 C4 0.4(4) . . . . ?
C2 N1 C9 C8 173.8(3) . . . . ?
P1 N1 C9 C8 -26.5(5) . . . . ?
C2 N1 C9 C4 -4.6(3) . . . . ?
P1 N1 C9 C4 155.1(2) . . . . ?
C5 C4 C9 C8 1.7(4) . . . . ?
C3 C4 C9 C8 -175.7(3) . . . . ?
C5 C4 C9 N1 -179.8(3) . . . . ?
C3 C4 C9 N1 2.8(3) . . . . ?
N1 P1 C11 C12 -11.1(3) . . . . ?
C17 P1 C11 C12 -120.8(4) . . . . ?
C17' P1 C11 C12 -118.6(5) . . . . ?
Ni1 P1 C11 C12 97.3(2) . . . . ?
N1 P1 C11 C16 174.6(2) . . . . ?
C17 P1 C11 C16 64.8(4) . . . . ?
C17' P1 C11 C16 67.0(5) . . . . ?
Ni1 P1 C11 C16 -77.0(3) . . . . ?
C16 C11 C12 C13 -2.5(5) . . . . ?
P1 C11 C12 C13 -176.8(2) . . . . ?
C11 C12 C13 C14 0.6(5) . . . . ?
C12 C13 C14 C15 1.0(6) . . . . ?
C13 C14 C15 C16 -0.8(6) . . . . ?
C14 C15 C16 C11 -1.2(6) . . . . ?
C12 C11 C16 C15 2.8(5) . . . . ?
P1 C11 C16 C15 177.5(3) . . . . ?
N1 P1 C17 C18 -140.6(5) . . . . ?
C11 P1 C17 C18 -28.5(6) . . . . ?
Ni1 P1 C17 C18 106.0(5) . . . . ?
N1 P1 C17 C22 45.2(5) . . . . ?
C11 P1 C17 C22 157.3(4) . . . . ?
Ni1 P1 C17 C22 -68.2(5) . . . . ?
C22 C17 C18 C19 0.0 . . . . ?
P1 C17 C18 C19 -174.0(8) . . . . ?
C17 C18 C19 C20 0.0 . . . . ?
C18 C19 C20 C21 0.0 . . . . ?
C19 C20 C21 C22 0.0 . . . . ?
C20 C21 C22 C17 0.0 . . . . ?
C18 C17 C22 C21 0.0 . . . . ?
P1 C17 C22 C21 174.5(8) . . . . ?
N1 P1 C17' C18' -109.5(11) . . . . ?
C11 P1 C17' C18' 2.2(13) . . . . ?
Ni1 P1 C17' C18' 139.3(10) . . . . ?
N1 P1 C17' C22' 69.0(9) . . . . ?
C11 P1 C17' C22' -179.3(7) . . . . ?
Ni1 P1 C17' C22' -42.2(10) . . . . ?
C22' C17' C18' C19' 0(2) . . . . ?
P1 C17' C18' C19' 178.3(10) . . . . ?
C17' C18' C19' C20' 0(3) . . . . ?
C18' C19' C20' C21' 0(3) . . . . ?
C19' C20' C21' C22' 0(2) . . . . ?
C18' C17' C22' C21' 0.8(17) . . . . ?
P1 C17' C22' C21' -177.8(8) . . . . ?
C20' C21' C22' C17' -0.9(18) . . . . ?
C30 N2 C23 C24 1.6(3) . . . . ?
P2 N2 C23 C24 -162.1(2) . . . . ?
C30 N2 C23 C1 -171.9(2) . . . . ?
P2 N2 C23 C1 24.4(3) . . . . ?
C44 C1 C23 C24 27.4(4) . . . . ?
C2 C1 C23 C24 -99.4(4) . . . . ?
Ni1 C1 C23 C24 143.3(3) . . . . ?
C44 C1 C23 N2 -161.1(2) . . . . ?
C2 C1 C23 N2 72.1(3) . . . . ?
Ni1 C1 C23 N2 -45.2(3) . . . . ?
N2 C23 C24 C25 -1.3(3) . . . . ?
C1 C23 C24 C25 170.5(3) . . . . ?
N2 C23 C24 C31 -175.9(3) . . . . ?
C1 C23 C24 C31 -4.0(5) . . . . ?
C27 C26 C25 C30 0.0(5) . . . . ?
C27 C26 C25 C24 177.4(3) . . . . ?
C23 C24 C25 C26 -177.0(3) . . . . ?
C31 C24 C25 C26 -1.9(5) . . . . ?
C23 C24 C25 C30 0.6(3) . . . . ?
C31 C24 C25 C30 175.6(3) . . . . ?
C25 C26 C27 C28 0.4(5) . . . . ?
N3 P3 C53 C54 -90.0(2) . . . . ?
C59 P3 C53 C54 159.8(2) . . . . ?
Ni1 P3 C53 C54 19.7(3) . . . . ?
N3 P3 C53 C58 90.3(3) . . . . ?
C59 P3 C53 C58 -19.9(3) . . . . ?
Ni1 P3 C53 C58 -160.0(2) . . . . ?
C28 C29 C30 N2 -177.8(3) . . . . ?
C28 C29 C30 C25 0.9(5) . . . . ?
C23 N2 C30 C29 177.8(3) . . . . ?
P2 N2 C30 C29 -22.8(5) . . . . ?
C23 N2 C30 C25 -1.1(3) . . . . ?
P2 N2 C30 C25 158.3(2) . . . . ?
C26 C25 C30 C29 -0.7(4) . . . . ?
C24 C25 C30 C29 -178.7(3) . . . . ?
C26 C25 C30 N2 178.3(3) . . . . ?
C24 C25 C30 N2 0.3(3) . . . . ?
N2 P2 C32 C37 17.9(3) . . . . ?
C38 P2 C32 C37 130.6(2) . . . . ?
Ni1 P2 C32 C37 -93.7(2) . . . . ?
N2 P2 C32 C33 -168.2(2) . . . . ?
C38 P2 C32 C33 -55.6(3) . . . . ?
Ni1 P2 C32 C33 80.1(2) . . . . ?
C37 C32 C33 C34 -1.5(4) . . . . ?
P2 C32 C33 C34 -175.5(2) . . . . ?
C32 C33 C34 C35 1.6(5) . . . . ?
C33 C34 C35 C36 -0.3(5) . . . . ?
N2 P2 C38 C39 -85.6(3) . . . . ?
C32 P2 C38 C39 162.8(2) . . . . ?
Ni1 P2 C38 C39 26.2(3) . . . . ?
N2 P2 C38 C43 98.2(3) . . . . ?
C32 P2 C38 C43 -13.4(3) . . . . ?
Ni1 P2 C38 C43 -150.0(2) . . . . ?
C33 C32 C37 C36 0.1(4) . . . . ?
P2 C32 C37 C36 173.8(2) . . . . ?
C43 C38 C39 C40 -0.4(5) . . . . ?
P2 C38 C39 C40 -176.8(3) . . . . ?
C38 C39 C40 C41 0.8(6) . . . . ?
C51 N3 C44 C45 1.9(3) . . . . ?
P3 N3 C44 C45 -157.2(2) . . . . ?
C51 N3 C44 C1 -171.6(2) . . . . ?
P3 N3 C44 C1 29.3(3) . . . . ?
C23 C1 C44 C45 -101.7(4) . . . . ?
C2 C1 C44 C45 25.6(4) . . . . ?
Ni1 C1 C44 C45 141.9(3) . . . . ?
C23 C1 C44 N3 69.8(3) . . . . ?
C2 C1 C44 N3 -162.8(2) . . . . ?
Ni1 C1 C44 N3 -46.6(3) . . . . ?
C39 C40 C41 C42 -1.1(6) . . . . ?
C39 C38 C43 C42 0.2(5) . . . . ?
P2 C38 C43 C42 176.4(3) . . . . ?
C49 C48 C47 C46 1.2(5) . . . . ?
C38 C43 C42 C41 -0.6(5) . . . . ?
C40 C41 C42 C43 1.0(6) . . . . ?
C47 C48 C49 C50 -0.6(5) . . . . ?
C48 C47 C46 C51 -0.9(4) . . . . ?
C48 C47 C46 C45 177.0(3) . . . . ?
N3 C44 C45 C46 -1.8(3) . . . . ?
C1 C44 C45 C46 170.1(3) . . . . ?
N3 C44 C45 C52 178.5(3) . . . . ?
C1 C44 C45 C52 -9.6(6) . . . . ?
C51 C46 C45 C44 1.0(3) . . . . ?
C47 C46 C45 C44 -177.0(3) . . . . ?
C51 C46 C45 C52 -179.3(3) . . . . ?
C47 C46 C45 C52 2.7(5) . . . . ?
C48 C49 C50 C51 -0.3(5) . . . . ?
C49 C50 C51 N3 -177.5(3) . . . . ?
C49 C50 C51 C46 0.6(4) . . . . ?
C44 N3 C51 C50 177.1(3) . . . . ?
P3 N3 C51 C50 -28.4(5) . . . . ?
C44 N3 C51 C46 -1.2(3) . . . . ?
P3 N3 C51 C46 153.2(2) . . . . ?
C47 C46 C51 C50 0.0(5) . . . . ?
C45 C46 C51 C50 -178.3(3) . . . . ?
C47 C46 C51 N3 178.5(3) . . . . ?
C45 C46 C51 N3 0.1(3) . . . . ?
C30 C29 C28 C27 -0.4(5) . . . . ?
C26 C27 C28 C29 -0.2(5) . . . . ?
C57 C56 C55 C54 0.2(6) . . . . ?
C55 C56 C57 C58 -0.4(6) . . . . ?
C34 C35 C36 C37 -1.2(5) . . . . ?
C32 C37 C36 C35 1.3(5) . . . . ?
C58 C53 C54 C55 -1.1(5) . . . . ?
P3 C53 C54 C55 179.1(3) . . . . ?
C56 C55 C54 C53 0.6(5) . . . . ?
C54 C53 C58 C57 1.0(5) . . . . ?
P3 C53 C58 C57 -179.3(3) . . . . ?
C56 C57 C58 C53 -0.2(5) . . . . ?
N3 P3 C59 C64 22.1(3) . . . . ?
C53 P3 C59 C64 134.4(2) . . . . ?
Ni1 P3 C59 C64 -90.0(2) . . . . ?
N3 P3 C59 C60 -165.2(2) . . . . ?
C53 P3 C59 C60 -52.9(3) . . . . ?
Ni1 P3 C59 C60 82.7(2) . . . . ?
C64 C63 C62 C61 -0.5(5) . . . . ?
C63 C62 C61 C60 0.1(5) . . . . ?
C62 C63 C64 C59 0.1(4) . . . . ?
C60 C59 C64 C63 0.7(4) . . . . ?
P3 C59 C64 C63 173.4(2) . . . . ?
C64 C59 C60 C61 -1.1(4) . . . . ?
P3 C59 C60 C61 -173.9(2) . . . . ?
C62 C61 C60 C59 0.7(5) . . . . ?
Cl2R Cl1R C1R Cl3R -111.8(8) . . . . ?
Cl1R Cl2R C1R Cl3R 108.5(8) . . . . ?
 
_refine_diff_density_max    1.538
_refine_diff_density_min   -1.109
_refine_diff_density_rms    0.100

_shelx_res_file
;
TITL mo_SFL30861_0m in P-1
    mo_SFL30861_0m.res
    created by SHELXL-2018/3 at 15:02:31 on 23-May-2022
CELL 0.71073  12.60920  15.04930  19.79460  83.3883  72.8276  78.1182
ZERR    2.00   0.00070   0.00090   0.00110   0.0016   0.0014   0.0017
LATT  1
SFAC C H N B F Ni Cl P

UNIT 138 114 8 2 8 2 18 6
ACTA
conf
TEMP -173.150
L.S. 24
BOND
LIST 4
temp -173
size 0.15 0.1 0.05
FMAP 2
PLAN 20
WGHT    0.097000    3.264000
FVAR       0.10986
MOLE 1
NI1   6    0.290229    0.236477    0.770974    11.00000    0.01513    0.01302 =
         0.01518   -0.00167   -0.00476   -0.00138
P1    8    0.228473    0.297419    0.676373    11.00000    0.01685    0.01640 =
         0.01565   -0.00072   -0.00647   -0.00209
P2    8    0.460746    0.258978    0.769853    11.00000    0.01513    0.01584 =
         0.01633   -0.00039   -0.00526   -0.00242
P3    8    0.211590    0.126148    0.842593    11.00000    0.01539    0.01445 =
         0.01647    0.00014   -0.00461   -0.00196
C3    1    0.508046    0.156626    0.575910    11.00000    0.02579    0.01721 =
         0.02046   -0.00493   -0.00162   -0.00440
N1    3    0.329492    0.237632    0.611445    11.00000    0.02227    0.01579 =
         0.01648   -0.00062   -0.00788   -0.00186
N2    3    0.538077    0.152825    0.749563    11.00000    0.01506    0.01448 =
         0.02224    0.00175   -0.00679   -0.00195
N3    3    0.240759    0.044974    0.782608    11.00000    0.01963    0.01493 =
         0.01894    0.00055   -0.00586   -0.00353
N4    3    0.204638    0.331428    0.833398    11.00000    0.02091    0.01821 =
         0.02084   -0.00113   -0.00842   -0.00366
C1    1    0.380635    0.133173    0.706373    11.00000    0.01604    0.01230 =
         0.01654   -0.00263   -0.00282   -0.00134
C2    1    0.414542    0.175053    0.632556    11.00000    0.01846    0.01557 =
         0.01873   -0.00482   -0.00604   -0.00262
C4    1    0.478805    0.206150    0.515558    11.00000    0.03182    0.01535 =
         0.02013   -0.00200   -0.00313   -0.00751
C5    1    0.537135    0.211220    0.443059    11.00000    0.04219    0.02187 =
         0.02149   -0.00359   -0.00019   -0.00772
AFIX  43
H5    2    0.613473    0.181671    0.426556    11.00000   -1.20000
AFIX   0
C6    1    0.480866    0.260239    0.396221    11.00000    0.06165    0.02157 =
         0.01446   -0.00234   -0.00155   -0.01513
AFIX  43
H6    2    0.518982    0.263521    0.347073    11.00000   -1.20000
AFIX   0
C7    1    0.369082    0.304875    0.420085    11.00000    0.05934    0.02189 =
         0.01984    0.00216   -0.01657   -0.01332
AFIX  43
H7    2    0.332159    0.336849    0.386656    11.00000   -1.20000
AFIX   0
C8    1    0.310744    0.303584    0.491483    11.00000    0.04095    0.02008 =
         0.02387    0.00099   -0.01276   -0.00724
AFIX  43
H8    2    0.235487    0.335522    0.507732    11.00000   -1.20000
AFIX   0
C9    1    0.366830    0.253722    0.538198    11.00000    0.03049    0.01688 =
         0.01608   -0.00292   -0.00337   -0.00739
C10   1    0.617641    0.092681    0.572296    11.00000    0.02581    0.02509 =
         0.02242   -0.00462    0.00083    0.00016
AFIX 137
H10A  2    0.677053    0.112310    0.532390    11.00000   -1.50000
H10B  2    0.609708    0.031084    0.565678    11.00000   -1.50000
H10C  2    0.637754    0.092881    0.616460    11.00000   -1.50000
AFIX   0
C11   1    0.238847    0.416970    0.656310    11.00000    0.02128    0.01691 =
         0.01908    0.00064   -0.00970   -0.00039
C12   1    0.327750    0.447134    0.605177    11.00000    0.02350    0.02097 =
         0.02169   -0.00096   -0.00960   -0.00419
AFIX  43
H12   2    0.385427    0.404594    0.576898    11.00000   -1.20000
AFIX   0
C13   1    0.333042    0.538982    0.595037    11.00000    0.03335    0.02155 =
         0.02800    0.00267   -0.01215   -0.00780
AFIX  43
H13   2    0.393985    0.558932    0.559509    11.00000   -1.20000
AFIX   0
C14   1    0.250930    0.601507    0.635905    11.00000    0.04726    0.01533 =
         0.03614    0.00278   -0.01241   -0.00383
AFIX  43
H14   2    0.254598    0.664415    0.628041    11.00000   -1.20000
AFIX   0
C15   1    0.162841    0.572626    0.688568    11.00000    0.04936    0.01998 =
         0.04099   -0.00523   -0.00310    0.00607
AFIX  43
H15   2    0.106421    0.615494    0.717309    11.00000   -1.20000
AFIX   0
C16   1    0.157560    0.480595    0.699067    11.00000    0.03396    0.02036 =
         0.03016    0.00082    0.00029    0.00242
AFIX  43
H16   2    0.097974    0.460649    0.735756    11.00000   -1.20000
AFIX  66
EADP c17 c17'
PART 1 10.5
C17   1    0.095672    0.288992    0.659559    10.50000    0.01882    0.03082 =
         0.02027    0.00075   -0.00900   -0.00632
C18   1    0.003672    0.359805    0.666121    10.50000    0.02495    0.04572 =
         0.04592   -0.01819   -0.01338   -0.00163
AFIX  43
H18   2    0.009726    0.418704    0.675695    10.50000   -1.20000
AFIX  65
C19   1   -0.097184    0.344441    0.658675    10.50000    0.02237    0.06703 =
         0.04639   -0.00184   -0.01027   -0.00652
AFIX  43
H19   2   -0.160061    0.392839    0.663159    10.50000   -1.20000
AFIX  65
C20   1   -0.106043    0.258264    0.644667    10.50000    0.04591    0.07739 =
         0.05142    0.02437   -0.03807   -0.03176
AFIX  43
H20   2   -0.174975    0.247764    0.639578    10.50000   -1.20000
AFIX  65
C21   1   -0.014045    0.187450    0.638105    10.50000    0.06502    0.02508 =
         0.15537   -0.00634   -0.08224   -0.00885
AFIX  43
H21   2   -0.020100    0.128552    0.628531    10.50000   -1.20000
AFIX  65
C22   1    0.086813    0.202813    0.645551    10.50000    0.05380    0.03174 =
         0.10059    0.00247   -0.06181   -0.00377
AFIX  43
H22   2    0.149690    0.154414    0.641066    10.50000   -1.20000
AFIX   0
PART 2 10.5
same 0.005 c17 > C22
C17'  1    0.099257    0.284643    0.656911    10.50000    0.01882    0.03082 =
         0.02027    0.00075   -0.00900   -0.00632
C18'  1    0.029879    0.354424    0.629856    10.50000    0.04222    0.04136 =
         0.06853    0.01041   -0.04085   -0.01071
AFIX  43
H18'  2    0.047520    0.413840    0.621502    10.50000   -1.20000
AFIX   0
C19'  1   -0.065187    0.338266    0.614850    10.50000    0.05773    0.06205 =
         0.14067    0.01019   -0.08107   -0.00716
AFIX  43
H19'  2   -0.112145    0.386728    0.596505    10.50000   -1.20000
AFIX   0
C20'  1   -0.091947    0.251970    0.626459    10.50000    0.03167    0.05814 =
         0.07357    0.00740   -0.03284   -0.02183
AFIX  43
H20'  2   -0.156911    0.241031    0.616108    10.50000   -1.20000
AFIX   0
C21'  1   -0.023092    0.181866    0.653287    10.50000    0.02962    0.07406 =
         0.02342   -0.00385    0.00109   -0.02722
AFIX  43
H21'  2   -0.040365    0.122336    0.661102    10.50000   -1.20000
AFIX   0
C22'  1    0.071449    0.198573    0.668817    10.50000    0.02210    0.03485 =
         0.01881   -0.00645    0.00041   -0.01067
AFIX  43
H22'  2    0.117672    0.150275    0.687871    10.50000   -1.20000
AFIX   0
PART 0
C23   1    0.479770    0.090968    0.733074    11.00000    0.01781    0.01586 =
         0.01770    0.00040   -0.00459   -0.00227
C24   1    0.536275    0.003784    0.738490    11.00000    0.02081    0.01912 =
         0.01984   -0.00142   -0.00230   -0.00057
C26   1    0.727199   -0.056032    0.767558    11.00000    0.02703    0.02724 =
         0.02494    0.00021   -0.00543    0.00640
AFIX  43
H26   2    0.728997   -0.118650    0.763507    11.00000   -1.20000
AFIX   0
C25   1    0.636382    0.009904    0.757679    11.00000    0.01926    0.02269 =
         0.01931    0.00240   -0.00270    0.00008
C27   1    0.814078   -0.027907    0.783324    11.00000    0.02297    0.03861 =
         0.02993   -0.00040   -0.00901    0.01223
AFIX  43
H27   2    0.876588   -0.071943    0.789856    11.00000   -1.20000
AFIX   0
C31   1    0.512809   -0.083551    0.722406    11.00000    0.03132    0.01610 =
         0.03801   -0.00350   -0.00757    0.00163
AFIX 137
H31A  2    0.544739   -0.133768    0.750832    11.00000   -1.50000
H31B  2    0.547215   -0.093822    0.671987    11.00000   -1.50000
H31C  2    0.431067   -0.080396    0.733841    11.00000   -1.50000
AFIX   0
C29   1    0.723239    0.130850    0.780639    11.00000    0.02033    0.03152 =
         0.02626    0.00196   -0.00654   -0.00278
AFIX  43
H29   2    0.721684    0.193235    0.785410    11.00000   -1.20000
AFIX   0
C53   1    0.057945    0.152325    0.878671    11.00000    0.01647    0.01992 =
         0.01832   -0.00116   -0.00448   -0.00363
C30   1    0.636019    0.102550    0.763987    11.00000    0.01603    0.02330 =
         0.01952    0.00140   -0.00420    0.00034
C32   1    0.531743    0.337390    0.703854    11.00000    0.01631    0.01970 =
         0.02025    0.00080   -0.00845   -0.00387
C33   1    0.499961    0.430620    0.714600    11.00000    0.02293    0.01966 =
         0.02684   -0.00048   -0.00755   -0.00551
AFIX  43
H33   2    0.446342    0.451093    0.757274    11.00000   -1.20000
AFIX   0
C34   1    0.546297    0.492720    0.663409    11.00000    0.03474    0.01876 =
         0.03280    0.00131   -0.01035   -0.00846
AFIX  43
H34   2    0.525954    0.555789    0.671461    11.00000   -1.20000
AFIX   0
C35   1    0.622983    0.463436    0.599771    11.00000    0.03163    0.02668 =
         0.02924    0.00654   -0.00779   -0.01074
AFIX  43
H35   2    0.654541    0.506425    0.564489    11.00000   -1.20000
AFIX   0
C38   1    0.481652    0.285548    0.851663    11.00000    0.01851    0.02126 =
         0.01986   -0.00122   -0.01006   -0.00044
C56   1   -0.176477    0.197063    0.928076    11.00000    0.01880    0.03293 =
         0.03197    0.00674   -0.00288   -0.00361
AFIX  43
H56   2   -0.256410    0.212173    0.944551    11.00000   -1.20000
AFIX   0
C37   1    0.608211    0.308494    0.640499    11.00000    0.02036    0.02028 =
         0.02208    0.00092   -0.00595   -0.00235
AFIX  43
H37   2    0.630145    0.245373    0.632775    11.00000   -1.20000
AFIX   0
C39   1    0.411989    0.254830    0.914896    11.00000    0.02732    0.03161 =
         0.02259    0.00205   -0.00951   -0.00912
AFIX  43
H39   2    0.359057    0.218761    0.913668    11.00000   -1.20000
AFIX   0
C40   1    0.418699    0.276124    0.979781    11.00000    0.03170    0.04926 =
         0.01886    0.00043   -0.00849   -0.00591
AFIX  43
H40   2    0.371316    0.254058    1.022560    11.00000   -1.20000
AFIX   0
C44   1    0.302138    0.068216    0.712842    11.00000    0.01838    0.01471 =
         0.01835   -0.00058   -0.00571   -0.00104
C41   1    0.494743    0.329659    0.981887    11.00000    0.03392    0.04538 =
         0.02467   -0.00867   -0.01566   -0.00035
AFIX  43
H41   2    0.498671    0.345320    1.026118    11.00000   -1.20000
AFIX   0
C43   1    0.558802    0.339177    0.854744    11.00000    0.02362    0.02994 =
         0.02753   -0.00117   -0.01138   -0.00632
AFIX  43
H43   2    0.607004    0.361093    0.812249    11.00000   -1.20000
AFIX   0
C48   1    0.101575   -0.163006    0.743635    11.00000    0.02063    0.01739 =
         0.04465   -0.00377   -0.01018   -0.00237
AFIX  43
H48   2    0.072842   -0.211223    0.732262    11.00000   -1.20000
AFIX   0
C47   1    0.167293   -0.113451    0.689444    11.00000    0.02250    0.01760 =
         0.03526   -0.00773   -0.00740   -0.00072
AFIX  43
H47   2    0.182372   -0.126640    0.641362    11.00000   -1.20000
AFIX   0
C42   1    0.564654    0.360137    0.919705    11.00000    0.03105    0.04052 =
         0.03421   -0.00818   -0.01642   -0.00872
AFIX  43
H42   2    0.617538    0.395981    0.921418    11.00000   -1.20000
AFIX   0
C49   1    0.077206   -0.143178    0.814187    11.00000    0.02016    0.01785 =
         0.03844    0.00372   -0.01024   -0.00392
AFIX  43
H49   2    0.031502   -0.177770    0.849975    11.00000   -1.20000
AFIX   0
C46   1    0.210907   -0.043399    0.707425    11.00000    0.01909    0.01544 =
         0.02694   -0.00188   -0.00763   -0.00181
C45   1    0.283988    0.016971    0.665959    11.00000    0.02255    0.01505 =
         0.02372   -0.00441   -0.00666   -0.00192
C50   1    0.118371   -0.073775    0.833389    11.00000    0.02273    0.01840 =
         0.02841    0.00396   -0.01036   -0.00468
AFIX  43
H50   2    0.101468   -0.060125    0.881520    11.00000   -1.20000
AFIX   0
C51   1    0.185347   -0.025147    0.779185    11.00000    0.02051    0.01403 =
         0.02454   -0.00014   -0.00894   -0.00219
C28   1    0.812348    0.064216    0.789950    11.00000    0.01810    0.04499 =
         0.03007    0.00089   -0.00997    0.00112
AFIX  43
H28   2    0.873498    0.081230    0.801042    11.00000   -1.20000
AFIX   0
C55   1   -0.118563    0.243284    0.868839    11.00000    0.01931    0.03088 =
         0.03341    0.00809   -0.01061    0.00013
AFIX  43
H55   2   -0.158735    0.290290    0.844716    11.00000   -1.20000
AFIX   0
C52   1    0.328138    0.018618    0.587221    11.00000    0.03770    0.02601 =
         0.02290   -0.00814   -0.00293   -0.01102
AFIX 137
H52A  2    0.281947   -0.011094    0.568034    11.00000   -1.50000
H52B  2    0.406479   -0.013767    0.573886    11.00000   -1.50000
H52C  2    0.324999    0.081797    0.568004    11.00000   -1.50000
AFIX   0
C57   1   -0.118280    0.128935    0.963346    11.00000    0.01905    0.03391 =
         0.03044    0.00795   -0.00279   -0.00739
AFIX  43
H57   2   -0.158101    0.097404    1.004253    11.00000   -1.20000
AFIX   0
C36   1    0.652781    0.371562    0.588341    11.00000    0.02731    0.02751 =
         0.02365    0.00285   -0.00417   -0.00746
AFIX  43
H36   2    0.703836    0.351471    0.544744    11.00000   -1.20000
AFIX   0
C54   1   -0.001772    0.221208    0.844466    11.00000    0.02034    0.02352 =
         0.02223    0.00283   -0.00626   -0.00450
AFIX  43
H54   2    0.037550    0.253662    0.803941    11.00000   -1.20000
AFIX   0
C58   1   -0.000900    0.106387    0.938887    11.00000    0.02145    0.02429 =
         0.02800    0.00672   -0.00552   -0.00379
AFIX  43
H58   2    0.039079    0.059618    0.963302    11.00000   -1.20000
AFIX   0
C59   1    0.261671    0.066810    0.915343    11.00000    0.01609    0.01896 =
         0.01997    0.00310   -0.00418   -0.00567
C63   1    0.388980   -0.052219    0.959505    11.00000    0.02101    0.02910 =
         0.03385    0.00929   -0.01198   -0.00561
AFIX  43
H63   2    0.444359   -0.106214    0.952281    11.00000   -1.20000
AFIX   0
C62   1    0.354244   -0.013111    1.024342    11.00000    0.03220    0.04138 =
         0.03104    0.01351   -0.01828   -0.01612
AFIX  43
H62   2    0.385440   -0.040609    1.061556    11.00000   -1.20000
AFIX   0
C61   1    0.274524    0.065599    1.034928    11.00000    0.03939    0.03764 =
         0.02095    0.00340   -0.01196   -0.01632
AFIX  43
H61   2    0.251006    0.092208    1.079434    11.00000   -1.20000
AFIX   0
C64   1    0.343076   -0.012711    0.905079    11.00000    0.01807    0.02290 =
         0.02234    0.00314   -0.00538   -0.00467
AFIX  43
H64   2    0.367058   -0.039798    0.860750    11.00000   -1.20000
AFIX   0
C67   1    0.148720    0.382861    0.872503    11.00000    0.02805    0.02066 =
         0.02684   -0.00307   -0.00678   -0.00152
C68   1    0.073209    0.448644    0.922002    11.00000    0.05130    0.02783 =
         0.04222   -0.01659   -0.00038    0.00499
AFIX 137
H68A  2    0.106875    0.453151    0.959935    11.00000   -1.50000
H68B  2    0.000524    0.428675    0.942434    11.00000   -1.50000
H68C  2    0.061535    0.508268    0.896868    11.00000   -1.50000
AFIX   0
C60   1    0.228269    0.106321    0.980624    11.00000    0.02870    0.02432 =
         0.02121    0.00170   -0.00571   -0.00747
AFIX  43
H60   2    0.174011    0.160960    0.987988    11.00000   -1.20000
AFIX   0
MOLE 2
F1B   5   -0.009211    0.642379    0.840690    11.00000    0.07557    0.05391 =
         0.06655   -0.00229    0.03355    0.00496
F2B   5   -0.152291    0.607586    0.932777    11.00000    0.04502    0.03843 =
         0.06178    0.00499   -0.00273   -0.01719
F3B   5   -0.039067    0.700523    0.945325    11.00000    0.06990    0.05814 =
         0.07658    0.01490   -0.03546   -0.02865
F4B   5   -0.162130    0.749254    0.880300    11.00000    0.05353    0.03177 =
         0.07084    0.00005   -0.02083   -0.00286
B1B   4   -0.091291    0.675662    0.899544    11.00000    0.03601    0.02866 =
         0.05067   -0.00248    0.00004   -0.00843
MOLE 2
simu 0.01 0.02 cl1r > C1r
delu cl1r > C1r
PART 1 10.50
DFIX 1.78 0.01 C1R CL1R C1R CL2R C1R CL3R
CL1R  7    0.840770    0.631562    0.711994    10.50000    0.04715    0.13353 =
         0.09125    0.02454   -0.00704   -0.02619
CL2R  7    0.808398    0.487055    0.768245    10.50000    0.05555    0.04563 =
         0.11852    0.01234   -0.00962   -0.00236
CL3R  7    0.616272    0.639196    0.807122    10.50000    0.03795    0.10969 =
         0.07045   -0.02518   -0.01411    0.01022
C1R   1    0.762063    0.599375    0.798035    10.50000    0.03578    0.07372 =
         0.08672    0.00401   -0.00965   -0.01040
AFIX  13
H1R   2    0.789822    0.611955    0.837738    10.50000   -1.20000
AFIX   0
PART 2 10.50
simu 0.01 0.02 c1r' > Cl6r
delu c1r' > Cl6r
C1R'  1    0.753576    0.601423    0.794877    10.50000    0.08861    0.05126 =
         0.06906   -0.02259   -0.04461    0.00541
AFIX  13
H1R'  2    0.759194    0.633662    0.834788    10.50000   -1.20000
AFIX   0
CL4R  7    0.806932    0.484084    0.819578    10.50000    0.09059    0.04882 =
         0.09035   -0.01777   -0.00810   -0.02265
CL5R  7    0.793039    0.676030    0.725707    10.50000    0.20996    0.04929 =
         0.09994    0.01311   -0.09282   -0.02628
CL6R  7    0.608147    0.599881    0.819306    10.50000    0.07730    0.11908 =
         0.11582   -0.07385   -0.04950    0.02431
PART 0
MOLE 3
DFIX 1.78 0.01 C1S CL1S C1S CL2S C1S CL3S
CL1S  7    0.330867    0.751074    0.884510    11.00000    0.04472    0.04444 =
         0.06828   -0.00598   -0.02375   -0.00470
CL2S  7    0.284131    0.619599    0.806900    11.00000    0.08495    0.07383 =
         0.08059   -0.04679   -0.03658    0.01982
CL3S  7    0.272870    0.582425    0.954968    11.00000    0.12933    0.06700 =
         0.12029    0.03354   -0.09191   -0.04274
C1S   1    0.250538    0.665855    0.888944    11.00000    0.04599    0.03783 =
         0.06194   -0.00200   -0.02792   -0.00103
AFIX  13
H1S   2    0.168822    0.694526    0.902053    11.00000   -1.20000
AFIX   0
MOLE 4
PART 1 10.55
DFIX 1.78 0.01 C1T CL1T C1T CL2T C1T CL3T
C1T   1    0.076112    0.138315    0.401471    10.55000    0.05719    0.03530 =
         0.06390   -0.00249   -0.04247    0.00745
AFIX  13
H1T   2    0.098421    0.140292    0.348541    10.55000   -1.20000
AFIX   0
CL1T  7    0.191562    0.158497    0.422704    10.55000    0.05686    0.08499 =
         0.12541   -0.00144   -0.04916   -0.01095
CL2T  7    0.055215    0.031542    0.427429    10.55000    0.24183    0.06696 =
         0.29303    0.01498   -0.18956   -0.06334
CL3T  7   -0.042397    0.223053    0.424631    10.55000    0.05426    0.07404 =
         0.07820   -0.03028   -0.03386   -0.00606

PART 2 10.20
isor 0.01 c1' > Cl3u
same 0.005 c1t > Cl3t
C1'   1    0.018494    0.229117    0.434185    10.20000    0.13215    0.12879 =
         0.12695   -0.00483   -0.01765   -0.02484
AFIX  13
H1'   2    0.027275    0.230029    0.382236    10.20000   -1.20000
AFIX   0
CL1'  7    0.141016    0.161400    0.443243    10.20000    0.09206    0.35073 =
         0.25072    0.07946    0.05104   -0.07712

CL2'  7   -0.095175    0.180703    0.470362    10.20000    0.18022    0.13891 =
         0.15382   -0.01331   -0.12203   -0.05064
CL3'  7   -0.002097    0.343088    0.449499    10.20000    0.13951    0.21137 =
         0.07047    0.02116   -0.00914   -0.04855
PART 0
MOLE 5
PART -1 10.25
DFIX 1.78 0.01 C1U CL1U C1U CL2U C1U CL3U
C1U   1    0.021648    0.443208    0.504285    10.25000    0.02918    0.04375 =
         0.05294   -0.00228   -0.01047   -0.00779
AFIX  13
H1U   2    0.031085    0.384295    0.532809    10.25000   -1.20000
AFIX   0
CL1U  7    0.101589    0.426059    0.415309    10.25000    0.05136    0.05080 =
         0.04916   -0.00067   -0.01646   -0.00083
CL2U  7    0.070131    0.524783    0.539691    10.25000    0.06062    0.07658 =
         0.05265   -0.00935   -0.01176   -0.02118
CL3U  7   -0.122793    0.478654    0.509105    10.25000    0.03692    0.07159 =
         0.09919    0.01475   -0.01593   -0.00610
HKLF 4


REM  mo_SFL30861_0m in P-1
REM wR2 = 0.190655, GooF = S = 1.03860, Restrained GooF = 1.05259 for all data
REM R1 = 0.061774 for 13023 Fo > 4sig(Fo) and 0.102895 for all 19603 data
REM 968 parameters refined using 126 restraints

END

WGHT      0.0935      3.6745

REM Highest difference peak  1.538,  deepest hole -1.109,  1-sigma level  0.100
Q1    1   0.0729  0.0506  0.4026  11.00000  0.05    1.54
Q2    1   0.2242  0.7072  0.9475  11.00000  0.05    1.46
Q3    1   0.1544  0.1855  0.4591  11.00000  0.05    1.43
Q4    1  -0.0274  0.0472  0.4653  11.00000  0.05    1.38
Q5    1   0.3464  0.6798  0.7927  11.00000  0.05    1.25
Q6    1   0.1679  0.0956  0.4366  11.00000  0.05    1.24
Q7    1   0.3154  0.5323  0.8928  11.00000  0.05    1.22
Q8    1   0.0580  0.2397  0.4481  11.00000  0.05    1.21
Q9    1   0.0396  0.1396  0.4585  11.00000  0.05    1.20
Q10   1   0.1253  0.1601  0.4019  11.00000  0.05    1.01
Q11   1  -0.0425  0.3021  0.4389  11.00000  0.05    0.93
Q12   1   0.1000  0.1159  0.3974  11.00000  0.05    0.92
Q13   1  -0.0543  0.4038  0.4566  11.00000  0.05    0.80
Q14   1   0.8240  0.5810  0.7033  11.00000  0.05    0.66
Q15   1   0.8215  0.6659  0.6987  11.00000  0.05    0.64
Q16   1  -0.1206  0.1963  0.4800  11.00000  0.05    0.64
Q17   1   0.2462  0.1998  0.8319  11.00000  0.05    0.62
Q18   1   0.7301  0.6747  0.7396  11.00000  0.05    0.53
Q19   1   0.3090  0.2647  0.7111  11.00000  0.05    0.53
Q20   1  -0.0320  0.1751  0.4399  11.00000  0.05    0.53
;
_shelx_res_checksum   41590

_shelx_hkl_file
;
  -1   0   0   12.83    0.36
  -1   0   0   11.98    0.36
   1   0   0   11.73    0.36
  -2   0   0  106.61    2.77
  -2   0   0  101.13    2.77
  -2   0   0  102.56    2.79
   2   0   0  102.54    2.79
   2   0   0  102.23    2.77
   2   0   0  101.40    2.77
  -3   0   0    1.33    0.19
  -3   0   0    1.37    0.17
  -3   0   0    1.65    0.17
   3   0   0    1.32    0.18
   3   0   0    1.64    0.17
   3   0   0    1.57    0.16
  -4   0   0   43.83    1.25
  -4   0   0   40.28    1.28
  -4   0   0   39.85    1.24
   4   0   0   41.84    1.23
   4   0   0   40.46    1.28
  -5   0   0    5.09    0.38
  -5   0   0    4.69    0.41
  -5   0   0    5.03    0.38
   5   0   0    4.99    0.35
  -6   0   0   31.32    1.02
  -6   0   0   28.45    1.08
  -6   0   0   30.66    1.05
  -6   0   0   28.91    1.03
   6   0   0   29.99    1.00
  -7   0   0    5.21    0.49
  -7   0   0    5.72    0.45
  -7   0   0    4.79    0.44
  -7   0   0    5.31    0.48
   7   0   0    5.94    0.43
  -8   0   0    0.45    0.29
  -8   0   0    0.52    0.26
  -8   0   0    0.30    0.25
  -8   0   0    0.13    0.30
   8   0   0    0.19    0.24
  -9   0   0    3.11    0.49
  -9   0   0    3.20    0.44
  -9   0   0    4.03    0.47
  -9   0   0    4.61    0.50
   9   0   0    3.15    0.38
 -10   0   0    8.07    0.77
 -10   0   0    7.24    0.70
 -10   0   0    8.10    0.63
 -11   0   0   10.48    0.96
 -11   0   0    9.67    0.83
 -11   0   0   12.16    0.96
 -12   0   0    6.93    0.73
 -12   0   0    7.50    0.83
 -13   0   0    3.35    0.65
 -13   0   0    3.84    0.76
 -14   0   0   -0.33    0.53
 -14   0   0    0.53    0.68
 -15   0   0   -0.14    0.58
 -15   0   0   -0.10    0.72
 -16   0   0    2.35    0.75
 -16   0   0    4.57    1.00
 -16   1   0    0.88    0.67
 -16   1   0    2.38    0.94
 -15   1   0   11.87    1.19
 -15   1   0   17.19    1.43
 -14   1   0    4.70    0.76
 -14   1   0    6.76    0.97
 -13   1   0   13.43    1.11
 -13   1   0   16.64    1.24
 -12   1   0   37.83    1.70
 -12   1   0   34.95    1.56
 -11   1   0   26.26    1.27
 -11   1   0   28.73    1.39
  10  -1   0   -0.24    0.52
 -10   1   0   -0.12    0.31
 -10   1   0    0.33    0.38
 -10   1   0   -0.31    0.40
   9  -1   0    2.05    0.38
  -9   1   0    1.74    0.36
  -9   1   0    2.48    0.45
  -9   1   0    2.39    0.40
  -9   1   0    1.55    0.43
   8  -1   0    0.26    0.27
  -8   1   0    0.27    0.26
  -8   1   0    0.83    0.31
  -8   1   0   -0.16    0.29
   7  -1   0    2.22    0.31
  -7   1   0    2.27    0.34
  -7   1   0    2.38    0.34
  -7   1   0    2.04    0.37
   6  -1   0    2.77    0.32
  -6   1   0    3.02    0.38
  -6   1   0    3.41    0.35
  -6   1   0    2.86    0.32
   5  -1   0   16.22    0.66
  -5   1   0   15.88    0.71
  -5   1   0   16.84    0.67
  -5   1   0   17.15    0.68
   4  -1   0   18.15    0.67
  -4   1   0   19.44    0.66
  -4   1   0   17.14    0.67
  -4   1   0   17.93    0.71
   3  -1   0    6.84    0.35
  -3   1   0    7.11    0.36
  -3   1   0    7.14    0.37
   2  -1   0    0.12    0.12
  -2   1   0    0.16    0.13
   1  -1   0  153.62    4.23
   1  -1   0  161.40    4.23
  -1   1   0  159.64    4.24
  -1  -1   0  247.57    6.48
  -1  -1   0  248.63    6.50
  -1  -1   0  246.33    6.46
  -1  -1   0  249.61    6.50
   1   1   0  246.71    6.50
   1   1   0  233.02    6.46
  -2  -1   0    0.01    0.10
  -2  -1   0    0.01    0.08
  -2  -1   0    0.15    0.11
  -2  -1   0    0.10    0.09
   2   1   0    0.00    0.08
   2   1   0    0.07    0.08
   2   1   0    0.11    0.10
  -3  -1   0   41.16    1.18
  -3  -1   0   43.00    1.20
  -3  -1   0   38.28    1.20
  -3  -1   0   40.29    1.16
   3   1   0   40.89    1.14
   3   1   0   41.31    1.18
   3   1   0   38.17    1.17
  -4  -1   0   46.04    1.33
  -4  -1   0   43.34    1.36
  -4  -1   0   45.79    1.32
  -4  -1   0   44.02    1.31
   4   1   0   44.85    1.32
   4   1   0   43.67    1.28
  -5  -1   0   28.52    0.92
  -5  -1   0   28.31    0.94
  -5  -1   0   28.24    0.94
  -5  -1   0   27.24    0.98
   5   1   0   27.40    0.88
  -6  -1   0    3.05    0.30
  -6  -1   0    3.29    0.37
  -6  -1   0    3.58    0.33
  -6  -1   0    3.38    0.37
   6   1   0    3.68    0.31
  -7  -1   0   29.50    1.06
  -7  -1   0   28.35    1.10
  -7  -1   0   29.29    1.04
  -7  -1   0   30.00    1.04
   7   1   0   28.96    0.98
  -8  -1   0    2.21    0.35
  -8  -1   0    3.47    0.38
  -8  -1   0    2.75    0.40
  -8  -1   0    3.15    0.37
   8   1   0    2.85    0.32
  -9  -1   0    1.91    0.41
  -9  -1   0    2.47    0.39
  -9  -1   0    2.54    0.40
  -9  -1   0    2.41    0.37
   9   1   0    2.92    0.35
 -10  -1   0    9.31    0.74
 -10  -1   0    9.72    0.81
 -10  -1   0   10.40    0.67
 -11  -1   0    3.32    0.59
 -11  -1   0    2.49    0.50
 -11  -1   0    3.08    0.43
 -12  -1   0    2.73    0.61
 -12  -1   0    2.30    0.54
 -13  -1   0    1.58    0.63
 -13  -1   0    0.73    0.53
 -14  -1   0    0.58    0.59
 -14  -1   0    0.73    0.67
 -15  -1   0    2.85    0.74
 -15  -1   0    6.20    1.01
 -16  -1   0    0.56    0.80
 -16  -1   0   -0.12    0.66
 -16   2   0    4.16    0.82
 -16   2   0    4.91    1.05
 -15   2   0    3.50    0.90
 -15   2   0    1.23    0.68
 -14   2   0    6.91    0.99
 -14   2   0    4.59    0.75
 -13   2   0   17.76    1.29
 -13   2   0   13.31    1.12
 -12   2   0    6.75    0.88
 -12   2   0    5.64    0.72
 -11   2   0    0.16    0.50
 -11   2   0    0.80    0.45
  10  -2   0    4.65    0.72
 -10   2   0    4.86    0.67
 -10   2   0    4.28    0.55
 -10   2   0    4.31    0.47
   9  -2   0   15.41    0.80
  -9   2   0   13.91    0.91
  -9   2   0   14.51    0.85
   8  -2   0    4.94    0.47
  -8   2   0    4.59    0.47
  -8   2   0    3.95    0.45
  -8   2   0    4.15    0.51
   7  -2   0    6.81    0.52
  -7   2   0    6.97    0.59
  -7   2   0    7.62    0.54
  -7   2   0    6.30    0.51
   6  -2   0   13.90    0.65
  -6   2   0   13.58    0.65
  -6   2   0   12.37    0.69
  -6   2   0   13.27    0.65
   5  -2   0  164.76    4.55
  -5   2   0  171.01    4.55
  -5   2   0  167.72    4.62
  -5   2   0  159.10    4.53
  -5   2   0  161.39    4.57
   4  -2   0    0.50    0.21
  -4   2   0    0.30    0.19
  -4   2   0    0.27    0.17
   3  -2   0  198.99    5.26
  -3   2   0  189.49    5.25
  -3   2   0  194.03    5.25
   2  -2   0  428.42   11.36
   2  -2   0  433.68   11.34
  -2   2   0  421.15   11.36
   1  -2   0    9.08    0.40
  -1   2   0    8.36    0.40
   0  -2   0  124.75    3.47
   0  -2   0  130.91    3.39
   0  -2   0  124.39    3.41
   0   2   0  128.03    3.47
  -1  -2   0    0.12    0.09
  -1  -2   0    0.16    0.06
  -1  -2   0    0.16    0.09
  -1  -2   0    0.24    0.13
   1   2   0    0.07    0.06
   1   2   0    0.10    0.06
   1   2   0   -0.06    0.04
   1   2   0    0.10    0.11
  -2  -2   0   19.80    0.62
  -2  -2   0   19.30    0.56
  -2  -2   0   18.97    0.63
  -2  -2   0   20.19    0.69
   2   2   0   19.06    0.55
   2   2   0   19.30    0.61
   2   2   0   19.33    0.66
  -3  -2   0  108.54    2.91
  -3  -2   0  109.02    2.96
  -3  -2   0  104.46    2.93
  -3  -2   0  104.26    2.86
   3   2   0  108.63    2.95
   3   2   0  104.62    2.90
   3   2   0  105.34    2.85
  -4  -2   0   69.28    1.98
  -4  -2   0   66.85    1.97
  -4  -2   0   66.97    1.89
  -4  -2   0   68.20    1.94
   4   2   0   68.19    1.87
   4   2   0   68.15    1.96
  -5  -2   0    8.11    0.47
  -5  -2   0    7.75    0.46
  -5  -2   0    7.66    0.45
  -5  -2   0    8.30    0.40
   5   2   0    8.50    0.44
   5   2   0    7.96    0.37
  -6  -2   0   17.01    0.71
  -6  -2   0   15.94    0.73
  -6  -2   0   17.06    0.66
  -6  -2   0   18.03    0.73
   6   2   0   17.28    0.62
  -7  -2   0   10.92    0.59
  -7  -2   0   10.53    0.57
  -7  -2   0    9.40    0.51
  -7  -2   0    9.81    0.58
   7   2   0    9.88    0.47
  -8  -2   0    3.32    0.39
  -8  -2   0    4.09    0.42
  -8  -2   0    4.16    0.39
  -8  -2   0    3.18    0.41
   8   2   0    3.86    0.33
  -9  -2   0    2.50    0.42
  -9  -2   0    2.97    0.39
  -9  -2   0    2.23    0.41
  -9  -2   0    3.10    0.39
   9   2   0    2.76    0.32
 -10  -2   0    0.89    0.40
 -10  -2   0    0.29    0.34
 -10  -2   0    0.92    0.39
 -11  -2   0    2.29    0.43
 -11  -2   0    1.39    0.46
 -11  -2   0    1.64    0.48
 -12  -2   0    3.20    0.57
 -12  -2   0    2.69    0.60
 -13  -2   0    0.38    0.58
 -13  -2   0   -0.39    0.48
 -14  -2   0    2.85    0.75
 -14  -2   0    2.56    0.67
 -15  -2   0   -0.76    0.67
 -15  -2   0   -1.05    0.55
 -16  -2   0    1.50    0.74
 -16  -2   0    5.32    1.01
 -16   3   0    0.73    0.71
 -16   3   0    1.33    0.87
 -15   3   0    1.83    0.84
 -15   3   0    1.70    0.68
 -14   3   0    3.99    0.87
 -14   3   0    2.33    0.70
 -13   3   0    8.77    1.01
 -13   3   0    8.17    0.90
 -12   3   0   -0.70    0.48
 -12   3   0    0.72    0.61
 -11   3   0    5.06    0.75
 -11   3   0    5.75    0.70
  10  -3   0    3.94    0.69
 -10   3   0    3.95    0.64
 -10   3   0    4.00    0.54
   9  -3   0    3.88    0.50
  -9   3   0    4.00    0.49
  -9   3   0    4.25    0.61
   8  -3   0    2.94    0.43
  -8   3   0    2.07    0.39
  -8   3   0    2.80    0.47
   7  -3   0    1.89    0.36
  -7   3   0    2.24    0.37
  -7   3   0    1.85    0.38
   6  -3   0   25.65    0.99
  -6   3   0   25.42    1.05
  -6   3   0   25.44    0.98
   5  -3   0    3.98    0.39
   4  -3   0    6.01    0.44
   3  -3   0   30.53    0.98
  -3   3   0   27.34    0.99
   2  -3   0   17.20    0.63
   2  -3   0   16.64    0.66
   2  -3   0   17.32    0.63
  -2   3   0   16.72    0.67
   1  -3   0  244.92    6.46
   1  -3   0  238.62    6.53
  -1   3   0  240.58    6.54
   0  -3   0   92.20    2.61
   0  -3   0   91.51    2.49
   0   3   0   92.62    2.61
   0   3   0   88.95    2.51
  -1  -3   0    0.72    0.15
  -1  -3   0    0.41    0.19
  -1  -3   0    0.50    0.11
  -1  -3   0    0.68    0.14
   1   3   0    1.04    0.15
   1   3   0    0.66    0.11
   1   3   0    0.62    0.19
  -2  -3   0  275.26    7.56
  -2  -3   0  283.07    7.65
  -2  -3   0  279.90    7.48
  -2  -3   0  282.54    7.58
   2   3   0  282.55    7.64
   2   3   0  293.33    7.56
   2   3   0  289.10    7.57
   2   3   0  284.70    7.48
  -3  -3   0   59.24    1.75
  -3  -3   0   59.92    1.82
  -3  -3   0   61.51    1.74
  -3  -3   0   60.95    1.65
   3   3   0   62.38    1.81
   3   3   0   59.32    1.64
   3   3   0   61.59    1.73
  -4  -3   0    5.15    0.27
  -4  -3   0    5.46    0.37
  -4  -3   0    5.63    0.43
  -4  -3   0    5.01    0.35
   4   3   0    4.99    0.36
   4   3   0    5.00    0.25
  -5  -3   0   15.84    0.68
  -5  -3   0   15.73    0.72
  -5  -3   0   16.01    0.57
  -5  -3   0   16.56    0.65
   5   3   0   15.73    0.54
  -6  -3   0   42.58    1.44
  -6  -3   0   44.30    1.33
  -6  -3   0   43.79    1.45
  -6  -3   0   44.49    1.40
   6   3   0   44.41    1.29
  -7  -3   0    1.71    0.26
  -7  -3   0    2.28    0.34
  -7  -3   0    1.71    0.31
  -7  -3   0    1.49    0.29
   7   3   0    2.24    0.24
  -8  -3   0   29.79    1.17
  -8  -3   0   30.43    1.15
  -8  -3   0   28.66    1.06
  -8  -3   0   30.74    1.13
   8   3   0   30.68    0.99
  -9  -3   0   -0.14    0.32
  -9  -3   0    0.20    0.30
  -9  -3   0    0.42    0.23
  -9  -3   0    0.49    0.32
   9   3   0    0.03    0.22
 -10  -3   0   44.53    1.91
 -10  -3   0   46.51    1.65
 -10  -3   0   45.41    1.63
 -10  -3   0   46.47    1.72
 -11  -3   0    7.88    0.79
 -11  -3   0    7.35    0.69
 -11  -3   0    6.85    0.65
 -12  -3   0    6.00    0.75
 -12  -3   0    4.85    0.61
 -13  -3   0    2.58    0.68
 -13  -3   0    2.13    0.56
 -14  -3   0   -0.57    0.53
 -14  -3   0    0.09    0.60
 -15  -3   0   -0.26    0.67
 -15  -3   0   -1.11    0.56
 -16  -3   0    3.27    0.78
 -16  -3   0    5.51    1.01
 -15   4   0    1.01    0.83
 -15   4   0   -0.40    0.60
 -14   4   0    0.07    0.58
 -14   4   0    0.86    0.74
 -13   4   0    1.23    0.72
 -13   4   0    1.40    0.59
 -12   4   0    2.34    0.76
 -12   4   0    1.62    0.61
 -11   4   0    2.35    0.54
 -11   4   0    3.07    0.70
  10  -4   0   -0.41    0.58
 -10   4   0   -0.04    0.38
 -10   4   0    0.02    0.50
   9  -4   0   11.82    0.80
  -9   4   0   11.20    0.81
  -9   4   0   11.92    0.92
   8  -4   0   47.91    1.73
  -8   4   0   51.81    1.87
  -8   4   0   50.26    1.73
   7  -4   0    3.78    0.47
  -7   4   0    4.29    0.53
   6  -4   0   11.77    0.67
   5  -4   0   -0.17    0.23
   4  -4   0    0.27    0.22
   4  -4   0   -0.05    0.22
   3  -4   0    1.65    0.26
   3  -4   0    1.56    0.28
   3  -4   0    1.79    0.28
   2  -4   0    2.68    0.33
   2  -4   0    2.55    0.28
   1  -4   0    0.06    0.15
   1  -4   0    0.11    0.19
   0  -4   0    8.85    0.52
   0  -4   0    8.52    0.38
   0   4   0    8.45    0.38
  -1  -4   0  231.50    6.45
  -1  -4   0  236.25    6.33
  -1  -4   0  239.96    6.26
   1   4   0  233.82    6.25
   1   4   0  236.83    6.33
  -2  -4   0   10.25    0.36
  -2  -4   0   10.23    0.57
  -2  -4   0    9.99    0.45
  -2  -4   0   10.28    0.46
   2   4   0   10.10    0.44
   2   4   0   10.83    0.44
  -3  -4   0  201.81    5.45
  -3  -4   0  202.57    5.58
  -3  -4   0  202.84    5.48
  -3  -4   0  199.23    5.34
  -4  -4   0   40.50    1.30
  -4  -4   0   41.28    1.16
  -4  -4   0   42.45    1.28
  -4  -4   0   41.71    1.39
   4   4   0   38.80    1.14
  -5  -4   0  231.58    6.28
  -5  -4   0  227.60    6.16
  -5  -4   0  226.24    6.06
  -5  -4   0  229.90    6.21
   5   4   0  218.72    6.02
  -6  -4   0   26.58    1.02
  -6  -4   0   27.62    0.89
  -6  -4   0   28.13    1.09
  -6  -4   0   27.34    0.99
   6   4   0   27.59    0.84
  -7  -4   0    2.69    0.39
  -7  -4   0    2.52    0.28
  -7  -4   0    2.34    0.32
  -7  -4   0    2.34    0.35
   7   4   0    2.77    0.24
  -8  -4   0   26.43    0.95
  -8  -4   0   24.29    1.01
  -8  -4   0   27.07    1.10
  -8  -4   0   25.13    1.07
   8   4   0   26.34    0.86
  -9  -4   0    1.87    0.37
  -9  -4   0    2.11    0.33
  -9  -4   0    1.59    0.40
  -9  -4   0    2.04    0.43
   9   4   0    2.13    0.28
 -10  -4   0   -0.30    0.33
 -10  -4   0    0.09    0.32
 -10  -4   0    0.71    0.41
 -10  -4   0    0.11    0.26
 -11  -4   0    0.49    0.40
 -11  -4   0    0.68    0.45
 -11  -4   0    0.49    0.39
 -12  -4   0    2.01    0.57
 -12  -4   0    1.85    0.51
 -13  -4   0    2.40    0.57
 -13  -4   0    3.60    0.71
 -14  -4   0    3.67    0.76
 -14  -4   0    2.23    0.61
 -15  -4   0   -0.01    0.68
 -15  -4   0   -0.22    0.57
 -16  -4   0   -0.15    0.76
 -16  -4   0   -0.32    0.59
 -17  -4   0    6.54    1.13
 -15   5   0    2.53    0.92
 -15   5   0    1.11    0.71
 -14   5   0    2.45    0.84
 -14   5   0    1.62    0.66
 -13   5   0    1.20    0.59
 -13   5   0    0.82    0.72
 -12   5   0    2.73    0.61
 -12   5   0    2.98    0.78
 -11   5   0    1.43    0.51
 -11   5   0    2.70    0.72
 -10   5   0   23.82    1.21
 -10   5   0   25.39    1.37
   9  -5   0    6.27    0.65
  -9   5   0    6.70    0.76
  -9   5   0    6.85    0.67
   8  -5   0    1.68    0.44
  -8   5   0    1.94    0.50
  -8   5   0    1.70    0.40
   7  -5   0   42.63    1.55
   6  -5   0  149.80    4.30
   5  -5   0   25.04    1.01
   4  -5   0   21.03    0.88
   4  -5   0   21.74    0.88
   3  -5   0   27.35    1.01
   3  -5   0   29.11    1.10
   3  -5   0   28.85    1.03
   2  -5   0   66.31    1.92
   2  -5   0   61.89    2.02
   1  -5   0   15.49    0.75
   1  -5   0   14.79    0.60
   0  -5   0    0.66    0.26
   0  -5   0    0.38    0.16
  -1  -5   0    3.59    0.39
  -1  -5   0    3.56    0.26
  -1  -5   0    3.27    0.32
  -2  -5   0   35.05    1.14
  -2  -5   0   34.49    1.27
  -2  -5   0   35.03    1.12
  -2  -5   0   35.20    1.01
   2   5   0   34.50    0.99
  -3  -5   0   92.13    2.61
  -3  -5   0   92.53    2.64
  -3  -5   0   90.49    2.48
  -3  -5   0   91.98    2.77
  -4  -5   0   47.33    1.61
  -4  -5   0   46.96    1.46
  -4  -5   0   46.87    1.32
  -4  -5   0   46.72    1.48
  -5  -5   0  264.32    7.24
  -5  -5   0  264.93    7.21
  -5  -5   0  268.12    7.36
  -5  -5   0  266.12    7.07
  -6  -5   0  309.66    8.24
  -6  -5   0  302.20    8.10
  -6  -5   0  303.63    8.37
  -6  -5   0  300.04    8.28
  -7  -5   0   31.64    1.16
  -7  -5   0   33.28    1.05
  -7  -5   0   32.16    1.20
  -7  -5   0   31.94    1.28
  -8  -5   0    5.92    0.55
  -8  -5   0    5.72    0.44
  -8  -5   0    5.00    0.54
  -8  -5   0    4.94    0.54
  -9  -5   0   25.44    1.13
  -9  -5   0   25.72    1.10
  -9  -5   0   26.20    1.18
  -9  -5   0   25.88    0.98
 -10  -5   0    5.07    0.58
 -10  -5   0    4.65    0.55
 -10  -5   0    4.43    0.57
 -10  -5   0    5.02    0.46
 -11  -5   0    2.66    0.55
 -11  -5   0    1.98    0.49
 -11  -5   0    1.51    0.45
 -12  -5   0    1.90    0.52
 -12  -5   0    3.12    0.61
 -13  -5   0    1.31    0.60
 -13  -5   0    1.72    0.55
 -14  -5   0    1.22    0.58
 -14  -5   0    0.83    0.63
 -15  -5   0    1.91    0.76
 -15  -5   0    1.68    0.65
 -16  -5   0    1.42    0.66
 -16  -5   0    1.76    0.87
 -15   6   0    0.28    0.82
 -15   6   0   -0.36    0.66
 -14   6   0   -0.19    0.57
 -14   6   0   -0.08    0.74
 -13   6   0   -0.23    0.69
 -13   6   0    0.46    0.56
 -12   6   0    1.14    0.55
 -12   6   0    1.00    0.72
 -11   6   0   -0.37    0.56
 -11   6   0   -0.06    0.47
 -10   6   0   11.31    1.06
 -10   6   0    9.39    0.89
   9  -6   0    3.95    0.60
  -9   6   0    2.93    0.52
  -9   6   0    4.50    0.70
   8  -6   0   14.10    0.92
   7  -6   0   42.59    1.61
   6  -6   0   30.32    1.23
   5  -6   0    8.70    0.62
   4  -6   0    1.67    0.34
   4  -6   0    1.61    0.33
   4  -6   0    1.62    0.32
   3  -6   0   29.12    1.19
   3  -6   0   31.11    1.11
   3  -6   0   30.62    1.10
   2  -6   0   35.11    1.32
   2  -6   0   34.45    1.18
   1  -6   0   12.63    0.57
   1  -6   0   12.17    0.73
   0  -6   0   34.76    1.34
   0  -6   0   36.17    1.12
  -1  -6   0   41.41    1.23
  -1  -6   0   39.98    1.31
  -1  -6   0   40.92    1.48
  -2  -6   0   61.00    1.68
  -2  -6   0   58.69    1.98
  -2  -6   0   58.46    1.80
  -3  -6   0   13.74    0.48
  -3  -6   0   14.34    0.63
  -3  -6   0   13.48    0.64
  -3  -6   0   14.15    0.79
  -4  -6   0   33.46    1.16
  -4  -6   0   32.88    1.31
  -4  -6   0   33.36    1.13
  -4  -6   0   32.96    0.97
  -5  -6   0  202.90    5.76
  -5  -6   0  199.84    5.57
  -5  -6   0  205.64    5.40
  -5  -6   0  200.43    5.61
  -6  -6   0   39.51    1.36
  -6  -6   0   38.30    1.49
  -6  -6   0   38.39    1.33
  -6  -6   0   38.63    1.16
  -7  -6   0   32.46    1.34
  -7  -6   0   32.07    1.21
  -7  -6   0   30.99    1.02
  -7  -6   0   32.13    1.18
  -8  -6   0   92.49    2.79
  -8  -6   0   88.51    2.82
  -8  -6   0   93.29    2.94
  -8  -6   0   94.03    2.64
  -9  -6   0    8.22    0.68
  -9  -6   0    7.73    0.77
  -9  -6   0    6.52    0.67
  -9  -6   0    7.51    0.52
 -10  -6   0   10.97    0.82
 -10  -6   0   11.03    0.66
 -10  -6   0   12.38    0.87
 -10  -6   0   11.96    0.89
 -11  -6   0    2.24    0.49
 -11  -6   0    3.19    0.57
 -11  -6   0    2.15    0.52
 -12  -6   0    0.30    0.49
 -12  -6   0   -0.20    0.42
 -12  -6   0    0.40    0.47
 -13  -6   0    0.66    0.50
 -13  -6   0    1.69    0.65
 -14  -6   0    0.50    0.53
 -14  -6   0   -0.14    0.58
 -15  -6   0   -0.21    0.55
 -15  -6   0    0.16    0.70
 -16  -6   0   -0.15    0.74
 -16  -6   0   -0.30    0.58
 -14   7   0    0.86    0.61
 -14   7   0    1.16    0.85
 -13   7   0    4.02    0.98
 -13   7   0    3.10    0.71
 -12   7   0    2.46    0.62
 -12   7   0    3.43    0.84
 -11   7   0   21.64    1.28
 -11   7   0   24.23    1.50
 -10   7   0    1.31    0.48
 -10   7   0    1.36    0.64
   9  -7   0    5.85    0.71
  -9   7   0    4.33    0.73
   8  -7   0    0.63    0.43
   7  -7   0   73.38    2.44
   6  -7   0    0.37    0.37
   5  -7   0    0.03    0.30
   4  -7   0   19.99    0.95
   4  -7   0   22.00    0.94
   4  -7   0   22.65    1.06
   3  -7   0   30.12    1.26
   3  -7   0   29.57    1.11
   3  -7   0   29.31    1.11
   2  -7   0    7.91    0.52
   2  -7   0    7.87    0.66
   1  -7   0   18.68    0.96
   1  -7   0   19.33    0.76
   0  -7   0    0.26    0.19
   0  -7   0    0.56    0.30
  -1  -7   0    0.11    0.21
  -1  -7   0    0.21    0.29
  -1  -7   0    0.60    0.19
  -2  -7   0   10.51    0.75
  -2  -7   0   11.90    0.60
  -2  -7   0   11.93    0.48
  -3  -7   0    0.48    0.23
  -3  -7   0    0.44    0.15
  -3  -7   0    0.30    0.32
  -3  -7   0    0.46    0.22
  -4  -7   0  106.43    3.03
  -4  -7   0  100.65    3.04
  -4  -7   0  103.42    2.83
  -4  -7   0  105.63    3.24
  -5  -7   0    0.04    0.21
  -5  -7   0    0.00    0.22
  -5  -7   0   -0.06    0.13
  -5  -7   0    0.03    0.32
  -6  -7   0   31.69    1.16
  -6  -7   0   30.89    1.18
  -6  -7   0   30.90    1.35
  -6  -7   0   31.35    0.96
  -7  -7   0   20.03    0.90
  -7  -7   0   20.29    1.08
  -7  -7   0   20.23    0.71
  -7  -7   0   19.78    0.92
  -8  -7   0    1.27    0.45
  -8  -7   0    1.24    0.25
  -8  -7   0    1.02    0.35
  -8  -7   0    0.81    0.35
  -9  -7   0   10.37    0.78
  -9  -7   0   10.49    0.77
  -9  -7   0   11.80    0.60
  -9  -7   0   11.77    0.92
 -10  -7   0   16.67    0.78
 -10  -7   0   15.01    0.94
 -10  -7   0   16.78    0.99
 -10  -7   0   17.30    1.09
 -11  -7   0    2.88    0.58
 -11  -7   0    2.08    0.56
 -11  -7   0    2.57    0.52
 -12  -7   0    0.40    0.49
 -12  -7   0    0.46    0.45
 -12  -7   0    0.25    0.48
 -13  -7   0    2.74    0.65
 -13  -7   0    0.64    0.52
 -14  -7   0    0.37    0.53
 -14  -7   0    0.61    0.62
 -15  -7   0    0.21    0.71
 -15  -7   0    0.25    0.57
 -16  -7   0    0.59    0.63
 -16  -7   0    0.65    0.75
 -14   8   0    2.98    0.74
 -14   8   0    3.84    1.01
 -13   8   0    1.78    0.84
 -13   8   0    0.88    0.57
 -12   8   0   14.02    1.36
 -12   8   0   11.92    1.12
 -11   8   0    1.33    0.55
 -11   8   0    2.12    0.73
 -10   8   0    1.62    0.67
 -10   8   0    1.15    0.51
   9  -8   0    2.69    0.60
   8  -8   0   16.60    1.06
   7  -8   0    9.42    0.82
   6  -8   0   48.79    1.80
   5  -8   0    0.14    0.33
   4  -8   0   39.04    1.45
   4  -8   0   40.87    1.48
   4  -8   0   40.89    1.62
   3  -8   0   47.95    1.79
   3  -8   0   48.30    1.61
   3  -8   0   45.85    1.59
   2  -8   0    1.09    0.39
   2  -8   0    1.49    0.30
   1  -8   0    0.34    0.32
   1  -8   0    0.59    0.23
   0  -8   0   85.91    2.49
   0  -8   0   85.63    2.80
  -1  -8   0   27.25    1.26
  -1  -8   0   29.16    1.07
  -1  -8   0   28.08    0.96
  -2  -8   0   20.59    0.86
  -2  -8   0   20.35    0.74
  -2  -8   0   22.11    1.09
  -3  -8   0   21.32    0.71
  -3  -8   0   20.19    1.07
  -3  -8   0   21.17    0.88
  -4  -8   0    0.10    0.14
  -4  -8   0    0.13    0.20
  -4  -8   0   -0.13    0.22
  -4  -8   0    0.13    0.33
  -5  -8   0    5.59    0.31
  -5  -8   0    5.07    0.63
  -5  -8   0    5.70    0.51
  -5  -8   0    5.48    0.50
  -6  -8   0    0.86    0.32
  -6  -8   0    1.07    0.29
  -6  -8   0    1.17    0.42
  -6  -8   0    1.39    0.19
  -7  -8   0    8.95    0.66
  -7  -8   0    8.50    0.42
  -7  -8   0    8.66    0.66
  -7  -8   0    7.76    0.82
  -8  -8   0    2.16    0.56
  -8  -8   0    1.72    0.41
  -8  -8   0    2.44    0.28
  -8  -8   0    1.86    0.40
  -9  -8   0    0.54    0.38
  -9  -8   0   -0.07    0.44
  -9  -8   0    0.45    0.25
  -9  -8   0    0.30    0.36
 -10  -8   0   11.35    0.64
 -10  -8   0    9.23    0.84
 -10  -8   0   10.72    0.85
 -10  -8   0   11.39    0.99
 -11  -8   0   25.82    1.39
 -11  -8   0   25.13    1.31
 -11  -8   0   25.22    1.26
 -12  -8   0    6.80    0.83
 -12  -8   0    5.39    0.68
 -12  -8   0    5.06    0.74
 -13  -8   0   -0.57    0.51
 -13  -8   0   -0.46    0.47
 -14  -8   0    1.45    0.66
 -14  -8   0    2.51    0.65
 -15  -8   0    8.33    0.93
 -15  -8   0   12.14    1.27
 -16  -8   0    1.71    0.69
 -16  -8   0    2.70    0.88
 -13   9   0    2.83    0.94
 -13   9   0    1.99    0.64
 -12   9   0   -0.16    0.71
 -12   9   0    0.56    0.55
 -11   9   0    6.39    0.98
 -11   9   0    3.81    0.68
 -10   9   0   -0.02    0.63
   9  -9   0   -0.39    0.47
   8  -9   0   14.38    1.05
   7  -9   0    1.10    0.45
   6  -9   0    4.38    0.62
   5  -9   0    2.15    0.48
   4  -9   0   -0.16    0.30
   4  -9   0   -0.06    0.28
   4  -9   0   -0.28    0.35
   3  -9   0   17.91    0.87
   3  -9   0   18.58    1.10
   3  -9   0   18.55    0.90
   2  -9   0    0.19    0.25
   2  -9   0   -0.30    0.33
   1  -9   0    0.19    0.34
   1  -9   0    0.54    0.25
   0  -9   0    4.10    0.57
   0  -9   0    4.74    0.41
  -1  -9   0    1.41    0.25
  -1  -9   0    1.06    0.39
  -2  -9   0    0.35    0.25
  -2  -9   0    0.59    0.20
  -2  -9   0    0.26    0.34
  -3  -9   0   54.98    1.59
  -3  -9   0   52.96    1.77
  -3  -9   0   54.12    2.03
  -4  -9   0    5.85    0.54
  -4  -9   0    6.60    0.36
  -4  -9   0    7.35    0.76
  -5  -9   0    3.53    0.42
  -5  -9   0    3.33    0.57
  -5  -9   0    3.20    0.30
  -5  -9   0    3.41    0.44
  -6  -9   0   27.84    1.12
  -6  -9   0   24.75    0.84
  -6  -9   0   26.08    1.12
  -6  -9   0   27.98    1.37
  -7  -9   0    7.30    0.80
  -7  -9   0    6.61    0.66
  -7  -9   0    7.02    0.64
  -7  -9   0    7.82    0.41
  -8  -9   0   53.57    2.16
  -8  -9   0   56.14    1.65
  -8  -9   0   56.59    1.97
  -8  -9   0   54.77    1.92
  -9  -9   0    2.65    0.32
  -9  -9   0    2.34    0.48
  -9  -9   0    2.19    0.58
  -9  -9   0    2.69    0.53
 -10  -9   0   24.82    1.22
 -10  -9   0   23.57    1.39
 -10  -9   0   25.87    1.26
 -10  -9   0   23.73    1.13
 -11  -9   0    1.29    0.58
 -11  -9   0    1.21    0.49
 -11  -9   0    1.95    0.57
 -12  -9   0    1.62    0.61
 -12  -9   0    1.40    0.57
 -12  -9   0    1.33    0.52
 -13  -9   0    3.89    0.68
 -13  -9   0    5.00    0.81
 -14  -9   0    1.07    0.67
 -14  -9   0    1.01    0.60
 -15  -9   0    0.48    0.71
 -15  -9   0   -0.08    0.59
 -16  -9   0    0.45    0.77
 -16  -9   0    0.52    0.64
 -13  10   0    0.87    0.83
 -13  10   0    1.22    0.63
 -12  10   0    3.35    0.92
 -12  10   0    3.83    0.72
 -11  10   0    0.59    0.54
 -11  10   0    1.28    0.76
   9 -10   0   13.29    1.10
   8 -10   0    4.57    0.73
   7 -10   0    6.43    0.74
   6 -10   0    0.57    0.44
   5 -10   0   15.25    0.96
   4 -10   0   12.31    0.98
   4 -10   0   10.92    0.82
   3 -10   0   48.41    1.94
   3 -10   0   44.50    1.64
   3 -10   0   47.18    1.68
   2 -10   0    1.21    0.45
   2 -10   0    0.64    0.31
   1 -10   0   22.93    0.97
   1 -10   0   25.67    1.29
   0 -10   0   19.24    0.81
   0 -10   0   20.13    1.15
  -1 -10   0    4.12    0.62
  -1 -10   0    3.43    0.36
  -2 -10   0    3.70    0.33
  -2 -10   0    3.25    0.58
  -2 -10   0    3.00    0.41
  -3 -10   0    1.65    0.48
  -3 -10   0    2.24    0.27
  -3 -10   0    1.48    0.34
  -4 -10   0    7.81    0.62
  -4 -10   0    7.64    0.42
  -4 -10   0    7.85    0.85
  -5 -10   0   24.30    1.07
  -5 -10   0   25.53    1.34
  -5 -10   0   23.73    0.81
  -6 -10   0    8.81    0.91
  -6 -10   0    8.39    0.43
  -6 -10   0    7.90    0.67
  -6 -10   0    8.27    0.70
  -7 -10   0    2.67    0.61
  -7 -10   0    2.08    0.43
  -7 -10   0    2.59    0.48
  -7 -10   0    2.48    0.26
  -8 -10   0   27.98    1.31
  -8 -10   0   30.60    1.56
  -8 -10   0   29.21    1.29
  -8 -10   0   29.87    0.98
  -9 -10   0   22.19    0.85
  -9 -10   0   23.09    1.20
  -9 -10   0   22.76    1.39
  -9 -10   0   22.44    1.15
 -10 -10   0   12.20    0.97
 -10 -10   0   11.24    1.11
 -10 -10   0   10.85    0.92
 -11 -10   0   21.41    1.27
 -11 -10   0   22.00    1.24
 -11 -10   0   22.12    1.42
 -12 -10   0    0.50    0.59
 -12 -10   0    0.09    0.50
 -12 -10   0    0.03    0.50
 -13 -10   0   11.55    1.13
 -13 -10   0    8.41    0.92
 -14 -10   0   -0.31    0.59
 -14 -10   0   -0.16    0.61
 -15 -10   0    4.76    0.88
 -15 -10   0    2.54    0.73
 -16 -10   0   -0.42    0.61
 -16 -10   0   -0.54    0.69
 -12  11   0    0.59    0.78
 -12  11   0    0.63    0.57
 -11  11   0    0.31    0.51
 -11  11   0   -0.47    0.70
   9 -11   0    2.35    0.70
   8 -11   0    3.87    0.72
   7 -11   0    4.13    0.66
   6 -11   0   16.76    1.09
   5 -11   0    0.11    0.43
   4 -11   0   22.05    1.13
   4 -11   0   21.69    1.32
   3 -11   0    0.69    0.48
   3 -11   0    0.71    0.38
   2 -11   0  101.41    3.14
   2 -11   0  107.37    3.52
   1 -11   0   29.74    1.49
   1 -11   0   28.12    1.12
   0 -11   0   28.05    1.07
   0 -11   0   27.96    1.44
  -1 -11   0    2.70    0.56
  -1 -11   0    3.08    0.36
  -2 -11   0   19.91    0.80
  -2 -11   0   19.95    1.23
  -2 -11   0   19.85    0.99
  -3 -11   0    1.18    0.35
  -3 -11   0    0.93    0.48
  -3 -11   0    1.08    0.25
  -4 -11   0   17.69    0.68
  -4 -11   0   17.24    0.92
  -4 -11   0   16.38    1.17
  -5 -11   0    0.06    0.19
  -5 -11   0    0.43    0.32
  -5 -11   0   -0.06    0.42
  -6 -11   0    5.55    0.77
  -6 -11   0    4.48    0.57
  -6 -11   0    4.19    0.52
  -6 -11   0    4.67    0.36
  -7 -11   0    3.20    0.67
  -7 -11   0    2.62    0.46
  -7 -11   0    2.44    0.27
  -7 -11   0    2.89    0.52
  -8 -11   0   23.05    1.44
  -8 -11   0   22.26    1.18
  -8 -11   0   22.68    0.81
  -8 -11   0   22.27    1.15
  -9 -11   0    0.57    0.42
  -9 -11   0    1.72    0.53
  -9 -11   0    0.82    0.58
  -9 -11   0    0.96    0.28
 -10 -11   0   42.93    1.77
 -10 -11   0   46.15    1.85
 -10 -11   0   42.08    2.04
 -11 -11   0    1.28    0.66
 -11 -11   0    0.89    0.52
 -11 -11   0    2.82    0.63
 -12 -11   0   27.67    1.67
 -12 -11   0   26.12    1.52
 -12 -11   0   27.11    1.47
 -13 -11   0    2.68    0.74
 -13 -11   0    3.00    0.68
 -14 -11   0    6.10    0.94
 -14 -11   0    5.15    0.82
 -15 -11   0    0.24    0.62
 -15 -11   0   -0.53    0.67
 -12  12   0   -0.29    0.76
 -11  12   0    2.96    0.87
 -11  12   0    3.12    0.68
   9 -12   0   -0.43    0.61
   8 -12   0   10.99    1.06
   7 -12   0    4.11    0.74
   6 -12   0    3.38    0.67
   5 -12   0    3.98    0.65
   4 -12   0    5.03    0.79
   4 -12   0    5.58    0.69
   3 -12   0    9.93    0.82
   3 -12   0   10.67    1.04
   2 -12   0   11.05    1.07
   1 -12   0   61.73    2.44
   0 -12   0   11.34    0.68
   0 -12   0   11.19    1.03
  -1 -12   0    0.78    0.29
  -1 -12   0    1.59    0.55
  -2 -12   0    0.23    0.25
  -2 -12   0    0.26    0.44
  -3 -12   0   30.30    1.07
  -3 -12   0   30.55    1.61
  -3 -12   0   30.71    1.32
  -4 -12   0    8.90    0.75
  -4 -12   0    9.12    0.51
  -4 -12   0    7.24    0.90
  -5 -12   0   57.72    2.39
  -5 -12   0   57.39    1.73
  -5 -12   0   59.88    2.06
  -6 -12   0    0.62    0.37
  -6 -12   0    0.77    0.22
  -6 -12   0    0.55    0.54
  -7 -12   0    6.32    0.42
  -7 -12   0    5.99    0.69
  -7 -12   0    6.14    0.65
  -7 -12   0    6.25    0.86
  -8 -12   0    6.01    0.65
  -8 -12   0    6.06    0.71
  -8 -12   0    5.92    0.44
  -8 -12   0    4.97    0.82
  -9 -12   0    1.68    0.65
  -9 -12   0    1.56    0.48
  -9 -12   0    1.80    0.32
  -9 -12   0    2.77    0.60
 -10 -12   0    0.58    0.58
 -10 -12   0    0.78    0.54
 -10 -12   0    0.26    0.47
 -11 -12   0    4.41    0.84
 -11 -12   0    4.78    0.78
 -11 -12   0    5.23    0.71
 -12 -12   0    0.12    0.52
 -12 -12   0    0.35    0.63
 -12 -12   0    0.71    0.63
 -13 -12   0   11.97    1.24
 -13 -12   0   12.22    1.16
 -14 -12   0    0.45    0.61
 -14 -12   0    1.25    0.76
 -15 -12   0    1.31    0.81
 -15 -12   0    0.29    0.66
 -11  13   0    0.95    0.78
   8 -13   0    6.95    0.89
   7 -13   0    9.35    0.99
   6 -13   0   10.53    1.00
   5 -13   0   21.02    1.22
   4 -13   0    4.20    0.68
   4 -13   0    4.83    0.85
   3 -13   0   25.72    1.55
   3 -13   0   24.38    1.25
   2 -13   0    8.54    0.98
   1 -13   0    4.16    0.75
   0 -13   0    6.16    0.84
  -1 -13   0    0.24    0.49
  -1 -13   0    0.50    0.33
  -2 -13   0    5.76    0.53
  -2 -13   0    5.37    0.81
  -3 -13   0   16.19    1.00
  -3 -13   0   16.98    0.76
  -3 -13   0   17.72    1.30
  -4 -13   0   -0.06    0.24
  -4 -13   0    0.41    0.53
  -4 -13   0    0.49    0.38
  -5 -13   0   23.21    1.53
  -5 -13   0   26.44    1.24
  -5 -13   0   23.02    0.88
  -6 -13   0   16.69    1.04
  -6 -13   0   17.45    1.35
  -6 -13   0   17.05    0.69
  -7 -13   0   -0.40    0.52
  -7 -13   0    0.00    0.21
  -7 -13   0    0.11    0.40
  -8 -13   0    6.84    0.73
  -8 -13   0    6.14    0.91
  -8 -13   0    7.59    0.47
  -8 -13   0    6.87    0.78
  -9 -13   0    1.34    0.57
  -9 -13   0    2.00    0.72
  -9 -13   0    1.48    0.50
 -10 -13   0    4.81    0.69
 -10 -13   0    4.25    0.74
 -10 -13   0    2.53    0.79
 -11 -13   0    1.38    0.56
 -11 -13   0    1.19    0.62
 -11 -13   0    1.22    0.69
 -12 -13   0    1.30    0.59
 -12 -13   0    0.36    0.64
 -12 -13   0    0.28    0.71
 -13 -13   0    0.13    0.57
 -13 -13   0   -0.16    0.69
 -14 -13   0    1.43    0.66
 -14 -13   0    2.62    0.86
 -15 -13   0    2.26    0.88
 -15 -13   0    1.70    0.71
   8 -14   0    7.58    1.01
   7 -14   0    0.23    0.60
   6 -14   0   10.35    1.00
   5 -14   0    0.23    0.50
   4 -14   0   16.98    1.41
   4 -14   0   17.81    1.15
   3 -14   0   10.68    0.94
   3 -14   0   12.47    1.27
   2 -14   0    9.13    1.09
   2 -14   0   11.38    0.87
   1 -14   0    9.06    1.02
   0 -14   0    2.64    0.71
  -1 -14   0    4.51    0.82
  -2 -14   0    3.22    0.70
  -3 -14   0    2.44    0.69
  -4 -14   0    0.59    0.31
  -4 -14   0    0.39    0.54
  -4 -14   0    0.33    0.40
  -5 -14   0    4.06    0.83
  -5 -14   0    3.36    0.56
  -5 -14   0    4.26    0.38
  -6 -14   0    1.84    0.71
  -6 -14   0    2.04    0.29
  -6 -14   0    1.19    0.47
  -7 -14   0    4.53    0.62
  -7 -14   0    4.10    0.86
  -8 -14   0    4.62    0.65
  -8 -14   0    5.54    0.95
  -9 -14   0    4.86    0.70
  -9 -14   0    5.30    0.97
 -10 -14   0   -0.04    0.49
 -10 -14   0   -0.10    0.73
 -10 -14   0    0.09    0.55
 -11 -14   0   -0.72    0.56
 -11 -14   0   -0.27    0.67
 -11 -14   0   -0.29    0.53
 -12 -14   0   -0.37    0.54
 -12 -14   0    0.12    0.72
 -12 -14   0    0.38    0.66
 -13 -14   0    0.10    0.60
 -13 -14   0   -0.03    0.65
 -14 -14   0    0.64    0.64
 -14 -14   0    1.10    0.84
   8 -15   0    0.72    0.71
   7 -15   0    3.25    0.78
   6 -15   0   -0.20    0.55
   5 -15   0    0.30    0.52
   4 -15   0    1.13    0.55
   4 -15   0    2.08    0.78
   3 -15   0   11.32    1.02
   3 -15   0   13.62    1.34
   2 -15   0    2.30    0.77
   2 -15   0    3.62    0.61
   1 -15   0    8.98    1.10
   0 -15   0    1.67    0.70
  -1 -15   0    2.29    0.71
  -2 -15   0    3.45    0.79
  -3 -15   0    8.46    1.04
  -4 -15   0   11.93    1.29
  -5 -15   0    2.82    0.80
  -5 -15   0    2.51    0.57
  -6 -15   0    3.62    0.61
  -6 -15   0    2.97    0.80
  -7 -15   0   -0.14    0.63
  -7 -15   0   -0.44    0.41
  -8 -15   0   -0.04    0.65
  -8 -15   0   -0.30    0.43
  -9 -15   0    0.88    0.53
  -9 -15   0    0.21    0.71
 -10 -15   0    7.24    1.10
 -10 -15   0    8.05    0.86
 -11 -15   0    2.79    0.76
 -11 -15   0    2.67    0.86
 -11 -15   0    2.74    0.66
 -12 -15   0   -0.48    0.65
 -12 -15   0   -0.43    0.56
 -12 -15   0    0.62    0.77
 -13 -15   0    2.28    0.74
 -13 -15   0    2.95    0.88
   8 -16   0    1.56    0.79
   7 -16   0    5.48    0.92
   6 -16   0    1.10    0.68
   5 -16   0    1.92    0.67
   4 -16   0    8.70    1.18
   4 -16   0    9.60    0.99
   3 -16   0   14.81    1.14
   3 -16   0   16.01    1.52
   2 -16   0    3.52    0.66
   2 -16   0    3.09    0.89
   1 -16   0    6.75    1.08
   0 -16   0    8.60    1.15
  -1 -16   0    1.98    0.73
  -2 -16   0   21.14    1.61
  -3 -16   0    5.01    0.91
  -4 -16   0    2.59    0.83
  -5 -16   0   -0.13    0.65
  -5 -16   0    0.22    0.50
  -6 -16   0    0.09    0.48
  -6 -16   0    0.50    0.68
  -7 -16   0    0.34    0.69
  -7 -16   0    1.00    0.54
  -8 -16   0   -0.03    0.51
  -8 -16   0    0.35    0.75
  -9 -16   0    0.54    0.51
  -9 -16   0   -0.21    0.70
 -10 -16   0    2.23    0.87
 -10 -16   0    2.06    0.67
 -11 -16   0    0.14    0.74
 -11 -16   0   -0.25    0.54
 -12 -16   0    1.44    0.84
 -12 -16   0    1.75    0.69
 -13 -16   0    0.21    0.71
 -13 -16   0   -0.32    0.63
   7 -17   0    2.97    0.84
   6 -17   0    2.04    0.80
   5 -17   0    2.81    0.77
   4 -17   0    0.17    0.55
   4 -17   0   -0.74    0.75
   3 -17   0    6.57    0.86
   3 -17   0    6.17    1.11
   2 -17   0   34.67    1.66
   2 -17   0   35.51    2.15
   1 -17   0    4.60    0.70
   1 -17   0    4.28    0.97
   0 -17   0    3.45    0.90
  -1 -17   0   -0.01    0.62
  -2 -17   0   16.07    1.54
  -3 -17   0   17.01    1.59
  -4 -17   0    2.12    0.83
  -5 -17   0    1.76    0.81
  -6 -17   0    2.57    0.63
  -6 -17   0    1.54    0.88
  -7 -17   0    5.38    1.09
  -7 -17   0    5.90    0.81
  -8 -17   0    0.24    0.56
  -8 -17   0    0.52    0.80
  -9 -17   0    0.30    0.57
  -9 -17   0    0.19    0.75
 -10 -17   0    5.24    0.81
 -10 -17   0    4.50    1.08
 -11 -17   0    5.38    1.13
 -11 -17   0    5.16    0.86
 -12 -17   0    0.39    0.80
 -12 -17   0   -0.05    0.62
   6 -18   0    1.30    0.76
   5 -18   0    0.07    0.70
   4 -18   0    3.82    0.81
   3 -18   0   11.50    1.08
   3 -18   0   10.39    1.39
   2 -18   0    0.76    0.72
   2 -18   0    0.43    0.60
   1 -18   0   16.01    1.14
   1 -18   0   12.18    1.45
   0 -18   0    2.73    0.62
   0 -18   0    2.87    0.91
  -1 -18   0    6.33    1.10
  -2 -18   0    2.28    0.88
  -3 -18   0    5.62    1.10
  -4 -18   0    0.66    0.80
  -5 -18   0   -0.66    0.65
  -6 -18   0    0.05    0.73
  -7 -18   0    0.39    0.77
  -7 -18   0    1.72    0.64
  -8 -18   0    2.21    0.65
  -8 -18   0    1.83    0.91
  -9 -18   0    7.38    1.25
  -9 -18   0   13.18    1.26
 -10 -18   0   -0.43    0.59
 -10 -18   0    0.54    0.88
 -11 -18   0    2.56    0.98
 -11 -18   0    1.95    0.73
   4 -19   0    0.63    0.65
   3 -19   0    2.05    0.98
   3 -19   0    3.93    0.80
   2 -19   0    8.69    1.01
   2 -19   0    7.40    1.31
   1 -19   0    0.61    0.83
   1 -19   0    1.35    0.63
   0 -19   0    2.40    0.61
   0 -19   0    1.71    0.88
  -1 -19   0    1.16    0.86
  -2 -19   0   11.82    1.46
  -3 -19   0    0.47    0.82
  -4 -19   0    1.67    0.92
  -5 -19   0    3.37    1.01
  -6 -19   0   -0.83    0.76
  -7 -19   0    1.18    0.87
  -8 -19   0    0.31    0.87
  -8 -19   0   -0.15    0.59
  -9 -19   0    5.34    0.89
  -9 -19   0    4.41    1.13
 -10 -19   0    3.96    0.79
 -10 -19   0    3.72    1.11
   2 -20   0    2.93    1.06
   2 -20   0    2.00    0.72
   1 -20   0    7.61    0.94
   1 -20   0    6.83    1.26
   0 -20   0    0.85    0.59
   0 -20   0    1.72    0.94
  -1 -20   0    1.17    0.90
  -1 -20   0   -0.58    0.50
  -2 -20   0    0.77    0.85
  -3 -20   0   -1.07    0.71
  -4 -20   0    3.44    1.06
  -5 -20   0    0.87    0.92
  -6 -20   0   -0.02    0.77
  -7 -20   0    2.87    1.04
  -8 -20   0    2.13    0.98
  -2 -21   0    1.83    0.60
  -2 -21   0    3.17    1.04
  -3 -21   0    1.18    0.93
  -4 -21   0   -0.01    0.80
  -3 -21   1    6.80    1.31
  -7 -20   1    5.04    1.18
  -6 -20   1   -0.10    0.84
  -5 -20   1    4.51    1.20
  -4 -20   1    2.05    0.96
  -3 -20   1    1.32    0.92
  -2 -20   1    0.70    0.85
  -1 -20   1    3.07    1.05
   0 -20   1    2.54    0.67
   0 -20   1    2.14    0.95
   1 -20   1    0.31    0.62
   1 -20   1    0.35    0.82
   2 -20   1    1.59    0.71
   2 -20   1    0.26    0.86
  -9 -19   1    2.25    1.01
  -9 -19   1    1.83    0.73
  -8 -19   1    2.50    1.06
  -8 -19   1    2.59    0.78
  -7 -19   1    0.02    0.60
  -7 -19   1    0.55    0.85
  -6 -19   1    2.69    1.01
  -5 -19   1    0.69    0.90
  -4 -19   1    4.25    1.07
  -3 -19   1   -0.46    0.76
  -2 -19   1    1.19    0.89
  -1 -19   1    5.80    1.14
   0 -19   1    0.71    0.85
   1 -19   1    2.28    0.95
   1 -19   1    3.17    0.71
   2 -19   1    3.34    1.01
   2 -19   1    3.42    0.78
   3 -19   1    5.57    0.88
   3 -19   1    5.43    1.18
   4 -19   1    0.84    0.88
   4 -19   1    2.70    0.79
 -11 -18   1    0.94    0.64
 -11 -18   1    0.04    0.85
 -10 -18   1    2.91    0.78
 -10 -18   1    2.28    1.03
  -9 -18   1    1.42    0.92
  -9 -18   1    1.00    0.63
  -8 -18   1    0.06    0.78
  -8 -18   1    0.18    0.52
  -7 -18   1    1.01    0.87
  -7 -18   1    0.75    0.60
  -6 -18   1    0.64    0.90
  -6 -18   1   -0.49    0.55
  -5 -18   1    2.85    0.95
  -4 -18   1    2.30    0.91
  -3 -18   1   -0.66    0.71
  -2 -18   1    6.91    1.15
  -1 -18   1    0.27    0.75
   0 -18   1    1.16    0.77
   1 -18   1    1.88    0.62
   1 -18   1    0.90    0.89
   2 -18   1   20.52    1.81
   2 -18   1   21.70    1.38
   3 -18   1    3.52    0.78
   3 -18   1    3.46    1.00
   4 -18   1   -0.06    0.78
   4 -18   1    0.36    0.61
   5 -18   1    0.61    0.66
   6 -18   1    0.43    0.71
 -12 -17   1   -0.21    0.80
 -12 -17   1   -0.28    0.61
 -11 -17   1   -0.03    0.84
 -11 -17   1    0.33    0.65
 -10 -17   1    0.59    0.87
 -10 -17   1    1.55    0.69
  -9 -17   1    1.35    0.86
  -9 -17   1    3.21    0.72
  -8 -17   1    0.73    0.57
  -8 -17   1    0.27    0.79
  -7 -17   1    0.86    0.54
  -7 -17   1    0.70    0.84
  -6 -17   1    1.66    0.60
  -6 -17   1    1.29    0.82
  -5 -17   1   10.24    1.34
  -4 -17   1   -0.67    0.67
  -3 -17   1   20.65    1.69
  -2 -17   1    4.20    0.95
  -1 -17   1    2.57    0.82
   0 -17   1    3.01    0.93
   1 -17   1    0.41    0.72
   2 -17   1    6.12    0.82
   2 -17   1    6.10    1.09
   3 -17   1    4.21    1.04
   3 -17   1    6.50    0.87
   4 -17   1   -0.22    0.57
   4 -17   1   -1.40    0.64
   5 -17   1   -0.08    0.62
   6 -17   1    1.38    0.76
   7 -17   1   -0.21    0.70
 -12 -16   1    0.41    0.86
 -12 -16   1    0.74    0.68
 -11 -16   1    3.16    0.99
 -11 -16   1    1.77    0.68
 -10 -16   1    0.96    0.84
 -10 -16   1    0.24    0.56
  -9 -16   1    0.25    0.78
  -9 -16   1    0.19    0.55
  -8 -16   1    0.32    0.51
  -8 -16   1    0.03    0.70
  -7 -16   1   -0.47    0.48
  -7 -16   1   -0.18    0.70
  -6 -16   1    0.33    0.68
  -6 -16   1    0.48    0.51
  -5 -16   1    3.57    0.66
  -5 -16   1    3.90    0.92
  -4 -16   1   13.13    1.44
  -3 -16   1    1.05    0.71
  -2 -16   1    6.67    1.03
  -1 -16   1    0.97    0.67
   0 -16   1   20.56    1.67
   1 -16   1    6.52    1.06
   2 -16   1   25.67    1.40
   2 -16   1   29.81    1.93
   3 -16   1    0.60    0.57
   3 -16   1    0.57    0.71
   4 -16   1    0.60    0.75
   4 -16   1   -0.07    0.55
   5 -16   1    0.36    0.58
   6 -16   1    0.98    0.63
   7 -16   1    0.53    0.66
   8 -16   1   -0.05    0.73
 -13 -15   1    0.15    1.11
 -13 -15   1    1.27    0.71
 -13 -15   1    0.48    0.78
 -12 -15   1   -0.12    0.82
 -12 -15   1    0.34    0.70
 -12 -15   1   -0.46    0.59
 -11 -15   1   -0.36    0.60
 -11 -15   1   -0.12    0.77
 -11 -15   1   -0.07    0.55
 -10 -15   1    0.11    0.74
 -10 -15   1    0.61    0.55
  -9 -15   1   -0.43    0.48
  -9 -15   1   -0.45    0.69
  -8 -15   1    2.23    0.59
  -8 -15   1    1.43    0.82
  -7 -15   1    0.33    0.48
  -7 -15   1    0.89    0.73
  -6 -15   1   14.08    1.44
  -6 -15   1   12.23    1.04
  -5 -15   1    3.23    0.60
  -5 -15   1    3.02    0.80
  -4 -15   1   -0.13    0.43
  -4 -15   1    0.39    0.61
  -3 -15   1   19.05    1.51
  -2 -15   1    0.23    0.61
  -1 -15   1   16.14    1.39
   0 -15   1    2.97    0.77
   1 -15   1   13.27    1.35
   2 -15   1    5.25    0.94
   3 -15   1    9.02    0.89
   3 -15   1   10.74    1.22
   4 -15   1    2.76    0.82
   4 -15   1    3.65    0.71
   5 -15   1   -0.54    0.52
   5 -15   1    0.12    0.61
   6 -15   1    1.33    0.64
   7 -15   1   -0.18    0.58
   8 -15   1    2.67    0.76
 -14 -14   1    4.61    0.88
 -14 -14   1    6.93    1.10
 -13 -14   1    3.95    1.28
 -13 -14   1    5.12    0.94
 -13 -14   1    4.06    0.81
 -12 -14   1    0.04    0.57
 -12 -14   1    0.72    0.71
 -12 -14   1   -0.27    0.69
 -11 -14   1    1.79    0.81
 -11 -14   1    1.68    0.63
 -11 -14   1    2.87    0.74
 -10 -14   1   -0.27    0.68
 -10 -14   1   -0.34    0.54
 -10 -14   1   -0.14    0.50
  -9 -14   1   -0.30    0.63
  -9 -14   1   -0.35    0.46
  -8 -14   1   11.26    1.00
  -8 -14   1    9.57    1.16
  -7 -14   1    0.40    0.46
  -7 -14   1    0.35    0.65
  -6 -14   1    4.75    0.63
  -6 -14   1    6.17    0.97
  -5 -14   1   19.09    1.15
  -5 -14   1   21.46    1.53
  -4 -14   1    4.29    0.61
  -4 -14   1    5.89    0.89
  -3 -14   1   16.09    1.35
  -2 -14   1    0.95    0.59
  -1 -14   1    8.76    1.03
   0 -14   1    0.76    0.57
   1 -14   1    1.17    0.61
   2 -14   1   18.27    1.41
   3 -14   1   -0.44    0.44
   3 -14   1   -0.34    0.58
   4 -14   1    0.89    0.51
   4 -14   1   -0.60    0.55
   5 -14   1    5.19    0.76
   5 -14   1    5.23    0.91
   6 -14   1    1.87    0.63
   7 -14   1   17.04    1.31
   8 -14   1    0.16    0.64
 -14 -13   1    2.12    0.71
 -14 -13   1    2.58    0.90
 -13 -13   1   -0.35    0.70
 -13 -13   1   -0.64    0.55
 -13 -13   1    1.51    1.22
 -12 -13   1    7.90    1.01
 -12 -13   1    6.41    1.01
 -12 -13   1    5.85    0.82
 -11 -13   1    5.52    1.00
 -11 -13   1    4.30    0.75
 -11 -13   1    5.04    0.85
 -10 -13   1   -0.25    0.45
 -10 -13   1   -0.32    0.68
 -10 -13   1    0.34    0.57
  -9 -13   1    6.86    0.77
  -9 -13   1    8.06    1.06
  -9 -13   1    9.39    0.99
  -8 -13   1    2.24    0.53
  -8 -13   1    2.12    0.72
  -8 -13   1    2.76    0.61
  -7 -13   1   -0.18    0.22
  -7 -13   1   -0.49    0.38
  -7 -13   1   -0.16    0.56
  -6 -13   1   14.49    0.64
  -6 -13   1   13.40    0.98
  -6 -13   1   15.27    1.29
  -5 -13   1    1.32    0.63
  -5 -13   1    1.75    0.46
  -5 -13   1    1.50    0.28
  -4 -13   1   17.67    1.37
  -4 -13   1   19.85    1.09
  -4 -13   1   18.93    0.79
  -3 -13   1    0.42    0.38
  -3 -13   1    0.37    0.53
  -3 -13   1    0.66    0.28
  -2 -13   1    2.91    0.37
  -2 -13   1    2.26    0.64
  -1 -13   1    6.76    0.90
   0 -13   1    2.66    0.68
   1 -13   1   30.94    1.68
   2 -13   1    0.06    0.52
   3 -13   1    3.52    0.74
   4 -13   1   14.82    1.05
   4 -13   1   15.15    1.29
   5 -13   1    0.73    0.57
   5 -13   1    0.82    0.53
   6 -13   1   12.57    1.07
   7 -13   1    8.34    0.94
   8 -13   1   11.44    1.12
 -15 -12   1   -0.88    0.62
 -15 -12   1    0.58    0.78
 -14 -12   1    0.09    0.65
 -14 -12   1    0.32    0.69
 -13 -12   1   -1.10    0.56
 -13 -12   1    0.66    0.69
 -12 -12   1    1.09    0.69
 -12 -12   1    0.69    0.58
 -12 -12   1    0.64    0.65
 -11 -12   1    0.88    0.56
 -11 -12   1    0.52    0.64
 -11 -12   1    0.92    0.68
 -10 -12   1    1.34    0.54
 -10 -12   1    1.24    0.57
 -10 -12   1    0.92    0.65
  -9 -12   1   -0.10    0.44
  -9 -12   1   -0.11    0.58
  -9 -12   1   -0.22    0.45
  -8 -12   1   22.90    0.86
  -8 -12   1   23.56    1.22
  -8 -12   1   21.83    1.24
  -8 -12   1   24.30    1.55
  -7 -12   1    6.43    0.90
  -7 -12   1    6.28    0.66
  -7 -12   1    6.52    0.45
  -7 -12   1    5.77    0.69
  -6 -12   1   18.09    0.72
  -6 -12   1   19.08    1.05
  -6 -12   1   19.50    1.36
  -5 -12   1   -0.04    0.49
  -5 -12   1    0.32    0.34
  -5 -12   1    0.31    0.22
  -4 -12   1    3.29    0.34
  -4 -12   1    3.71    0.52
  -4 -12   1    1.76    0.60
  -3 -12   1    4.15    0.73
  -3 -12   1    5.11    0.57
  -3 -12   1    5.01    0.46
  -2 -12   1    3.96    0.70
  -2 -12   1    4.26    0.41
  -1 -12   1    4.55    0.45
  -1 -12   1    5.33    0.75
   0 -12   1   10.77    0.65
   0 -12   1   10.40    1.03
   1 -12   1    4.76    0.74
   2 -12   1   67.08    2.61
   3 -12   1    2.16    0.63
   4 -12   1    9.92    1.05
   4 -12   1    9.64    0.86
   5 -12   1    6.87    0.86
   5 -12   1    4.71    0.67
   6 -12   1    0.30    0.49
   7 -12   1    4.14    0.72
   8 -12   1    0.37    0.54
   9 -12   1    2.75    0.88
 -11  12  -1    0.40    0.78
 -12  12  -1    0.58    0.82
 -12  12  -1   -0.69    0.49
 -15 -11   1    3.13    0.89
 -15 -11   1    3.08    0.78
 -14 -11   1    0.78    0.72
 -14 -11   1    0.35    0.65
 -13 -11   1    3.44    0.79
 -13 -11   1    2.73    0.72
 -12 -11   1    2.22    0.71
 -12 -11   1    2.07    0.63
 -12 -11   1    1.62    0.71
 -11 -11   1    5.78    0.89
 -11 -11   1    6.28    0.84
 -11 -11   1    5.42    0.74
 -10 -11   1   14.54    1.05
 -10 -11   1   13.96    1.08
 -10 -11   1   14.87    1.31
  -9 -11   1    7.62    0.75
  -9 -11   1    8.35    0.98
  -9 -11   1    9.18    0.91
  -8 -11   1    2.30    0.49
  -8 -11   1    2.56    0.32
  -8 -11   1    1.70    0.64
  -8 -11   1    2.59    0.53
  -7 -11   1    3.98    0.74
  -7 -11   1    3.69    0.57
  -7 -11   1    3.33    0.32
  -7 -11   1    3.20    0.51
  -6 -11   1    1.69    0.25
  -6 -11   1    1.43    0.39
  -6 -11   1    0.69    0.55
  -6 -11   1    0.51    0.37
  -5 -11   1    4.00    0.33
  -5 -11   1    2.55    0.61
  -5 -11   1    2.88    0.46
  -4 -11   1   23.54    0.85
  -4 -11   1   23.22    1.09
  -4 -11   1   23.04    1.36
  -3 -11   1    8.75    0.94
  -3 -11   1   11.42    0.57
  -3 -11   1   11.01    0.76
  -2 -11   1   12.28    0.79
  -2 -11   1   11.88    1.03
  -2 -11   1   13.20    0.63
  -1 -11   1    0.35    0.43
  -1 -11   1    0.45    0.25
   0 -11   1    1.67    0.53
   0 -11   1    1.67    0.33
   1 -11   1   33.22    1.58
   1 -11   1   30.18    1.19
   2 -11   1   15.93    1.14
   2 -11   1   14.17    0.81
   3 -11   1   27.22    1.45
   4 -11   1    0.85    0.40
   4 -11   1    0.40    0.47
   5 -11   1   11.83    0.92
   5 -11   1   12.16    1.06
   6 -11   1    2.68    0.59
   7 -11   1   15.55    1.11
   8 -11   1   17.52    1.20
   9 -11   1    0.48    0.57
 -11  11  -1   -0.32    0.66
 -11  11  -1   -0.05    0.50
 -12  11  -1    0.59    0.53
 -12  11  -1    0.92    0.81
 -15 -10   1   -0.65    0.68
 -15 -10   1    0.55    0.64
 -14 -10   1    5.28    0.82
 -14 -10   1    6.57    0.95
 -13 -10   1    1.46    0.67
 -13 -10   1    1.33    0.63
 -12 -10   1   17.36    1.37
 -12 -10   1   17.92    1.25
 -12 -10   1   13.77    1.17
 -11 -10   1    1.27    0.57
 -11 -10   1    0.38    0.59
 -11 -10   1    1.66    0.56
 -10 -10   1   16.33    1.28
 -10 -10   1   14.74    1.04
 -10 -10   1   15.31    1.08
  -9 -10   1    0.61    0.44
  -9 -10   1    1.49    0.30
  -9 -10   1    1.26    0.48
  -9 -10   1    2.13    0.65
  -8 -10   1    0.54    0.41
  -8 -10   1   -0.61    0.48
  -8 -10   1    0.24    0.22
  -8 -10   1   -0.14    0.35
  -7 -10   1    1.16    0.39
  -7 -10   1    1.27    0.57
  -7 -10   1    1.48    0.25
  -7 -10   1    2.08    0.46
  -6 -10   1    2.65    0.28
  -6 -10   1    2.72    0.43
  -6 -10   1    3.20    0.50
  -6 -10   1    2.26    0.59
  -5 -10   1    8.12    0.87
  -5 -10   1    8.59    0.67
  -5 -10   1    8.96    0.45
  -4 -10   1   20.80    1.24
  -4 -10   1   21.44    0.77
  -4 -10   1   20.92    0.98
  -3 -10   1    6.87    0.59
  -3 -10   1    6.88    0.44
  -3 -10   1    5.24    0.68
  -2 -10   1   10.53    0.92
  -2 -10   1   10.24    0.70
  -2 -10   1   11.11    0.55
  -1 -10   1   75.24    2.69
  -1 -10   1   76.40    2.26
   0 -10   1   14.42    0.70
   0 -10   1   14.85    1.02
   1 -10   1    2.62    0.55
   1 -10   1    2.62    0.38
   2 -10   1   88.48    2.94
   2 -10   1   81.28    2.59
   3 -10   1   33.19    1.55
   3 -10   1   32.95    1.30
   4 -10   1   50.96    2.02
   4 -10   1   48.80    1.79
   5 -10   1   31.64    1.39
   5 -10   1   30.73    1.54
   6 -10   1   25.83    1.27
   7 -10   1    5.49    0.72
   8 -10   1    2.43    0.59
   9 -10   1   -0.23    0.49
 -11  10  -1    0.42    0.50
 -11  10  -1   -0.45    0.67
 -12  10  -1    4.28    0.73
 -12  10  -1    5.45    1.00
 -13  10  -1   -0.22    0.56
 -13  10  -1    1.33    0.86
 -16  -9   1    2.88    0.80
 -16  -9   1    2.83    0.88
 -15  -9   1    7.36    0.94
 -15  -9   1    8.00    1.07
 -14  -9   1    1.25    0.62
 -14  -9   1    1.66    0.73
 -13  -9   1    2.66    0.72
 -13  -9   1    1.46    0.61
 -12  -9   1   25.57    1.52
 -12  -9   1   25.99    1.41
 -12  -9   1   21.19    1.30
 -11  -9   1   15.35    1.25
 -11  -9   1   15.99    1.09
 -11  -9   1   14.16    1.05
 -10  -9   1    4.74    0.65
 -10  -9   1    3.32    0.69
 -10  -9   1    4.90    0.63
  -9  -9   1   53.01    2.14
  -9  -9   1   48.42    1.84
  -9  -9   1   50.55    1.89
  -9  -9   1   49.49    1.58
  -8  -9   1    0.40    0.35
  -8  -9   1    0.24    0.23
  -8  -9   1   -0.03    0.36
  -8  -9   1   -0.42    0.47
  -7  -9   1   57.25    2.24
  -7  -9   1   54.50    1.98
  -7  -9   1   58.25    1.69
  -7  -9   1   59.13    1.97
  -6  -9   1    1.83    0.23
  -6  -9   1    1.72    0.53
  -6  -9   1    1.67    0.38
  -6  -9   1    1.46    0.34
  -5  -9   1   20.20    0.95
  -5  -9   1   19.98    1.17
  -5  -9   1   19.59    0.92
  -5  -9   1   19.38    0.69
  -4  -9   1    5.42    0.53
  -4  -9   1    5.77    0.67
  -4  -9   1    5.96    0.37
  -3  -9   1   34.45    1.53
  -3  -9   1   35.08    1.10
  -3  -9   1   33.55    1.27
  -2  -9   1    1.80    0.32
  -2  -9   1    2.44    0.27
  -2  -9   1    2.37    0.48
  -1  -9   1    0.19    0.33
  -1  -9   1    0.03    0.23
  -1  -9   1    0.03    0.19
   0  -9   1   19.77    1.10
   0  -9   1   19.61    0.79
   1  -9   1   48.68    1.61
   1  -9   1   51.67    1.94
   2  -9   1    3.91    0.59
   2  -9   1    4.73    0.45
   3  -9   1   35.42    1.33
   3  -9   1   36.45    1.56
   4  -9   1    0.85    0.33
   4  -9   1    0.80    0.35
   4  -9   1    0.69    0.41
   5  -9   1    9.24    0.80
   5  -9   1   11.05    0.90
   6  -9   1    1.73    0.48
   7  -9   1    6.69    0.72
   8  -9   1    9.73    0.89
   9  -9   1   -0.22    0.46
 -11   9  -1    0.16    0.69
 -11   9  -1    0.03    0.48
 -12   9  -1    9.72    1.16
 -12   9  -1    6.88    0.82
 -13   9  -1    1.51    0.84
 -13   9  -1    1.41    0.60
 -16  -8   1    2.25    0.86
 -16  -8   1    1.64    0.75
 -15  -8   1    1.18    0.65
 -15  -8   1   -0.02    0.68
 -14  -8   1   11.43    1.18
 -14  -8   1    8.08    0.89
 -13  -8   1    0.08    0.56
 -13  -8   1    0.07    0.54
 -12  -8   1    2.51    0.65
 -12  -8   1    2.55    0.64
 -12  -8   1    2.33    0.58
 -11  -8   1    0.99    0.49
 -11  -8   1    0.57    0.55
 -11  -8   1    0.61    0.47
 -10  -8   1   20.72    1.14
 -10  -8   1   22.22    1.32
 -10  -8   1   22.25    1.15
  -9  -8   1    5.80    0.48
  -9  -8   1    4.53    0.55
  -9  -8   1    4.45    0.59
  -9  -8   1    5.28    0.72
  -8  -8   1   44.57    1.68
  -8  -8   1   46.96    1.89
  -8  -8   1   43.71    1.65
  -8  -8   1   46.79    1.43
  -7  -8   1    9.59    0.89
  -7  -8   1    9.15    0.70
  -7  -8   1    9.22    0.70
  -7  -8   1    9.59    0.47
  -6  -8   1   51.91    2.01
  -6  -8   1   54.10    1.82
  -6  -8   1   51.98    1.55
  -6  -8   1   54.36    1.78
  -5  -8   1    2.71    0.24
  -5  -8   1    2.64    0.51
  -5  -8   1    2.32    0.34
  -5  -8   1    2.47    0.38
  -4  -8   1    9.21    0.79
  -4  -8   1    9.46    0.61
  -4  -8   1   10.01    0.44
  -4  -8   1    9.29    0.59
  -3  -8   1    7.26    0.72
  -3  -8   1    7.67    0.53
  -3  -8   1    7.42    0.39
   2   8  -1    7.98    0.40
  -2  -8   1    8.22    0.54
  -2  -8   1    7.98    0.43
  -2  -8   1    7.50    0.71
  -1  -8   1   15.22    0.72
  -1  -8   1   14.06    0.89
  -1  -8   1   14.93    0.62
   0  -8   1  100.44    2.95
   0  -8   1  106.33    3.29
   1  -8   1   -0.30    0.29
   1  -8   1   -0.05    0.19
   2  -8   1   60.60    1.98
   2  -8   1   67.19    2.24
   3  -8   1    1.78    0.42
   3  -8   1    1.23    0.30
   4  -8   1    3.05    0.40
   4  -8   1    3.51    0.53
   4  -8   1    2.82    0.44
   5  -8   1    4.09    0.52
   5  -8   1    3.23    0.53
   6  -8   1    3.63    0.55
   7  -8   1   42.69    1.67
   8  -8   1    0.95    0.44
   9  -8   1    1.54    0.55
 -10   8  -1    3.05    0.73
 -10   8  -1    3.24    0.59
 -11   8  -1    4.50    0.86
 -11   8  -1    3.47    0.64
 -12   8  -1    1.38    0.79
 -12   8  -1    0.40    0.52
 -13   8  -1    1.72    0.81
 -13   8  -1    1.64    0.60
 -14   8  -1    1.09    0.84
 -14   8  -1    1.03    0.62
 -16  -7   1    5.85    0.89
 -16  -7   1    8.49    1.11
 -15  -7   1    4.13    0.80
 -15  -7   1    7.46    0.99
 -14  -7   1    6.00    0.88
 -14  -7   1    4.91    0.75
 -13  -7   1    2.62    0.70
 -13  -7   1    2.34    0.64
 -12  -7   1   26.70    1.39
 -12  -7   1   23.09    1.30
 -12  -7   1   26.35    1.44
 -11  -7   1    7.23    0.80
 -11  -7   1    6.38    0.69
 -11  -7   1    8.31    0.87
 -10  -7   1   -0.13    0.39
 -10  -7   1   -0.32    0.45
 -10  -7   1   -0.12    0.38
  -9  -7   1   -0.02    0.33
  -9  -7   1   -0.38    0.23
  -9  -7   1    0.07    0.34
  -9  -7   1    0.02    0.43
  -8  -7   1    9.95    0.71
  -8  -7   1    8.98    0.52
  -8  -7   1   10.11    0.89
  -8  -7   1    9.32    0.70
  -7  -7   1   -0.22    0.35
  -7  -7   1   -0.03    0.18
  -7  -7   1   -0.12    0.26
  -7  -7   1    0.12    0.27
  -6  -7   1   11.85    0.85
  -6  -7   1   11.40    0.67
  -6  -7   1   10.69    0.65
  -6  -7   1   10.76    0.47
  -5  -7   1   22.43    0.75
  -5  -7   1   23.93    1.14
  -5  -7   1   24.19    0.94
  -5  -7   1   22.97    0.96
  -4  -7   1    1.91    0.32
  -4  -7   1    1.56    0.28
  -4  -7   1    1.12    0.38
  -4  -7   1    1.79    0.20
   3   7  -1    4.22    0.28
  -3  -7   1    4.49    0.43
  -3  -7   1    3.76    0.36
  -3  -7   1    4.17    0.29
  -3  -7   1    4.18    0.53
   2   7  -1    3.60    0.27
  -2  -7   1    3.23    0.49
  -2  -7   1    3.08    0.26
  -2  -7   1    2.57    0.32
   1   7  -1    2.60    0.26
  -1  -7   1    2.02    0.24
  -1  -7   1    1.61    0.39
  -1  -7   1    1.91    0.28
   0  -7   1    0.24    0.19
   0  -7   1    0.08    0.28
   1  -7   1    0.20    0.19
   1  -7   1   -0.15    0.28
   2  -7   1   23.81    0.92
   2  -7   1   23.53    1.08
   3  -7   1   32.89    1.21
   3  -7   1   35.32    1.38
   4  -7   1   -0.11    0.28
   4  -7   1   -0.28    0.28
   4  -7   1   -0.08    0.23
   5  -7   1    5.21    0.53
   5  -7   1    4.88    0.56
   6  -7   1   11.25    0.78
   7  -7   1    2.49    0.47
   8  -7   1   52.69    1.94
   9  -7   1    3.07    0.57
 -10   7  -1    2.15    0.67
 -10   7  -1    1.72    0.50
 -11   7  -1    1.39    0.69
 -11   7  -1    1.07    0.51
 -12   7  -1   13.33    1.30
 -12   7  -1   12.94    1.08
 -13   7  -1    0.30    0.56
 -13   7  -1   -0.21    0.72
 -14   7  -1    0.55    0.81
 -14   7  -1    0.25    0.60
 -16  -6   1    0.31    0.77
 -16  -6   1   -0.62    0.61
 -15  -6   1   -0.84    0.67
 -15  -6   1   -0.19    0.59
 -14  -6   1    0.57    0.66
 -14  -6   1   -0.46    0.53
 -13  -6   1    0.37    0.59
 -13  -6   1    0.25    0.50
 -12  -6   1    6.63    0.78
 -12  -6   1    5.70    0.73
 -12  -6   1    5.56    0.69
 -11  -6   1    5.48    0.73
 -11  -6   1    5.72    0.69
 -11  -6   1    6.48    0.68
 -10  -6   1    9.97    0.90
 -10  -6   1    8.80    0.77
 -10  -6   1    9.07    0.81
  -9  -6   1    0.24    0.25
  -9  -6   1    0.07    0.33
  -9  -6   1   -0.18    0.33
  -9  -6   1    0.21    0.42
  -8  -6   1    0.89    0.36
  -8  -6   1    1.06    0.42
  -8  -6   1    0.99    0.25
  -8  -6   1    1.53    0.37
  -7  -6   1    3.25    0.40
  -7  -6   1    3.66    0.34
  -7  -6   1    3.73    0.43
  -7  -6   1    3.53    0.52
  -6  -6   1   20.05    0.88
  -6  -6   1   21.41    1.05
  -6  -6   1   20.07    0.86
  -6  -6   1   21.19    0.71
   5   6  -1  140.26    3.99
  -5  -6   1  145.74    3.96
  -5  -6   1  150.07    4.33
  -5  -6   1  147.09    4.16
  -5  -6   1  148.63    4.12
   4   6  -1    0.11    0.14
  -4  -6   1   -0.60    0.26
  -4  -6   1    0.21    0.20
  -4  -6   1    0.33    0.22
  -4  -6   1    0.08    0.14
   3   6  -1   16.95    0.56
  -3  -6   1   16.88    0.70
  -3  -6   1   16.53    0.57
  -3  -6   1   16.44    0.88
  -3  -6   1   16.23    0.72
   2   6  -1   46.66    1.33
  -2  -6   1   45.94    1.34
  -2  -6   1   45.50    1.45
  -2  -6   1   45.98    1.64
   1   6  -1   44.53    1.33
  -1  -6   1   45.50    1.42
  -1  -6   1   44.97    1.61
  -1  -6   1   44.24    1.34
   0   6  -1    5.24    0.37
   0  -6   1    4.88    0.53
   0  -6   1    5.12    0.36
   1  -6   1   92.90    2.66
   1  -6   1   92.85    2.86
   2  -6   1  100.11    3.01
   2  -6   1   97.26    2.84
   3  -6   1   43.58    1.45
   3  -6   1   44.13    1.57
   4  -6   1    5.53    0.50
   4  -6   1    5.13    0.48
   4  -6   1    5.37    0.55
   5  -6   1   -0.32    0.28
   6  -6   1   13.46    0.81
   7  -6   1  185.51    5.33
   8  -6   1    5.67    0.63
  -9   6  -1    2.85    0.50
  -9   6  -1    3.13    0.62
   9  -6   1    4.39    0.60
 -10   6  -1    7.80    0.91
 -10   6  -1    7.06    0.72
 -11   6  -1    8.13    0.95
 -11   6  -1    7.18    0.75
 -12   6  -1    2.22    0.81
 -12   6  -1    2.46    0.61
 -13   6  -1    1.27    0.56
 -13   6  -1    1.19    0.78
 -14   6  -1    0.56    0.79
 -14   6  -1    0.08    0.55
 -15   6  -1   -0.66    0.60
 -15   6  -1   -0.02    0.77
 -16  -5   1    0.41    0.67
 -16  -5   1   -0.14    0.74
 -15  -5   1    2.47    0.81
 -15  -5   1    2.06    0.69
 -14  -5   1   -0.01    0.55
 -14  -5   1    0.62    0.65
 -13  -5   1    0.27    0.52
 -13  -5   1   -0.44    0.54
 -12  -5   1    5.19    0.72
 -12  -5   1    4.98    0.71
 -12  -5   1    4.65    0.64
 -11  -5   1    1.15    0.47
 -11  -5   1    1.08    0.49
 -11  -5   1    0.76    0.45
 -10  -5   1    0.24    0.42
 -10  -5   1    0.78    0.39
 -10  -5   1    0.11    0.37
  -9  -5   1   13.91    0.84
  -9  -5   1   14.21    0.92
  -9  -5   1   14.33    0.71
  -9  -5   1   14.78    0.84
   8   5  -1   54.49    1.60
  -8  -5   1   55.83    1.93
  -8  -5   1   53.30    1.84
  -8  -5   1   53.40    1.67
  -8  -5   1   54.07    1.80
   7   5  -1    3.14    0.29
  -7  -5   1    3.61    0.49
  -7  -5   1    2.60    0.36
  -7  -5   1    2.44    0.36
  -7  -5   1    2.95    0.30
   6   5  -1   46.01    1.35
  -6  -5   1   46.19    1.55
  -6  -5   1   47.93    1.53
  -6  -5   1   49.18    1.70
  -6  -5   1   44.71    1.38
   5   5  -1    0.08    0.13
  -5  -5   1    0.02    0.14
  -5  -5   1    0.04    0.27
  -5  -5   1    0.31    0.21
  -5  -5   1    0.00    0.21
   4   5  -1   91.82    2.48
  -4  -5   1   90.19    2.49
  -4  -5   1   89.57    2.64
  -4  -5   1   90.94    2.78
  -4  -5   1   92.15    2.62
   3   5  -1    0.68    0.14
  -3  -5   1    0.72    0.14
  -3  -5   1    0.57    0.19
  -3  -5   1    0.78    0.22
  -3  -5   1    0.52    0.28
   2   5  -1    0.99    0.16
  -2  -5   1    0.65    0.20
  -2  -5   1    0.80    0.15
  -2  -5   1    0.98    0.20
  -2  -5   1    0.66    0.29
   1   5  -1   37.55    1.10
  -1  -5   1   37.14    1.10
  -1  -5   1   36.18    1.17
  -1  -5   1   36.20    1.32
   0   5  -1   83.54    2.37
   0  -5   1   83.97    2.42
   0  -5   1   85.67    2.37
   0  -5   1   84.84    2.57
  -1   5  -1    3.05    0.29
   1  -5   1    2.58    0.37
   1  -5   1    2.78    0.28
   2  -5   1    4.33    0.37
   2  -5   1    3.85    0.42
   3  -5   1    4.02    0.38
   3  -5   1    4.71    0.48
   4  -5   1   24.34    0.99
   4  -5   1   26.72    1.04
   4  -5   1   26.07    1.00
   5  -5   1   90.30    2.71
   6  -5   1    4.51    0.49
   7  -5   1   10.18    0.72
   8  -5   1   56.72    1.97
  -9   5  -1    2.67    0.47
  -9   5  -1    2.92    0.59
   9  -5   1    2.44    0.49
 -10   5  -1   33.30    1.57
 -10   5  -1   30.17    1.38
  10  -5   1   34.04    1.91
 -11   5  -1    3.53    0.58
 -11   5  -1    4.49    0.78
 -12   5  -1   17.94    1.35
 -12   5  -1   14.86    1.12
 -13   5  -1    3.55    0.69
 -13   5  -1    4.24    0.90
 -14   5  -1   -0.75    0.54
 -14   5  -1    1.14    0.77
 -15   5  -1    0.81    0.64
 -15   5  -1    0.97    0.84
 -16  -4   1   -0.86    0.60
 -16  -4   1    0.88    0.80
 -15  -4   1    1.20    0.72
 -15  -4   1   -0.25    0.59
 -14  -4   1   -0.70    0.49
 -14  -4   1   -0.13    0.63
 -13  -4   1   13.15    1.12
 -13  -4   1   10.99    1.00
 -12  -4   1    1.87    0.51
 -12  -4   1    2.29    0.60
 -11  -4   1   -0.39    0.39
 -11  -4   1   -0.51    0.38
 -11  -4   1   -0.47    0.40
 -10  -4   1   12.93    0.89
 -10  -4   1   13.34    0.90
 -10  -4   1   11.56    0.82
   9   4  -1   15.45    0.65
  -9  -4   1   14.31    0.73
  -9  -4   1   14.64    0.87
  -9  -4   1   15.18    0.84
  -9  -4   1   15.21    0.91
   8   4  -1   21.22    0.78
  -8  -4   1   23.00    1.05
  -8  -4   1   22.01    0.86
  -8  -4   1   21.79    0.98
  -8  -4   1   22.33    0.95
   7   4  -1    0.72    0.20
  -7  -4   1    0.84    0.29
  -7  -4   1    0.51    0.32
  -7  -4   1    0.61    0.21
  -7  -4   1    0.81    0.26
   6   4  -1  165.72    4.61
  -6  -4   1  170.74    4.80
  -6  -4   1  171.15    4.77
  -6  -4   1  171.53    4.66
  -6  -4   1  177.91    4.89
   5   4  -1    5.55    0.30
  -5  -4   1    5.81    0.33
  -5  -4   1    5.21    0.54
  -5  -4   1    5.61    0.42
  -5  -4   1    6.28    0.44
   4   4  -1   53.64    1.52
  -4  -4   1   55.18    1.67
  -4  -4   1   55.17    1.54
  -4  -4   1   53.96    1.77
  -4  -4   1   55.48    1.65
   3   4  -1   27.28    0.80
  -3  -4   1   27.56    1.04
  -3  -4   1   26.85    0.80
  -3  -4   1   27.01    0.92
  -3  -4   1   27.56    0.91
   2   4  -1  131.34    3.46
  -2  -4   1  126.36    3.54
  -2  -4   1  127.75    3.67
  -2  -4   1  129.45    3.45
  -2  -4   1  128.22    3.56
   1   4  -1   47.86    1.31
   1   4  -1   40.46    1.34
  -1  -4   1   46.44    1.50
  -1  -4   1   47.83    1.38
  -1  -4   1   47.84    1.31
   0   4  -1   22.68    0.73
   0   4  -1   22.34    0.74
   0  -4   1   21.56    0.87
   0  -4   1   22.29    0.76
   0  -4   1   21.97    0.72
  -1   4  -1   35.27    1.12
  -1   4  -1   37.30    1.13
   1  -4   1   36.10    1.13
   1  -4   1   37.85    1.26
   2  -4   1   93.60    2.67
   2  -4   1   94.55    2.75
   3  -4   1    0.11    0.21
   3  -4   1   -0.36    0.18
   4  -4   1    2.01    0.30
   4  -4   1    2.20    0.31
   4  -4   1    2.04    0.31
   5  -4   1   19.61    0.83
   6  -4   1    0.17    0.27
   7  -4   1   18.21    0.88
  -8   4  -1    0.28    0.30
  -8   4  -1    0.56    0.39
   8  -4   1   -0.04    0.32
  -9   4  -1   10.58    0.78
  -9   4  -1   11.29    0.90
   9  -4   1    9.77    0.77
 -10   4  -1    1.23    0.42
 -10   4  -1    1.12    0.52
  10  -4   1    1.26    0.52
 -11   4  -1    6.08    0.70
 -11   4  -1    7.17    0.88
 -12   4  -1    3.40    0.66
 -12   4  -1    5.38    0.87
 -13   4  -1    1.84    0.75
 -13   4  -1    1.71    0.59
 -14   4  -1   -0.77    0.54
 -14   4  -1   -0.09    0.71
 -15   4  -1    1.58    0.84
 -15   4  -1    1.55    0.69
 -16  -3   1    2.26    0.75
 -16  -3   1    4.58    0.96
 -15  -3   1    0.15    0.61
 -15  -3   1    0.09    0.70
 -14  -3   1   -0.05    0.63
 -14  -3   1   -0.37    0.54
 -13  -3   1   -0.37    0.54
 -13  -3   1    0.26    0.52
 -12  -3   1    0.71    0.53
 -12  -3   1    0.68    0.47
 -11  -3   1   10.63    0.82
 -11  -3   1   11.09    0.91
 -11  -3   1    9.42    0.83
 -10  -3   1    1.53    0.44
 -10  -3   1    1.73    0.45
 -10  -3   1    1.72    0.44
   9   3  -1   35.49    1.16
  -9  -3   1   35.52    1.37
  -9  -3   1   35.59    1.34
  -9  -3   1   33.02    1.36
  -9  -3   1   34.03    1.25
   8   3  -1   29.15    0.98
  -8  -3   1   29.00    1.18
  -8  -3   1   29.51    1.18
  -8  -3   1   29.60    1.14
  -8  -3   1   29.33    1.06
   7   3  -1   53.34    1.60
  -7  -3   1   55.43    1.67
  -7  -3   1   54.26    1.77
  -7  -3   1   56.15    1.74
  -7  -3   1   54.30    1.80
   6   3  -1   14.30    0.53
  -6  -3   1   13.38    0.65
  -6  -3   1   13.81    0.68
  -6  -3   1   13.37    0.57
  -6  -3   1   13.93    0.72
   5   3  -1   13.93    0.50
  -5  -3   1   14.10    0.61
  -5  -3   1   13.33    0.53
  -5  -3   1   13.77    0.63
  -5  -3   1   12.83    0.68
   4   3  -1   14.79    0.50
  -4  -3   1   14.93    0.61
  -4  -3   1   14.80    0.52
  -4  -3   1   14.90    0.59
  -4  -3   1   15.35    0.69
   3   3  -1  156.76    4.26
  -3  -3   1  164.92    4.45
  -3  -3   1  155.97    4.36
  -3  -3   1  160.96    4.34
  -3  -3   1  159.98    4.26
   2   3  -1   11.32    0.52
   2   3  -1   11.05    0.38
  -2  -3   1   11.40    0.45
  -2  -3   1   11.30    0.38
  -2  -3   1   10.70    0.46
  -2  -3   1   10.94    0.54
   1   3  -1   67.65    1.89
   1   3  -1   67.63    1.85
  -1  -3   1   67.67    1.85
  -1  -3   1   67.08    1.89
  -1  -3   1   67.35    1.91
  -1  -3   1   67.13    1.99
   0   3  -1  467.63   12.70
   0   3  -1  483.78   12.80
   0   3  -1  488.44   12.69
   0  -3   1  487.52   12.81
   0  -3   1  471.55   12.70
   0  -3   1  482.99   12.68
  -1   3  -1    2.83    0.24
  -1   3  -1    2.71    0.28
   1  -3   1    2.59    0.23
   1  -3   1    2.32    0.27
  -2   3  -1    4.60    0.36
   2  -3   1    5.04    0.37
   2  -3   1    4.63    0.34
  -3   3  -1  336.47    9.21
   3  -3   1  343.09    9.19
   3  -3   1  354.33    9.21
   3  -3   1  337.90    9.19
  -4   3  -1    3.27    0.36
   4  -3   1    3.38    0.34
   4  -3   1    3.17    0.34
  -5   3  -1   43.32    1.40
   5  -3   1   43.16    1.42
   6  -3   1   -0.29    0.24
  -7   3  -1   53.58    1.67
  -7   3  -1   50.47    1.77
   7  -3   1   47.80    1.67
  -8   3  -1   18.17    0.86
  -8   3  -1   17.07    0.95
   8  -3   1   16.20    0.86
  -9   3  -1    3.02    0.54
  -9   3  -1    2.89    0.46
   9  -3   1    2.08    0.44
 -10   3  -1   13.97    1.01
 -10   3  -1   13.31    0.88
  10  -3   1   14.48    0.90
 -11   3  -1    2.35    0.53
 -11   3  -1    2.67    0.62
 -12   3  -1    2.60    0.59
 -12   3  -1    3.74    0.75
 -13   3  -1   -0.16    0.49
 -13   3  -1    0.36    0.65
 -14   3  -1   -0.72    0.53
 -14   3  -1    0.17    0.70
 -15   3  -1    0.38    0.76
 -15   3  -1   -0.30    0.58
 -16   3  -1   -0.29    0.67
 -16   3  -1    0.68    0.84
 -16  -2   1    1.75    0.86
 -16  -2   1    0.52    0.67
 -15  -2   1   -0.20    0.70
 -15  -2   1   -1.26    0.59
 -14  -2   1    0.09    0.57
 -14  -2   1    0.25    0.63
 -13  -2   1    3.14    0.69
 -13  -2   1    1.23    0.55
 -12  -2   1    0.43    0.50
 -12  -2   1    0.36    0.46
 -11  -2   1    8.99    0.85
 -11  -2   1    7.83    0.73
 -11  -2   1    8.07    0.73
 -10  -2   1   18.77    1.00
 -10  -2   1   19.79    1.03
 -10  -2   1   19.01    0.98
   9   2  -1    0.46    0.26
  -9  -2   1    0.03    0.31
  -9  -2   1    0.27    0.27
  -9  -2   1   -0.06    0.33
  -9  -2   1    0.34    0.34
   8   2  -1    0.48    0.22
  -8  -2   1    0.62    0.24
  -8  -2   1    0.18    0.29
  -8  -2   1    0.40    0.30
  -8  -2   1    0.25    0.27
   7   2  -1    3.12    0.28
  -7  -2   1    3.61    0.35
  -7  -2   1    2.48    0.35
  -7  -2   1    3.83    0.42
  -7  -2   1    3.44    0.37
   6   2  -1   19.77    0.70
  -6  -2   1   19.57    0.80
  -6  -2   1   21.01    0.86
  -6  -2   1   19.93    0.74
  -6  -2   1   18.39    0.80
   5   2  -1   11.64    0.46
  -5  -2   1   10.31    0.55
  -5  -2   1   10.86    0.55
  -5  -2   1   11.44    0.49
  -5  -2   1   11.58    0.61
   4   2  -1    0.66    0.14
   4   2  -1    0.74    0.18
  -4  -2   1    0.40    0.18
  -4  -2   1    0.65    0.22
  -4  -2   1    0.71    0.15
  -4  -2   1    0.68    0.19
   3   2  -1    4.61    0.24
   3   2  -1    4.47    0.28
   3   2  -1    5.14    0.33
   3   2  -1    4.92    0.27
  -3  -2   1    4.84    0.37
  -3  -2   1    5.04    0.25
  -3  -2   1    5.12    0.31
  -3  -2   1    5.19    0.30
   2   2  -1   28.36    0.91
   2   2  -1   27.70    0.79
   2   2  -1   27.62    0.86
  -2  -2   1   27.24    0.85
  -2  -2   1   28.65    0.92
  -2  -2   1   27.16    0.79
  -2  -2   1   27.05    0.86
   1   2  -1   68.78    1.92
   1   2  -1   65.77    1.82
   1   2  -1   67.20    1.86
  -1  -2   1   66.74    1.87
  -1  -2   1   66.67    1.93
  -1  -2   1   66.83    1.82
  -1  -2   1   66.44    1.85
   0   2  -1   91.27    2.50
   0   2  -1   93.14    2.50
   0   2  -1   93.36    2.57
   0  -2   1   92.12    2.51
   0  -2   1   91.79    2.58
   0  -2   1   94.14    2.50
  -1   2  -1    7.75    0.38
  -1   2  -1    8.37    0.35
   1  -2   1    7.61    0.38
   1  -2   1    7.56    0.35
  -2   2  -1   81.08    2.27
  -2   2  -1   83.03    2.28
   2  -2   1   80.93    2.27
   2  -2   1   78.87    2.26
  -3   2  -1  352.47    9.79
   3  -2   1  371.87    9.81
   3  -2   1  379.07    9.82
  -4   2  -1    0.95    0.19
   4  -2   1    1.01    0.22
   4  -2   1    1.10    0.23
  -5   2  -1    0.62    0.18
   5  -2   1    0.85    0.24
  -6   2  -1    0.51    0.18
  -6   2  -1    0.42    0.27
  -6   2  -1    0.47    0.23
   6  -2   1    0.60    0.24
  -7   2  -1   89.76    2.55
  -7   2  -1   80.03    2.46
  -7   2  -1   85.99    2.65
   7  -2   1   86.38    2.55
  -8   2  -1    1.21    0.36
  -8   2  -1    1.13    0.31
   8  -2   1    1.51    0.34
  -9   2  -1   13.16    0.79
  -9   2  -1   13.42    0.90
   9  -2   1   12.59    0.75
 -10   2  -1    4.74    0.52
 -10   2  -1    5.37    0.68
 -10   2  -1    4.80    0.56
  10  -2   1    4.79    0.57
 -11   2  -1    8.91    0.91
 -11   2  -1    9.44    0.83
 -12   2  -1    1.86    0.65
 -12   2  -1    1.56    0.52
 -13   2  -1    0.15    0.50
 -13   2  -1    0.46    0.64
 -14   2  -1    0.94    0.56
 -14   2  -1    0.59    0.69
 -15   2  -1    3.59    0.91
 -15   2  -1    1.96    0.67
 -16   2  -1   -0.29    0.62
 -16   2  -1    0.82    0.83
 -16  -1   1    2.30    0.92
 -16  -1   1    0.69    0.68
 -15  -1   1   -0.96    0.57
 -15  -1   1   -0.07    0.69
 -14  -1   1    4.48    0.87
 -14  -1   1    4.30    0.76
 -13  -1   1    0.75    0.55
 -13  -1   1    1.09    0.61
 -12  -1   1   28.71    1.41
 -12  -1   1   33.34    1.54
 -11  -1   1   11.97    0.89
 -11  -1   1   12.05    0.93
 -11  -1   1   12.72    0.82
 -10  -1   1    9.08    0.78
 -10  -1   1    9.08    0.76
 -10  -1   1    8.57    0.72
   9   1  -1    7.57    0.52
  -9  -1   1    6.57    0.57
  -9  -1   1    7.66    0.64
  -9  -1   1    6.39    0.64
  -9  -1   1    7.42    0.66
   8   1  -1    0.51    0.23
  -8  -1   1    0.52    0.26
  -8  -1   1    0.79    0.31
  -8  -1   1    0.55    0.31
  -8  -1   1    0.43    0.28
   7   1  -1    8.64    0.47
  -7  -1   1    8.52    0.51
  -7  -1   1    9.30    0.56
  -7  -1   1    7.68    0.55
  -7  -1   1    8.76    0.57
   6   1  -1   12.63    0.54
  -6  -1   1   12.64    0.62
  -6  -1   1   12.91    0.58
  -6  -1   1   12.21    0.63
  -6  -1   1   13.38    0.65
   5   1  -1    0.61    0.17
  -5  -1   1    0.46    0.23
  -5  -1   1    0.14    0.21
  -5  -1   1    0.59    0.18
  -5  -1   1    0.26    0.19
   4   1  -1    8.02    0.36
  -4  -1   1    7.48    0.39
  -4  -1   1    7.26    0.41
  -4  -1   1    7.61    0.37
  -4  -1   1    7.78    0.44
   3   1  -1   15.62    0.50
   3   1  -1   14.35    0.54
   3   1  -1   15.01    0.53
  -3  -1   1   14.35    0.55
  -3  -1   1   15.05    0.54
  -3  -1   1   15.51    0.59
  -3  -1   1   15.08    0.51
   2   1  -1  153.29    4.05
   2   1  -1  144.39    4.02
   2   1  -1  149.54    3.98
  -2  -1   1  155.75    4.06
  -2  -1   1  149.00    4.01
  -2  -1   1  150.74    3.99
  -2  -1   1  144.78    4.02
   1   1  -1   83.27    2.28
   1   1  -1   82.24    2.24
   1   1  -1   81.74    2.21
  -1  -1   1   84.90    2.24
  -1  -1   1   80.13    2.24
  -1  -1   1   83.27    2.22
  -1  -1   1   85.87    2.28
   0   1  -1  175.62    4.66
   0   1  -1  170.77    4.69
   0  -1   1  180.57    4.66
  -1   1  -1   92.74    2.51
  -1   1  -1   91.05    2.51
   1  -1   1   93.05    2.52
   1  -1   1   94.88    2.52
  -2   1  -1    2.66    0.25
  -2   1  -1    2.95    0.21
   2  -1   1    2.69    0.25
   2  -1   1    2.85    0.20
  -3   1  -1  126.13    3.48
   3  -1   1  127.20    3.52
   3  -1   1  134.72    3.55
  -4   1  -1  306.05    7.79
  -4   1  -1  280.43    7.81
  -4   1  -1  287.23    7.75
  -4   1  -1  291.18    7.86
   4  -1   1  293.53    7.81
   4  -1   1  289.68    7.83
  -5   1  -1   49.63    1.58
  -5   1  -1   53.75    1.56
  -5   1  -1   51.65    1.63
   5  -1   1   51.98    1.57
  -6   1  -1   84.42    2.51
  -6   1  -1   88.61    2.48
  -6   1  -1   85.61    2.57
   6  -1   1   83.94    2.48
  -7   1  -1   15.02    0.69
  -7   1  -1   14.84    0.70
  -7   1  -1   14.66    0.76
   7  -1   1   14.18    0.66
  -8   1  -1   25.34    1.10
  -8   1  -1   25.89    0.91
  -8   1  -1   24.08    1.01
  -8   1  -1   27.79    1.03
   8  -1   1   24.45    0.98
  -9   1  -1    0.64    0.39
  -9   1  -1    0.08    0.25
  -9   1  -1    0.19    0.32
   9  -1   1    0.09    0.29
 -10   1  -1   12.76    0.84
 -10   1  -1   12.65    0.91
  10  -1   1   12.26    0.79
 -11   1  -1    5.46    0.60
 -11   1  -1    5.52    0.71
 -12   1  -1   10.88    1.03
 -12   1  -1    9.99    0.90
 -13   1  -1   16.45    1.24
 -13   1  -1   13.95    1.09
 -14   1  -1    5.69    0.91
 -14   1  -1    3.76    0.69
 -15   1  -1    2.99    0.87
 -15   1  -1    2.03    0.65
 -16   1  -1    2.63    0.75
 -16   1  -1    4.97    1.01
 -16   0   1    0.91    0.70
 -16   0   1    0.68    0.86
 -15   0   1    0.79    0.66
 -15   0   1    1.83    0.83
 -14   0   1    0.22    0.58
 -14   0   1    0.11    0.69
 -13   0   1    0.21    0.60
 -13   0   1    0.44    0.54
 -12   0   1   10.39    0.98
 -12   0   1   12.24    1.06
 -11   0   1    0.10    0.45
 -11   0   1    0.14    0.36
 -11   0   1    0.32    0.43
 -10   0   1    8.33    0.80
 -10   0   1    7.95    0.68
 -10   0   1    8.44    0.75
   9   0  -1    8.03    0.58
  -9   0   1    7.98    0.71
  -9   0   1    7.51    0.61
  -9   0   1    8.51    0.70
  -9   0   1    7.95    0.66
   8   0  -1    3.20    0.36
  -8   0   1    2.68    0.42
  -8   0   1    3.68    0.43
  -8   0   1    2.57    0.42
  -8   0   1    3.25    0.40
   7   0  -1   19.15    0.77
  -7   0   1   19.04    0.82
  -7   0   1   19.66    0.88
  -7   0   1   20.94    0.85
  -7   0   1   20.85    0.86
   6   0  -1   15.36    0.64
  -6   0   1   15.81    0.68
  -6   0   1   16.51    0.72
  -6   0   1   16.66    0.72
  -6   0   1   15.62    0.73
   5   0  -1   18.70    0.69
  -5   0   1   19.13    0.72
  -5   0   1   18.74    0.75
  -5   0   1   19.20    0.74
   4   0  -1   86.61    2.43
  -4   0   1   86.15    2.45
  -4   0   1   84.93    2.48
  -4   0   1   90.86    2.46
   3   0  -1   99.85    2.89
   3   0  -1  105.65    2.85
   3   0  -1  103.74    2.87
  -3   0   1  108.24    2.88
  -3   0   1  105.64    2.87
  -3   0   1  105.00    2.90
   2   0  -1   58.61    1.69
   2   0  -1   60.73    1.69
   2   0  -1   61.57    1.71
  -2   0   1   62.98    1.70
  -2   0   1   61.01    1.69
  -2   0   1   61.36    1.71
   1   0  -1  145.23    3.87
   1   0  -1  144.25    3.88
  -1   0   1  153.30    3.88
  -1   0   1  142.26    3.87
  -1   0   1  142.98    3.88
  -1   0  -1  277.41    7.16
   1   0   1  263.67    7.13
  -2   0  -1  170.12    4.28
  -2   0  -1  153.62    4.29
  -2   0  -1  159.38    4.30
  -2   0  -1  161.89    4.32
   2   0   1  161.45    4.27
   2   0   1  161.94    4.29
   2   0   1  158.41    4.30
  -3   0  -1  333.49    8.50
  -3   0  -1  314.49    8.51
  -3   0  -1  313.64    8.54
   3   0   1  319.73    8.50
   3   0   1  318.71    8.52
   3   0   1  322.57    8.49
  -4   0  -1  264.13    7.26
  -4   0  -1  274.39    7.24
  -4   0  -1  268.92    7.30
   4   0   1  274.76    7.36
   4   0   1  273.86    7.25
  -5   0  -1  122.88    3.51
  -5   0  -1  124.04    3.56
  -5   0  -1  128.99    3.44
  -5   0  -1  127.30    3.49
   5   0   1  127.92    3.48
  -6   0  -1   64.60    2.04
  -6   0  -1   64.47    1.99
  -6   0  -1   67.77    1.98
  -6   0  -1   69.31    1.91
   6   0   1   66.53    1.95
  -7   0  -1   36.46    1.30
  -7   0  -1   40.23    1.22
  -7   0  -1   39.17    1.38
  -7   0  -1   39.80    1.30
   7   0   1   38.40    1.26
  -8   0  -1    1.90    0.38
  -8   0  -1    1.70    0.26
  -8   0  -1    1.15    0.32
  -8   0  -1    1.61    0.33
   8   0   1    1.52    0.29
  -9   0  -1   13.31    0.83
  -9   0  -1   14.18    0.78
  -9   0  -1   13.47    0.64
  -9   0  -1   13.48    0.74
   9   0   1   12.76    0.68
 -10   0  -1   12.11    0.80
 -10   0  -1   12.61    0.89
  10   0   1   11.69    0.81
 -11   0  -1    4.33    0.55
 -11   0  -1    3.65    0.61
 -12   0  -1   10.01    0.99
 -12   0  -1    9.28    0.87
 -13   0  -1    9.84    1.07
 -13   0  -1    9.95    0.96
 -14   0  -1    3.75    0.70
 -14   0  -1    5.55    0.88
 -15   0  -1   12.83    1.18
 -15   0  -1   17.36    1.42
 -16   0  -1    0.91    0.84
 -16   0  -1    0.89    0.65
 -16   1   1    1.46    0.90
 -16   1   1   -0.17    0.66
 -15   1   1    2.26    0.85
 -15   1   1    2.13    0.72
 -14   1   1    2.00    0.76
 -14   1   1    1.09    0.62
 -13   1   1    1.22    0.56
 -13   1   1    1.22    0.68
 -12   1   1   23.78    1.37
 -12   1   1   21.34    1.24
 -11   1   1    0.54    0.45
 -11   1   1    0.23    0.49
 -11   1   1    1.03    0.52
 -10   1   1   -0.57    0.34
 -10   1   1   -0.02    0.39
 -10   1   1   -0.33    0.42
   9  -1  -1   58.87    1.94
  -9   1   1   60.69    2.03
  -9   1   1   61.87    2.04
  -9   1   1   63.46    2.01
  -9   1   1   59.94    2.09
   8  -1  -1   20.45    0.85
  -8   1   1   20.31    0.96
  -8   1   1   19.39    0.89
  -8   1   1   19.93    0.93
   7  -1  -1    0.12    0.24
  -7   1   1    0.06    0.27
  -7   1   1    0.73    0.27
  -7   1   1    0.51    0.26
   6  -1  -1   10.85    0.56
  -6   1   1   11.49    0.59
  -6   1   1   11.84    0.61
  -6   1   1   11.45    0.63
   5  -1  -1    8.37    0.46
  -5   1   1    8.56    0.47
  -5   1   1    8.29    0.47
  -5   1   1    7.34    0.49
   4  -1  -1   44.76    1.36
  -4   1   1   45.44    1.41
  -4   1   1   46.48    1.38
  -4   1   1   44.19    1.38
   3  -1  -1   14.89    0.56
  -3   1   1   15.36    0.57
  -3   1   1   15.88    0.59
  -3   1   1   16.37    0.57
   2  -1  -1    3.36    0.24
  -2   1   1    3.17    0.24
   1  -1  -1  311.08    8.18
  -1   1   1  307.41    8.18
   0   1   1  179.93    4.75
  -1  -1  -1    1.16    0.09
  -1  -1  -1    1.05    0.11
  -1  -1  -1    1.13    0.09
   1   1   1    1.19    0.08
   1   1   1    1.11    0.08
   1   1   1    1.15    0.11
  -2  -1  -1   27.76    0.78
  -2  -1  -1   28.72    0.80
  -2  -1  -1   26.97    0.82
  -2  -1  -1   28.26    0.81
   2   1   1   27.97    0.80
   2   1   1   27.45    0.78
   2   1   1   27.18    0.82
   2   1   1   28.03    0.79
  -3  -1  -1    1.43    0.15
  -3  -1  -1    1.70    0.19
  -3  -1  -1    1.72    0.16
  -3  -1  -1    1.79    0.20
   3   1   1    1.83    0.15
   3   1   1    1.60    0.17
   3   1   1    1.77    0.18
   3   1   1    2.00    0.20
   3   1   1    1.99    0.17
  -4  -1  -1    4.59    0.34
  -4  -1  -1    5.10    0.28
  -4  -1  -1    5.17    0.30
  -4  -1  -1    4.52    0.30
   4   1   1    4.90    0.28
   4   1   1    4.46    0.27
  -5  -1  -1   42.52    1.40
  -5  -1  -1   45.66    1.35
  -5  -1  -1   44.88    1.35
  -5  -1  -1   45.27    1.31
   5   1   1   44.15    1.31
  -6  -1  -1    5.74    0.40
  -6  -1  -1    6.26    0.37
  -6  -1  -1    4.67    0.44
  -6  -1  -1    5.52    0.41
   6   1   1    5.88    0.36
  -7  -1  -1    5.62    0.49
  -7  -1  -1    5.87    0.43
  -7  -1  -1    6.20    0.40
  -7  -1  -1    5.49    0.46
   7   1   1    6.62    0.40
  -8  -1  -1    6.28    0.44
  -8  -1  -1    6.74    0.53
  -8  -1  -1    6.80    0.57
  -8  -1  -1    6.98    0.49
   8   1   1    7.28    0.45
  -9  -1  -1    3.19    0.41
  -9  -1  -1    4.17    0.42
  -9  -1  -1    4.03    0.43
  -9  -1  -1    3.41    0.47
   9   1   1    3.85    0.37
 -10  -1  -1   16.96    0.90
 -10  -1  -1   18.01    1.01
 -10  -1  -1   17.14    0.77
 -11  -1  -1    1.84    0.52
 -11  -1  -1    1.38    0.45
 -12  -1  -1   22.13    1.18
 -12  -1  -1   24.92    1.32
 -13  -1  -1    6.91    0.88
 -13  -1  -1    5.71    0.69
 -14  -1  -1    4.62    0.84
 -14  -1  -1    4.49    0.70
 -15  -1  -1    1.19    0.74
 -15  -1  -1    0.25    0.61
 -16  -1  -1    0.78    0.66
 -16  -1  -1    1.68    0.88
 -17  -1  -1    8.95    1.26
 -16   2   1   -0.27    0.83
 -16   2   1    0.48    0.69
 -15   2   1    1.89    0.82
 -15   2   1    0.97    0.65
 -14   2   1    2.99    0.71
 -14   2   1    3.56    0.86
 -13   2   1    5.37    0.77
 -13   2   1    4.90    0.87
 -12   2   1    3.79    0.75
 -12   2   1    3.53    0.64
 -11   2   1   17.04    1.13
 -11   2   1   15.11    1.03
 -10   2   1   -0.57    0.33
 -10   2   1   -0.20    0.39
 -10   2   1    0.28    0.43
   9  -2  -1   19.31    0.91
  -9   2   1   17.44    1.01
  -9   2   1   18.45    0.97
   8  -2  -1    1.76    0.37
  -8   2   1    1.91    0.42
  -8   2   1    1.57    0.36
   7  -2  -1    3.85    0.41
  -7   2   1    4.10    0.42
  -7   2   1    4.55    0.45
  -7   2   1    3.47    0.45
   6  -2  -1   11.59    0.60
  -6   2   1   11.80    0.63
  -6   2   1   12.37    0.67
  -6   2   1   11.76    0.62
   5  -2  -1  169.96    4.75
  -5   2   1  179.46    4.77
  -5   2   1  167.45    4.77
  -5   2   1  173.07    4.82
   4  -2  -1   32.36    1.07
  -4   2   1   32.11    1.07
  -4   2   1   33.06    1.11
   3  -2  -1    5.53    0.36
  -3   2   1    6.35    0.37
   2  -2  -1  470.28   12.33
  -2   2   1  469.78   12.33
  -2   2   1  456.44   12.36
   1  -2  -1   22.64    0.71
  -1   2   1   23.02    0.71
  -1   2   1   22.20    0.76
   0  -2  -1  155.96    4.09
   0   2   1  145.54    4.08
  -1  -2  -1  119.98    3.13
  -1  -2  -1  116.68    3.13
  -1  -2  -1  115.09    3.19
   1   2   1  115.82    3.19
   1   2   1  116.68    3.13
   1   2   1  115.34    3.13
  -2  -2  -1   11.88    0.48
  -2  -2  -1   12.21    0.43
  -2  -2  -1   12.05    0.42
   2   2   1   11.48    0.47
   2   2   1   11.81    0.42
   2   2   1   11.50    0.40
  -3  -2  -1  473.12   12.61
  -3  -2  -1  465.30   12.52
  -3  -2  -1  494.12   12.63
  -3  -2  -1  468.76   12.60
   3   2   1  470.11   12.51
   3   2   1  495.03   12.61
   3   2   1  480.27   12.53
   3   2   1  469.76   12.56
   3   2   1  463.90   12.59
  -4  -2  -1    7.82    0.41
  -4  -2  -1    7.88    0.34
  -4  -2  -1    8.68    0.38
  -4  -2  -1    7.46    0.40
   4   2   1    7.86    0.31
   4   2   1    7.72    0.37
   4   2   1    8.01    0.35
  -5  -2  -1   88.28    2.44
  -5  -2  -1   88.30    2.41
  -5  -2  -1   83.46    2.49
  -5  -2  -1   84.76    2.45
   5   2   1   86.58    2.42
   5   2   1   86.85    2.37
  -6  -2  -1    1.51    0.22
  -6  -2  -1    1.45    0.28
  -6  -2  -1    1.56    0.25
  -6  -2  -1    1.08    0.23
   6   2   1    1.11    0.19
  -7  -2  -1    4.23    0.44
  -7  -2  -1    4.84    0.41
  -7  -2  -1    4.68    0.40
  -7  -2  -1    4.46    0.39
   7   2   1    4.22    0.33
  -8  -2  -1   45.60    1.50
  -8  -2  -1   49.60    1.54
  -8  -2  -1   44.49    1.59
  -8  -2  -1   46.70    1.49
   8   2   1   45.70    1.42
  -9  -2  -1    6.78    0.51
  -9  -2  -1    6.41    0.51
  -9  -2  -1    6.55    0.59
  -9  -2  -1    5.90    0.59
   9   2   1    6.63    0.47
 -10  -2  -1    1.23    0.41
 -10  -2  -1    1.60    0.41
 -10  -2  -1    1.63    0.34
 -10  -2  -1    1.29    0.36
 -11  -2  -1    1.42    0.44
 -11  -2  -1    1.30    0.46
 -11  -2  -1    1.77    0.37
 -12  -2  -1    6.72    0.77
 -12  -2  -1    7.29    0.68
 -13  -2  -1   16.92    1.17
 -13  -2  -1   15.02    1.06
 -14  -2  -1    0.22    0.51
 -14  -2  -1   -0.10    0.64
 -15  -2  -1   -0.50    0.59
 -15  -2  -1    1.20    0.74
 -16  -2  -1    0.05    0.81
 -16  -2  -1   -0.66    0.58
 -17  -2  -1   -0.57    0.69
 -17  -2  -1    1.33    0.91
 -15   3   1   -0.56    0.60
 -15   3   1   -0.20    0.74
 -14   3   1   -0.50    0.57
 -14   3   1    0.45    0.72
 -13   3   1    8.98    0.93
 -13   3   1    9.94    1.07
 -12   3   1    1.39    0.55
 -12   3   1    1.14    0.65
 -11   3   1    9.13    0.91
 -11   3   1   10.11    0.98
 -10   3   1   14.19    0.95
 -10   3   1   13.87    1.02
   9  -3  -1    0.37    0.36
  -9   3   1    0.31    0.42
  -9   3   1   -0.07    0.34
   8  -3  -1   -0.02    0.30
  -8   3   1   -0.05    0.29
  -8   3   1    0.03    0.34
   7  -3  -1   43.80    1.51
  -7   3   1   45.47    1.54
  -7   3   1   44.14    1.59
   6  -3  -1   74.58    2.25
  -6   3   1   75.02    2.25
  -6   3   1   72.57    2.31
   5  -3  -1    1.69    0.29
  -5   3   1    1.32    0.29
   4  -3  -1    0.72    0.23
  -4   3   1    1.18    0.24
   3  -3  -1   24.10    0.84
  -3   3   1   23.46    0.83
   2  -3  -1   64.75    1.81
  -2   3   1   60.38    1.86
   1  -3  -1   13.56    0.50
   1  -3  -1   13.97    0.59
  -1   3   1   13.51    0.58
   0  -3  -1    7.58    0.43
   0   3   1    7.67    0.43
  -1  -3  -1  159.63    4.36
  -1  -3  -1  154.00    4.27
   1   3   1  161.09    4.26
   1   3   1  157.80    4.26
   1   3   1  160.36    4.36
  -2  -3  -1  163.67    4.44
  -2  -3  -1  169.19    4.54
  -2  -3  -1  161.55    4.45
   2   3   1  164.89    4.44
   2   3   1  171.45    4.46
   2   3   1  160.37    4.53
  -3  -3  -1  141.80    3.91
  -3  -3  -1  137.82    3.74
  -3  -3  -1  138.79    3.85
  -3  -3  -1  142.04    3.83
   3   3   1  148.14    3.91
   3   3   1  135.59    3.84
   3   3   1  143.64    3.82
  -4  -3  -1   31.89    0.99
  -4  -3  -1   31.80    1.06
  -4  -3  -1   31.86    0.91
  -4  -3  -1   31.74    1.02
   4   3   1   30.11    0.88
   4   3   1   32.07    1.03
  -5  -3  -1  169.24    4.62
  -5  -3  -1  171.89    4.74
  -5  -3  -1  171.80    4.73
  -5  -3  -1  172.67    4.68
   5   3   1  174.31    4.72
   5   3   1  170.34    4.58
  -6  -3  -1    4.56    0.42
  -6  -3  -1    4.40    0.41
  -6  -3  -1    4.67    0.39
  -6  -3  -1    4.62    0.33
   6   3   1    4.74    0.28
   6   3   1    3.98    0.52
  -7  -3  -1   31.67    1.13
  -7  -3  -1   31.68    1.17
  -7  -3  -1   32.11    1.07
  -7  -3  -1   33.32    1.12
   7   3   1   32.09    1.00
  -8  -3  -1   15.11    0.68
  -8  -3  -1   15.21    0.78
  -8  -3  -1   15.10    0.74
  -8  -3  -1   16.46    0.75
   8   3   1   16.42    0.62
  -9  -3  -1    0.17    0.27
  -9  -3  -1    0.29    0.31
  -9  -3  -1    0.42    0.25
  -9  -3  -1   -0.45    0.25
   9   3   1    0.06    0.21
 -10  -3  -1    6.51    0.58
 -10  -3  -1    6.72    0.69
 -10  -3  -1    7.17    0.57
 -10  -3  -1    6.87    0.64
 -11  -3  -1   -0.31    0.30
 -11  -3  -1    0.10    0.40
 -11  -3  -1    0.38    0.38
 -12  -3  -1   25.57    1.31
 -12  -3  -1   22.64    1.17
 -13  -3  -1    4.92    0.66
 -13  -3  -1    5.18    0.78
 -14  -3  -1    1.04    0.57
 -14  -3  -1    0.89    0.65
 -15  -3  -1   -0.94    0.53
 -15  -3  -1   -0.09    0.65
 -16  -3  -1    0.97    0.83
 -16  -3  -1    0.74    0.64
 -17  -3  -1    8.37    1.17
 -17  -3  -1    6.10    0.96
 -15   4   1    0.64    0.67
 -15   4   1    2.70    0.91
 -14   4   1   13.11    1.36
 -14   4   1    8.47    0.97
 -13   4   1    4.38    0.88
 -13   4   1    3.17    0.70
 -12   4   1    6.58    0.88
 -12   4   1    5.80    0.76
 -11   4   1   -0.15    0.55
 -11   4   1   -0.21    0.47
 -10   4   1    1.20    0.54
 -10   4   1    1.31    0.46
   9  -4  -1    0.01    0.35
  -9   4   1   -0.02    0.37
  -9   4   1    0.23    0.43
   8  -4  -1    0.30    0.35
  -8   4   1    0.39    0.40
  -8   4   1    0.26    0.34
   7  -4  -1   18.99    0.90
  -7   4   1   18.88    0.89
  -7   4   1   18.53    0.96
   6  -4  -1   25.75    1.03
   5  -4  -1    6.93    0.51
   4  -4  -1   88.44    2.58
   3  -4  -1   29.73    1.02
   2  -4  -1   71.57    2.18
   2  -4  -1   72.62    2.09
   1  -4  -1   79.30    2.36
  -1  -4  -1    1.91    0.16
  -1  -4  -1    1.79    0.28
  -1  -4  -1    2.38    0.23
   1   4   1    1.62    0.19
   1   4   1    1.98    0.20
  -2  -4  -1  270.28    6.99
  -2  -4  -1  255.02    6.97
  -2  -4  -1  256.63    7.09
   2   4   1  259.47    6.96
   2   4   1  259.78    6.97
  -3  -4  -1   33.10    1.04
  -3  -4  -1   34.48    1.17
  -3  -4  -1   32.06    1.05
   3   4   1   33.91    1.08
  -4  -4  -1    9.19    0.31
  -4  -4  -1    8.64    0.54
  -4  -4  -1    8.07    0.45
  -4  -4  -1    8.02    0.43
  -5  -4  -1    0.55    0.25
  -5  -4  -1    0.60    0.22
  -5  -4  -1    0.40    0.14
  -5  -4  -1    0.37    0.20
   5   4   1    0.46    0.11
  -6  -4  -1   35.89    1.26
  -6  -4  -1   34.48    1.17
  -6  -4  -1   35.45    1.08
  -6  -4  -1   35.40    1.22
   6   4   1   35.50    1.03
  -7  -4  -1    2.25    0.31
  -7  -4  -1    2.27    0.35
  -7  -4  -1    2.66    0.28
  -7  -4  -1    2.07    0.35
   7   4   1    2.35    0.22
  -8  -4  -1    0.33    0.24
  -8  -4  -1    0.56    0.28
  -8  -4  -1    0.42    0.30
  -8  -4  -1    0.42    0.21
   8   4   1    0.34    0.17
  -9  -4  -1   12.36    0.64
  -9  -4  -1   12.74    0.79
  -9  -4  -1   12.26    0.71
  -9  -4  -1   11.68    0.73
   9   4   1   12.33    0.54
 -10  -4  -1    1.87    0.39
 -10  -4  -1    2.07    0.36
 -10  -4  -1    1.33    0.38
 -10  -4  -1    1.51    0.44
 -11  -4  -1   -0.05    0.42
 -11  -4  -1   -0.21    0.33
 -11  -4  -1   -0.25    0.34
 -12  -4  -1   -0.58    0.44
 -12  -4  -1   -0.34    0.37
 -13  -4  -1    1.50    0.49
 -13  -4  -1    1.19    0.62
 -14  -4  -1   -0.20    0.47
 -14  -4  -1   -0.28    0.59
 -15  -4  -1   -0.32    0.67
 -15  -4  -1   -0.49    0.54
 -16  -4  -1    4.15    0.91
 -16  -4  -1    2.41    0.71
 -17  -4  -1   -0.10    0.66
 -17  -4  -1    0.48    0.84
 -15   5   1    3.43    0.83
 -15   5   1    4.35    1.02
 -14   5   1    0.46    0.62
 -14   5   1    1.05    0.78
 -13   5   1   11.30    1.23
 -13   5   1    6.55    0.84
 -12   5   1    4.76    0.89
 -12   5   1    4.28    0.70
 -11   5   1    4.82    0.69
 -11   5   1    4.59    0.82
 -10   5   1    3.00    0.66
 -10   5   1    2.86    0.56
   9  -5  -1    4.08    0.58
  -9   5   1    3.63    0.63
  -9   5   1    4.46    0.58
   8  -5  -1    0.21    0.37
  -8   5   1   -0.09    0.33
  -8   5   1    0.34    0.43
   7  -5  -1    9.41    0.72
   6  -5  -1    0.45    0.33
   5  -5  -1    3.26    0.40
   4  -5  -1  145.97    4.12
   3  -5  -1   80.30    2.36
   2  -5  -1   19.66    0.75
   2  -5  -1   18.88    0.85
   1  -5  -1   57.18    1.84
   0  -5  -1   28.51    0.92
   0  -5  -1   29.29    1.10
  -1  -5  -1    6.14    0.31
  -1  -5  -1    5.84    0.50
  -1  -5  -1    5.87    0.38
   1   5   1    6.23    0.39
  -2  -5  -1  282.27    7.54
  -2  -5  -1  280.68    7.68
  -2  -5  -1  278.85    7.40
  -2  -5  -1  276.74    7.52
  -3  -5  -1    6.31    0.52
  -3  -5  -1    6.22    0.40
  -3  -5  -1    4.94    0.37
  -4  -5  -1   37.33    1.06
  -4  -5  -1   37.74    1.36
  -4  -5  -1   39.79    1.22
  -4  -5  -1   37.49    1.24
  -5  -5  -1   75.25    2.34
  -5  -5  -1   74.86    2.20
  -5  -5  -1   74.28    2.23
  -5  -5  -1   75.51    2.06
  -6  -5  -1    1.53    0.19
  -6  -5  -1    1.32    0.35
  -6  -5  -1    1.68    0.30
  -6  -5  -1    1.33    0.27
  -7  -5  -1   71.35    2.28
  -7  -5  -1   70.61    2.18
  -7  -5  -1   72.50    2.06
  -7  -5  -1   73.48    2.24
  -8  -5  -1    2.03    0.28
  -8  -5  -1    1.67    0.32
  -8  -5  -1    1.84    0.37
  -8  -5  -1    1.93    0.39
  -9  -5  -1   32.06    1.25
  -9  -5  -1   32.16    1.30
  -9  -5  -1   33.97    1.32
  -9  -5  -1   32.59    1.14
 -10  -5  -1   -0.02    0.34
 -10  -5  -1   -0.25    0.25
 -10  -5  -1   -0.23    0.34
 -10  -5  -1    0.55    0.41
 -11  -5  -1   19.08    1.02
 -11  -5  -1   20.14    1.11
 -11  -5  -1   19.65    1.03
 -12  -5  -1   -0.73    0.43
 -12  -5  -1   -0.20    0.41
 -13  -5  -1   11.42    0.97
 -13  -5  -1   12.89    1.09
 -14  -5  -1    3.20    0.65
 -14  -5  -1    4.59    0.79
 -15  -5  -1    8.27    1.04
 -15  -5  -1    6.86    0.84
 -16  -5  -1   -0.21    0.59
 -16  -5  -1    1.01    0.77
 -17  -5  -1    3.99    0.82
 -17  -5  -1    3.99    1.00
 -14   6   1    4.67    0.99
 -14   6   1    3.13    0.74
 -13   6   1    0.79    0.77
 -13   6   1    1.28    0.61
 -12   6   1    4.44    0.88
 -12   6   1    2.91    0.67
 -11   6   1   11.12    1.13
 -11   6   1    8.82    0.87
 -10   6   1    6.50    0.71
 -10   6   1    8.62    0.93
   9  -6  -1    1.53    0.48
  -9   6   1    0.39    0.49
  -9   6   1    0.73    0.43
   8  -6  -1    2.38    0.50
  -8   6   1    2.99    0.58
   7  -6  -1   22.32    1.10
   6  -6  -1   27.10    1.15
   5  -6  -1    0.46    0.30
   4  -6  -1    0.83    0.26
   4  -6  -1    0.17    0.25
   3  -6  -1    0.28    0.25
   3  -6  -1    0.15    0.27
   3  -6  -1   -0.01    0.22
   2  -6  -1    0.31    0.21
   2  -6  -1   -0.15    0.25
   2  -6  -1    0.08    0.21
   1  -6  -1   83.42    2.41
   1  -6  -1   83.45    2.60
   0  -6  -1  271.05    7.09
   0  -6  -1  256.16    7.31
  -1  -6  -1   58.91    1.68
  -1  -6  -1   58.10    1.94
  -1  -6  -1   58.24    1.77
  -2  -6  -1  123.90    3.28
  -2  -6  -1  120.22    3.40
  -2  -6  -1  118.52    3.58
  -3  -6  -1   91.93    2.65
  -3  -6  -1   91.76    2.82
  -3  -6  -1   92.87    2.49
  -3  -6  -1   90.95    2.66
  -4  -6  -1    4.20    0.40
  -4  -6  -1    4.60    0.24
  -4  -6  -1    4.98    0.51
  -4  -6  -1    4.53    0.40
  -5  -6  -1   53.00    1.72
  -5  -6  -1   54.94    1.51
  -5  -6  -1   55.70    1.87
  -5  -6  -1   53.86    1.69
  -6  -6  -1  116.30    3.50
  -6  -6  -1  117.21    3.16
  -6  -6  -1  114.40    3.33
  -6  -6  -1  117.08    3.38
  -7  -6  -1   40.50    1.20
  -7  -6  -1   40.06    1.41
  -7  -6  -1   39.01    1.50
  -7  -6  -1   37.97    1.35
  -8  -6  -1    7.60    0.61
  -8  -6  -1    6.95    0.45
  -8  -6  -1    7.53    0.60
  -8  -6  -1    7.83    0.70
  -9  -6  -1    7.41    0.72
  -9  -6  -1    6.90    0.64
  -9  -6  -1    7.83    0.50
  -9  -6  -1    6.70    0.65
 -10  -6  -1    0.69    0.37
 -10  -6  -1    0.81    0.38
 -10  -6  -1    0.29    0.39
 -10  -6  -1    1.20    0.30
 -11  -6  -1    1.14    0.48
 -11  -6  -1    0.81    0.41
 -11  -6  -1    1.26    0.46
 -12  -6  -1    1.53    0.55
 -12  -6  -1    2.12    0.53
 -13  -6  -1   -0.68    0.44
 -13  -6  -1   -0.44    0.50
 -14  -6  -1    1.42    0.66
 -14  -6  -1    1.84    0.58
 -15  -6  -1    1.71    0.63
 -15  -6  -1    2.51    0.79
 -16  -6  -1    1.83    0.82
 -16  -6  -1    0.99    0.62
 -17  -6  -1    2.63    0.94
 -17  -6  -1    2.61    0.76
 -14   7   1    2.63    0.91
 -14   7   1    2.62    0.73
 -13   7   1   -0.40    0.55
 -13   7   1    0.97    0.80
 -12   7   1   12.56    1.29
 -12   7   1    7.75    0.86
 -11   7   1    2.57    0.74
 -11   7   1    1.74    0.58
 -10   7   1   14.08    1.16
 -10   7   1   13.06    1.01
   9  -7  -1   -0.57    0.39
  -9   7   1   -0.59    0.48
  -9   7   1    0.56    0.43
   8  -7  -1    2.70    0.53
   7  -7  -1    5.80    0.65
   6  -7  -1   33.09    1.34
   5  -7  -1    4.97    0.53
   4  -7  -1   79.07    2.45
   4  -7  -1   79.56    2.44
   3  -7  -1    0.26    0.31
   3  -7  -1    0.94    0.28
   3  -7  -1    0.88    0.31
   2  -7  -1    0.27    0.30
   2  -7  -1   -0.06    0.23
   2  -7  -1    0.09    0.22
   1  -7  -1   33.83    1.35
   1  -7  -1   33.85    1.14
   0  -7  -1    1.16    0.34
   0  -7  -1    1.18    0.23
  -1  -7  -1   58.66    1.98
  -1  -7  -1   55.67    1.67
  -2  -7  -1   88.13    2.84
  -2  -7  -1   91.07    2.50
  -2  -7  -1   91.12    2.64
  -3  -7  -1    3.21    0.34
  -3  -7  -1    2.97    0.25
  -3  -7  -1    2.92    0.44
  -3  -7  -1    3.46    0.38
  -4  -7  -1  160.88    4.50
  -4  -7  -1  162.38    4.48
  -4  -7  -1  158.04    4.27
  -4  -7  -1  157.64    4.68
  -5  -7  -1    0.08    0.22
  -5  -7  -1    0.07    0.22
  -5  -7  -1   -0.12    0.12
  -5  -7  -1    0.12    0.29
  -6  -7  -1   52.67    1.73
  -6  -7  -1   52.83    1.93
  -6  -7  -1   55.06    1.53
  -6  -7  -1   54.25    1.77
  -7  -7  -1    2.81    0.48
  -7  -7  -1    3.40    0.27
  -7  -7  -1    2.63    0.37
  -7  -7  -1    3.25    0.42
  -8  -7  -1    5.74    0.58
  -8  -7  -1    6.21    0.66
  -8  -7  -1    5.74    0.53
  -8  -7  -1    5.63    0.40
  -9  -7  -1    2.29    0.45
  -9  -7  -1    1.89    0.47
  -9  -7  -1    2.44    0.32
  -9  -7  -1    2.00    0.40
 -10  -7  -1   10.91    0.82
 -10  -7  -1   11.96    0.87
 -10  -7  -1   12.64    0.91
 -10  -7  -1   11.90    0.65
 -11  -7  -1   28.63    1.29
 -11  -7  -1   27.64    1.36
 -11  -7  -1   29.69    1.37
 -12  -7  -1    2.59    0.58
 -12  -7  -1    2.17    0.52
 -12  -7  -1    2.54    0.59
 -13  -7  -1   -0.53    0.46
 -13  -7  -1    0.02    0.51
 -14  -7  -1    0.88    0.63
 -14  -7  -1    0.51    0.53
 -15  -7  -1    2.67    0.79
 -15  -7  -1    2.60    0.68
 -16  -7  -1   -0.33    0.61
 -16  -7  -1    0.21    0.72
 -14   8   1    1.32    0.88
 -14   8   1    1.56    0.68
 -13   8   1    8.13    0.97
 -13   8   1    9.55    1.21
 -12   8   1    0.70    0.55
 -12   8   1    0.71    0.72
 -11   8   1   33.37    1.65
 -11   8   1   38.87    1.89
 -10   8   1    0.12    0.60
 -10   8   1    0.59    0.48
   9  -8  -1   33.18    1.53
  -9   8   1   32.88    1.62
   8  -8  -1    1.13    0.46
   7  -8  -1    9.01    0.82
   6  -8  -1    3.92    0.54
   5  -8  -1   -0.09    0.31
   4  -8  -1   30.71    1.23
   4  -8  -1   32.01    1.23
   3  -8  -1    1.07    0.39
   3  -8  -1    0.93    0.33
   3  -8  -1    1.67    0.33
   2  -8  -1   56.23    2.00
   2  -8  -1   54.37    1.77
   2  -8  -1   55.31    1.77
   1  -8  -1   75.17    2.50
   1  -8  -1   74.39    2.24
   0  -8  -1   -0.15    0.27
   0  -8  -1   -0.11    0.19
  -1  -8  -1   10.47    0.51
  -1  -8  -1   11.28    0.79
  -2  -8  -1    9.77    0.45
  -2  -8  -1    9.82    0.76
  -2  -8  -1    9.48    0.58
  -3  -8  -1   27.50    0.87
  -3  -8  -1   26.29    1.24
  -3  -8  -1   29.34    1.06
  -4  -8  -1   48.22    1.62
  -4  -8  -1   47.08    1.80
  -4  -8  -1   48.14    1.38
  -4  -8  -1   49.63    1.60
  -5  -8  -1   16.51    0.56
  -5  -8  -1   17.62    0.79
  -5  -8  -1   16.75    0.80
  -5  -8  -1   16.22    0.96
  -6  -8  -1   -0.29    0.32
  -6  -8  -1   -0.15    0.24
  -6  -8  -1    0.15    0.25
  -6  -8  -1   -0.14    0.13
  -7  -8  -1   -0.21    0.26
  -7  -8  -1    0.46    0.39
  -7  -8  -1    0.21    0.16
  -7  -8  -1    0.15    0.27
  -8  -8  -1    8.28    0.86
  -8  -8  -1    9.15    0.70
  -8  -8  -1    8.50    0.69
  -8  -8  -1   10.26    0.48
  -9  -8  -1    6.07    0.59
  -9  -8  -1    6.09    0.72
  -9  -8  -1    6.78    0.47
  -9  -8  -1    6.77    0.67
 -10  -8  -1   26.53    1.20
 -10  -8  -1   25.42    1.34
 -10  -8  -1   25.54    1.24
 -10  -8  -1   24.92    0.98
 -11  -8  -1    2.15    0.54
 -11  -8  -1    1.61    0.53
 -11  -8  -1    1.88    0.48
 -12  -8  -1    1.68    0.56
 -12  -8  -1    2.60    0.55
 -12  -8  -1    2.07    0.58
 -13  -8  -1    0.31    0.50
 -13  -8  -1   -0.41    0.49
 -14  -8  -1   -0.08    0.59
 -14  -8  -1   -0.53    0.50
 -15  -8  -1    1.63    0.73
 -15  -8  -1    1.04    0.61
 -16  -8  -1   -0.15    0.67
 -16  -8  -1   -0.07    0.59
 -13   9   1    1.97    0.87
 -13   9   1    0.60    0.60
 -12   9   1   14.83    1.24
 -12   9   1   19.44    1.52
 -11   9   1    3.55    0.87
 -11   9   1    1.81    0.60
 -10   9   1    1.59    0.74
 -10   9   1    1.50    0.56
   9  -9  -1   11.12    1.01
   8  -9  -1    7.53    0.81
   7  -9  -1    2.98    0.56
   6  -9  -1    3.23    0.56
   5  -9  -1    0.69    0.39
   4  -9  -1   -0.20    0.27
   4  -9  -1   -0.05    0.30
   3  -9  -1   -0.07    0.27
   3  -9  -1    0.27    0.38
   3  -9  -1   -0.17    0.30
   2  -9  -1    0.08    0.26
   2  -9  -1    0.17    0.25
   2  -9  -1    0.19    0.36
   1  -9  -1   12.64    0.88
   1  -9  -1   11.38    0.62
   0  -9  -1   11.66    0.86
   0  -9  -1   12.01    0.59
  -1  -9  -1    0.92    0.38
  -1  -9  -1    1.29    0.23
  -2  -9  -1    7.39    0.73
  -2  -9  -1    8.09    0.44
  -2  -9  -1    8.28    0.57
  -3  -9  -1    8.67    0.80
  -3  -9  -1   10.01    0.46
  -3  -9  -1    9.39    0.61
  -4  -9  -1   37.41    1.59
  -4  -9  -1   36.74    1.35
  -4  -9  -1   38.46    1.13
  -5  -9  -1   27.41    1.33
  -5  -9  -1   26.66    1.12
  -5  -9  -1   28.66    0.86
  -5  -9  -1   27.54    1.11
  -6  -9  -1    0.31    0.26
  -6  -9  -1    0.07    0.26
  -6  -9  -1    0.05    0.15
  -6  -9  -1    0.13    0.37
  -7  -9  -1   49.20    1.72
  -7  -9  -1   50.53    1.98
  -7  -9  -1   49.61    1.77
  -7  -9  -1   50.33    1.45
  -8  -9  -1    6.01    0.40
  -8  -9  -1    6.33    0.66
  -8  -9  -1    5.73    0.73
  -8  -9  -1    6.57    0.66
  -9  -9  -1    0.61    0.39
  -9  -9  -1    0.24    0.37
  -9  -9  -1    0.01    0.47
  -9  -9  -1    0.51    0.24
 -10  -9  -1    4.46    0.42
 -10  -9  -1    4.89    0.64
 -10  -9  -1    3.95    0.57
 -10  -9  -1    5.03    0.71
 -11  -9  -1   12.11    1.04
 -11  -9  -1   12.12    0.96
 -11  -9  -1   10.53    0.91
 -12  -9  -1    8.43    0.92
 -12  -9  -1    8.03    0.79
 -12  -9  -1    7.63    0.84
 -13  -9  -1    1.34    0.53
 -13  -9  -1    1.47    0.64
 -14  -9  -1    0.58    0.57
 -14  -9  -1    1.08    0.66
 -15  -9  -1   -0.74    0.60
 -15  -9  -1    0.26    0.57
 -16  -9  -1   -0.93    0.58
 -16  -9  -1   -0.30    0.73
 -13  10   1    5.08    0.86
 -13  10   1    7.45    1.17
 -12  10   1    3.06    0.69
 -12  10   1    3.73    0.95
 -11  10   1    3.74    0.70
 -11  10   1    4.11    0.95
 -10  10   1    2.90    0.81
   9 -10  -1   10.62    1.01
   8 -10  -1    6.12    0.80
   7 -10  -1   11.42    0.96
   6 -10  -1    3.69    0.60
   5 -10  -1    3.87    0.57
   4 -10  -1    4.70    0.67
   4 -10  -1    5.76    0.61
   3 -10  -1   11.86    0.81
   3 -10  -1   11.10    0.97
   3 -10  -1   11.55    0.74
   2 -10  -1   20.56    0.95
   2 -10  -1   23.60    1.27
   2 -10  -1   22.24    1.00
   1 -10  -1    2.36    0.52
   1 -10  -1    1.83    0.33
   0 -10  -1   -0.01    0.22
   0 -10  -1    0.06    0.34
  -1 -10  -1    1.38    0.27
  -1 -10  -1    1.02    0.43
  -2 -10  -1    0.28    0.36
  -2 -10  -1    0.30    0.21
  -3 -10  -1   25.59    1.09
  -3 -10  -1   26.78    0.91
  -3 -10  -1   27.40    1.36
  -4 -10  -1   14.75    1.06
  -4 -10  -1   15.19    0.81
  -4 -10  -1   15.75    0.60
  -5 -10  -1    6.71    0.37
  -5 -10  -1    6.15    0.77
  -5 -10  -1    6.97    0.61
  -6 -10  -1    0.35    0.40
  -6 -10  -1   -0.16    0.31
  -6 -10  -1   -0.05    0.28
  -6 -10  -1   -0.04    0.16
  -7 -10  -1    5.70    0.36
  -7 -10  -1    5.87    0.64
  -7 -10  -1    5.80    0.74
  -7 -10  -1    6.53    0.65
  -8 -10  -1    5.20    0.57
  -8 -10  -1    4.91    0.60
  -8 -10  -1    4.73    0.71
  -8 -10  -1    5.64    0.39
  -9 -10  -1    5.29    0.66
  -9 -10  -1    5.91    0.44
  -9 -10  -1    5.09    0.59
  -9 -10  -1    6.10    0.79
 -10 -10  -1    9.15    0.85
 -10 -10  -1    9.43    0.88
 -10 -10  -1   10.52    0.59
 -10 -10  -1   11.10    1.04
 -11 -10  -1   12.60    1.12
 -11 -10  -1   12.10    1.01
 -11 -10  -1   12.18    0.98
 -12 -10  -1    2.36    0.63
 -12 -10  -1    2.91    0.60
 -12 -10  -1    2.11    0.62
 -13 -10  -1    0.00    0.53
 -13 -10  -1    1.11    0.61
 -14 -10  -1    7.19    0.95
 -14 -10  -1    4.89    0.78
 -15 -10  -1   -0.70    0.53
 -15 -10  -1    0.25    0.67
 -16 -10  -1    0.93    0.77
 -16 -10  -1   -0.02    0.62
 -12  11   1    0.43    0.81
 -12  11   1    0.71    0.65
 -11  11   1   -0.51    0.51
 -11  11   1   -0.39    0.73
 -10  11   1   -0.19    0.67
   9 -11  -1    3.60    0.73
   8 -11  -1    3.04    0.68
   7 -11  -1   11.39    0.98
   6 -11  -1    5.16    0.70
   5 -11  -1    6.38    0.70
   4 -11  -1    0.82    0.47
   4 -11  -1    0.43    0.41
   3 -11  -1    9.95    0.98
   3 -11  -1   10.43    0.77
   2 -11  -1    0.74    0.39
   2 -11  -1    1.76    0.56
   2 -11  -1    1.68    0.39
   1 -11  -1   45.88    1.60
   1 -11  -1   49.22    2.00
   0 -11  -1    1.67    0.32
   0 -11  -1    1.35    0.51
  -1 -11  -1    0.23    0.24
  -1 -11  -1    0.46    0.40
  -2 -11  -1    2.84    0.33
  -2 -11  -1    2.05    0.55
  -3 -11  -1    2.63    0.42
  -3 -11  -1    2.46    0.30
  -3 -11  -1    2.70    0.57
  -4 -11  -1   10.33    0.99
  -4 -11  -1   11.83    0.76
  -4 -11  -1   11.57    0.53
  -5 -11  -1   32.37    1.01
  -5 -11  -1   29.38    1.57
  -5 -11  -1   32.37    1.31
  -6 -11  -1    5.53    0.78
  -6 -11  -1    4.35    0.52
  -6 -11  -1    4.43    0.34
  -6 -11  -1    4.91    0.58
  -7 -11  -1    7.06    0.71
  -7 -11  -1    7.63    0.73
  -7 -11  -1    7.18    0.41
  -7 -11  -1    7.50    0.85
  -8 -11  -1    0.05    0.50
  -8 -11  -1    0.11    0.20
  -8 -11  -1    0.00    0.36
  -8 -11  -1   -0.06    0.34
  -9 -11  -1    7.12    0.47
  -9 -11  -1    6.50    0.83
  -9 -11  -1    8.48    0.85
  -9 -11  -1    6.38    0.68
 -10 -11  -1    7.89    0.86
 -10 -11  -1    5.30    0.79
 -10 -11  -1    5.94    0.66
 -10 -11  -1    6.16    0.49
 -11 -11  -1   10.35    0.98
 -11 -11  -1    8.72    0.95
 -11 -11  -1    9.53    0.93
 -12 -11  -1    6.52    0.79
 -12 -11  -1    7.04    0.91
 -12 -11  -1    7.89    0.88
 -13 -11  -1   10.49    1.12
 -13 -11  -1    8.73    0.91
 -14 -11  -1    0.61    0.59
 -14 -11  -1    0.16    0.64
 -15 -11  -1    0.16    0.62
 -15 -11  -1    0.99    0.74
 -16 -11  -1    0.14    0.64
 -16 -11  -1   -0.21    0.70
 -11  12   1    0.53    0.57
 -11  12   1    0.06    0.77
   9 -12  -1    4.63    0.87
   8 -12  -1    4.77    0.77
   7 -12  -1    8.92    0.92
   6 -12  -1    6.03    0.77
   5 -12  -1    2.05    0.55
   4 -12  -1   27.58    1.32
   4 -12  -1   29.77    1.57
   3 -12  -1    1.49    0.44
   3 -12  -1    0.80    0.52
   2 -12  -1   36.73    1.49
   2 -12  -1   40.81    1.85
   1 -12  -1    2.47    0.60
   1 -12  -1    2.28    0.48
   0 -12  -1    0.17    0.26
   0 -12  -1   -0.15    0.43
  -1 -12  -1    4.41    0.70
  -1 -12  -1    4.19    0.43
  -2 -12  -1    0.24    0.43
  -2 -12  -1    0.30    0.24
  -3 -12  -1   10.70    0.57
  -3 -12  -1    9.39    1.01
  -3 -12  -1   11.23    0.79
  -4 -12  -1   26.62    0.94
  -4 -12  -1   27.23    1.23
  -4 -12  -1   26.24    1.50
  -5 -12  -1    4.29    0.75
  -5 -12  -1    6.55    0.63
  -5 -12  -1    5.48    0.40
  -6 -12  -1   34.38    1.42
  -6 -12  -1   33.20    1.72
  -6 -12  -1   32.69    1.05
  -7 -12  -1   -0.63    0.46
  -7 -12  -1    0.22    0.20
  -7 -12  -1    0.68    0.38
  -7 -12  -1    0.09    0.38
  -8 -12  -1   39.93    1.94
  -8 -12  -1   39.84    1.23
  -8 -12  -1   40.14    1.63
  -8 -12  -1   39.89    1.67
  -9 -12  -1   10.44    0.89
  -9 -12  -1   10.89    0.93
  -9 -12  -1    9.04    0.52
  -9 -12  -1    8.84    0.99
 -10 -12  -1   29.40    1.68
 -10 -12  -1   28.15    1.39
 -10 -12  -1   27.05    1.44
 -11 -12  -1   -0.14    0.48
 -11 -12  -1    0.87    0.60
 -11 -12  -1    0.91    0.58
 -12 -12  -1   14.30    1.34
 -12 -12  -1   15.18    1.21
 -12 -12  -1   14.19    1.14
 -13 -12  -1    0.39    0.54
 -13 -12  -1    1.31    0.67
 -14 -12  -1    5.38    0.91
 -14 -12  -1    4.85    0.78
 -15 -12  -1    1.13    0.78
 -15 -12  -1    0.87    0.64
 -11  13   1    7.59    1.15
 -11  13   1    4.57    0.79
   8 -13  -1    5.10    0.86
   7 -13  -1    7.59    0.92
   6 -13  -1    4.96    0.74
   5 -13  -1   10.16    0.96
   4 -13  -1   42.40    2.01
   4 -13  -1   40.98    1.71
   3 -13  -1   12.44    1.16
   3 -13  -1   10.56    0.90
   2 -13  -1   27.77    1.60
   2 -13  -1   27.90    1.27
   1 -13  -1    6.31    0.87
   0 -13  -1    1.06    0.54
  -1 -13  -1    9.72    1.03
  -1 -13  -1    9.54    0.63
  -2 -13  -1    1.78    0.58
  -2 -13  -1    1.82    0.34
  -3 -13  -1    7.17    0.52
  -3 -13  -1    6.27    0.88
  -4 -13  -1   31.07    1.38
  -4 -13  -1   31.08    1.08
  -4 -13  -1   32.07    1.70
  -5 -13  -1    8.64    1.00
  -5 -13  -1    9.94    0.83
  -5 -13  -1    9.51    0.51
  -6 -13  -1    3.88    0.33
  -6 -13  -1    4.34    0.77
  -6 -13  -1    3.71    0.55
  -7 -13  -1   30.91    1.43
  -7 -13  -1   31.40    1.01
  -7 -13  -1   32.37    1.76
  -8 -13  -1    0.29    0.42
  -8 -13  -1    0.52    0.45
  -8 -13  -1    0.50    0.60
  -8 -13  -1    0.29    0.22
  -9 -13  -1   16.53    0.70
  -9 -13  -1   17.72    1.42
  -9 -13  -1   17.66    1.18
  -9 -13  -1   18.65    1.13
 -10 -13  -1    0.85    0.66
 -10 -13  -1    0.67    0.53
 -10 -13  -1    0.37    0.47
 -11 -13  -1    4.91    0.87
 -11 -13  -1    5.07    0.79
 -11 -13  -1    4.17    0.66
 -12 -13  -1    0.55    0.66
 -12 -13  -1   -0.64    0.48
 -12 -13  -1    0.33    0.58
 -13 -13  -1    0.42    0.56
 -13 -13  -1    0.36    0.66
 -14 -13  -1    0.38    0.69
 -14 -13  -1    1.22    0.66
 -15 -13  -1    2.25    0.76
 -15 -13  -1    4.24    0.96
   8 -14  -1    5.70    0.92
   7 -14  -1    9.91    1.03
   6 -14  -1   11.30    1.05
   5 -14  -1    1.42    0.58
   4 -14  -1    0.65    0.47
   3 -14  -1   32.51    1.53
   3 -14  -1   35.25    1.90
   2 -14  -1   12.75    0.91
   2 -14  -1    9.07    1.06
   1 -14  -1    2.38    0.70
   1 -14  -1    3.48    0.54
   0 -14  -1   -0.47    0.48
  -1 -14  -1    0.46    0.53
  -2 -14  -1    0.26    0.49
  -3 -14  -1   28.49    1.66
  -3 -14  -1   28.21    1.08
  -4 -14  -1    1.31    0.30
  -4 -14  -1    1.60    0.62
  -5 -14  -1   15.02    0.67
  -5 -14  -1   14.83    1.01
  -5 -14  -1   16.46    1.36
  -6 -14  -1    1.22    0.45
  -6 -14  -1    1.75    0.67
  -6 -14  -1    1.14    0.25
  -7 -14  -1    0.49    0.60
  -7 -14  -1    0.36    0.43
  -7 -14  -1    0.67    0.22
  -8 -14  -1    0.15    0.43
  -8 -14  -1    0.16    0.23
  -8 -14  -1    0.54    0.64
  -9 -14  -1   12.31    1.34
  -9 -14  -1   14.75    1.08
 -10 -14  -1    8.91    0.97
 -10 -14  -1    7.84    0.83
 -10 -14  -1    6.26    1.03
 -11 -14  -1   -0.01    0.58
 -11 -14  -1   -0.11    0.52
 -11 -14  -1   -0.53    0.66
 -12 -14  -1    0.56    0.66
 -12 -14  -1   -0.10    0.54
 -12 -14  -1    1.53    0.69
 -13 -14  -1   -0.17    0.68
 -13 -14  -1    0.16    0.57
 -14 -14  -1    4.01    0.78
 -14 -14  -1    6.16    1.03
   8 -15  -1    5.16    0.91
   7 -15  -1    1.27    0.66
   6 -15  -1    4.57    0.79
   5 -15  -1    0.85    0.59
   4 -15  -1    6.87    0.82
   3 -15  -1    5.49    0.94
   3 -15  -1    5.78    0.76
   2 -15  -1   12.28    1.34
   2 -15  -1   15.87    1.04
   1 -15  -1    0.25    0.61
   1 -15  -1   -0.65    0.39
   0 -15  -1    8.63    1.08
  -1 -15  -1   -0.17    0.55
  -2 -15  -1   -0.04    0.52
  -3 -15  -1   -0.17    0.52
  -4 -15  -1    8.77    1.07
  -5 -15  -1    1.17    0.65
  -5 -15  -1    0.84    0.45
  -6 -15  -1   12.46    1.00
  -6 -15  -1   10.69    1.23
  -7 -15  -1    2.42    0.56
  -7 -15  -1    2.23    0.77
  -8 -15  -1    3.55    0.82
  -8 -15  -1    4.19    0.64
  -9 -15  -1    0.69    0.52
  -9 -15  -1    0.58    0.69
 -10 -15  -1    0.33    0.52
 -10 -15  -1   -0.35    0.66
 -11 -15  -1    1.34    0.67
 -11 -15  -1    1.14    0.57
 -11 -15  -1    2.28    0.85
 -12 -15  -1    1.90    0.63
 -12 -15  -1    3.58    0.84
 -12 -15  -1    3.19    0.87
 -13 -15  -1   -0.30    0.55
 -13 -15  -1    0.79    0.71
 -14 -15  -1    0.41    0.76
 -14 -15  -1   -0.25    0.58
   8 -16  -1   -0.37    0.69
   7 -16  -1    6.35    0.97
   6 -16  -1    1.61    0.68
   5 -16  -1    1.06    0.62
   4 -16  -1    4.35    0.77
   3 -16  -1    2.77    0.62
   3 -16  -1    2.36    0.80
   2 -16  -1   16.23    1.51
   2 -16  -1   15.79    1.12
   1 -16  -1    0.82    0.51
   1 -16  -1    0.61    0.66
   0 -16  -1    0.95    0.67
  -1 -16  -1    0.55    0.64
  -2 -16  -1    0.51    0.60
  -3 -16  -1    2.59    0.77
  -4 -16  -1    0.26    0.67
  -5 -16  -1    0.87    0.70
  -6 -16  -1   -0.47    0.62
  -6 -16  -1   -0.53    0.46
  -7 -16  -1    1.10    0.51
  -7 -16  -1    0.41    0.70
  -8 -16  -1    2.97    0.66
  -8 -16  -1    1.65    0.81
  -9 -16  -1    0.57    0.52
  -9 -16  -1    0.02    0.72
 -10 -16  -1    1.72    0.81
 -10 -16  -1    0.74    0.57
 -11 -16  -1    3.38    0.70
 -11 -16  -1    3.84    0.96
 -12 -16  -1    1.91    0.65
 -12 -16  -1    1.94    0.89
 -13 -16  -1    1.92    0.69
 -13 -16  -1    3.36    0.90
   7 -17  -1    0.59    0.74
   6 -17  -1   -0.74    0.62
   5 -17  -1   -0.51    0.60
   4 -17  -1   -0.21    0.56
   3 -17  -1    4.04    0.76
   3 -17  -1    4.02    0.98
   2 -17  -1    1.78    0.78
   2 -17  -1    1.17    0.59
   1 -17  -1   37.53    2.19
   1 -17  -1   35.13    1.62
   0 -17  -1    6.24    0.73
   0 -17  -1    7.61    1.10
  -1 -17  -1   10.86    1.27
  -2 -17  -1    5.94    1.02
  -3 -17  -1   12.32    1.39
  -4 -17  -1   20.96    1.68
  -5 -17  -1    0.21    0.71
  -6 -17  -1    1.63    0.80
  -7 -17  -1   -0.22    0.49
  -7 -17  -1   -0.05    0.75
  -8 -17  -1    0.06    0.76
  -8 -17  -1    0.73    0.52
  -9 -17  -1    0.95    0.61
  -9 -17  -1    1.45    0.83
 -10 -17  -1    2.77    0.70
 -10 -17  -1    3.86    1.00
 -11 -17  -1    2.33    0.92
 -11 -17  -1    1.62    0.66
 -12 -17  -1   12.67    1.25
 -12 -17  -1    9.22    1.30
   5 -18  -1    0.20    0.68
   4 -18  -1    0.03    0.62
   3 -18  -1    1.69    0.67
   3 -18  -1    0.18    0.81
   2 -18  -1   14.97    1.62
   2 -18  -1   14.66    1.20
   1 -18  -1    2.07    0.63
   1 -18  -1    1.21    0.79
   0 -18  -1   14.70    1.06
   0 -18  -1   10.96    1.36
  -1 -18  -1    0.33    0.70
  -1 -18  -1    0.23    0.46
  -2 -18  -1   11.80    1.37
  -3 -18  -1   11.66    1.36
  -4 -18  -1    2.02    0.92
  -5 -18  -1    3.58    0.97
  -6 -18  -1    2.11    0.88
  -7 -18  -1    1.64    0.88
  -8 -18  -1    1.95    0.89
  -8 -18  -1    1.30    0.60
  -9 -18  -1    0.70    0.81
  -9 -18  -1    1.71    0.65
 -10 -18  -1   22.73    1.92
 -10 -18  -1   21.66    1.52
 -11 -18  -1    1.39    0.68
 -11 -18  -1    0.89    0.83
   4 -19  -1   -0.08    0.65
   3 -19  -1    0.91    0.66
   2 -19  -1    1.94    0.67
   2 -19  -1    0.63    0.90
   1 -19  -1   11.26    1.48
   1 -19  -1   11.21    1.07
   0 -19  -1    0.02    0.75
   0 -19  -1    0.11    0.53
  -1 -19  -1   12.15    1.01
  -1 -19  -1   10.13    1.37
  -2 -19  -1    0.16    0.73
  -3 -19  -1   20.17    1.76
  -4 -19  -1    1.36    0.85
  -5 -19  -1   -0.54    0.74
  -6 -19  -1    0.50    0.81
  -7 -19  -1    0.86    0.84
  -8 -19  -1    1.47    0.94
  -9 -19  -1    2.12    0.71
  -9 -19  -1    1.41    0.88
 -10 -19  -1    1.30    0.66
 -10 -19  -1    0.47    0.90
   2 -20  -1    4.27    0.84
   2 -20  -1    4.98    1.15
   1 -20  -1    1.07    0.64
   1 -20  -1    0.96    0.89
   0 -20  -1    6.19    0.83
   0 -20  -1    6.93    1.25
  -1 -20  -1    0.09    0.77
  -1 -20  -1    0.47    0.55
  -2 -20  -1    5.21    1.14
  -2 -20  -1    5.42    0.74
  -3 -20  -1    0.58    0.87
  -4 -20  -1    0.90    0.87
  -5 -20  -1    4.31    1.10
  -6 -20  -1   -0.20    0.79
  -7 -20  -1    0.03    0.83
  -8 -20  -1    1.16    0.88
  -2 -21  -1    0.13    0.55
  -2 -21  -1    1.02    0.90
  -3 -21  -1    5.25    1.16
  -3 -21  -1    4.53    0.73
  -4 -21  -1    7.68    1.34
  -5 -21  -1    2.88    1.03
  -7 -20   2    3.22    1.09
  -6 -20   2    3.06    1.08
  -5 -20   2    1.06    0.98
  -4 -20   2    5.68    1.22
  -3 -20   2    1.20    0.91
  -2 -20   2    0.31    0.86
  -1 -20   2   -0.19    0.80
   0 -20   2    0.86    0.89
   1 -20   2    1.47    0.65
   1 -20   2    0.10    0.82
   2 -20   2    6.92    1.28
   2 -20   2    6.93    0.97
  -9 -19   2    6.98    1.31
  -9 -19   2    6.79    0.97
  -8 -19   2   -0.60    0.60
  -8 -19   2   -0.62    0.85
  -7 -19   2    5.22    1.20
  -7 -19   2    4.21    0.82
  -6 -19   2   -0.47    0.86
  -5 -19   2    7.91    1.33
  -4 -19   2    0.73    0.85
  -3 -19   2    1.69    0.93
  -2 -19   2    0.14    0.81
  -1 -19   2    5.47    1.14
   0 -19   2   -0.35    0.78
   1 -19   2    0.50    0.85
   2 -19   2    3.48    1.02
   2 -19   2    3.51    0.78
   3 -19   2    3.84    1.06
   3 -19   2    3.46    0.81
   4 -19   2   -1.28    0.57
   4 -19   2   -0.56    0.79
 -10 -18   2    0.07    0.66
 -10 -18   2    0.67    0.96
  -9 -18   2    4.11    0.80
  -9 -18   2    2.59    1.01
  -8 -18   2    1.71    0.68
  -8 -18   2    1.13    0.90
  -7 -18   2    0.58    0.56
  -7 -18   2    0.20    0.79
  -6 -18   2   -0.34    0.79
  -6 -18   2   -0.44    0.57
  -5 -18   2    0.13    0.82
  -4 -18   2    7.55    1.25
  -3 -18   2    2.05    0.87
  -2 -18   2   -0.60    0.71
  -1 -18   2    5.81    1.09
   0 -18   2    0.41    0.78
   1 -18   2    1.96    0.93
   2 -18   2    5.24    1.16
   2 -18   2    5.13    0.80
   3 -18   2    0.98    0.80
   3 -18   2    0.57    0.61
   4 -18   2    2.34    0.78
   4 -18   2    2.19    0.95
   5 -18   2    2.19    0.93
   5 -18   2    1.41    0.73
   6 -18   2    0.47    0.70
 -11 -17   2   -0.19    0.86
 -11 -17   2   -0.89    0.60
 -10 -17   2    0.79    0.66
 -10 -17   2    0.86    0.92
  -9 -17   2    3.19    1.04
  -9 -17   2    4.11    0.78
  -8 -17   2    1.11    0.58
  -8 -17   2    1.23    0.87
  -7 -17   2    0.40    0.81
  -7 -17   2    0.38    0.55
  -6 -17   2    0.60    0.78
  -6 -17   2    0.43    0.53
  -5 -17   2    4.07    0.73
  -5 -17   2    4.01    1.00
  -4 -17   2    1.75    0.86
  -3 -17   2    2.94    0.92
  -2 -17   2    8.79    1.23
  -1 -17   2    1.75    0.80
   0 -17   2    0.02    0.70
   1 -17   2    2.08    0.90
   2 -17   2    1.67    0.90
   3 -17   2   -0.23    0.72
   3 -17   2    0.33    0.57
   4 -17   2   -0.27    0.71
   4 -17   2   -0.16    0.56
   5 -17   2   -0.07    0.71
   5 -17   2   -0.12    0.61
   6 -17   2    1.83    0.74
   7 -17   2    0.68    0.75
 -12 -16   2   -0.11    0.87
 -12 -16   2    0.20    0.67
 -11 -16   2    1.62    0.68
 -11 -16   2    0.14    0.84
 -10 -16   2   -0.12    0.79
 -10 -16   2    0.33    0.58
  -9 -16   2    0.56    0.56
  -9 -16   2   -1.28    0.71
  -8 -16   2    0.74    0.54
  -8 -16   2    0.24    0.75
  -7 -16   2    3.29    0.96
  -7 -16   2    1.93    0.62
  -6 -16   2    9.36    0.91
  -6 -16   2    8.53    1.22
  -5 -16   2   11.22    1.07
  -5 -16   2    9.93    1.23
  -4 -16   2   29.43    1.54
  -4 -16   2   29.22    1.93
  -3 -16   2   11.19    1.30
  -2 -16   2    3.70    0.89
  -1 -16   2    3.43    0.83
   0 -16   2    2.20    0.80
   1 -16   2   24.52    1.78
   2 -16   2    1.13    0.74
   3 -16   2    1.50    0.61
   3 -16   2    0.91    0.74
   4 -16   2   -0.10    0.65
   4 -16   2   -0.21    0.52
   5 -16   2    0.82    0.70
   5 -16   2   -0.05    0.59
   6 -16   2    1.24    0.66
   7 -16   2    1.28    0.73
   8 -16   2    0.55    0.92
 -13 -15   2    0.91    0.78
 -13 -15   2   -0.05    0.68
 -13 -15   2   -0.58    0.81
 -12 -15   2    0.28    0.69
 -12 -15   2   -0.42    0.79
 -12 -15   2   -0.71    0.59
 -11 -15   2    2.80    0.74
 -11 -15   2    2.56    0.77
 -11 -15   2    3.41    0.99
 -10 -15   2   -0.18    0.73
 -10 -15   2    0.49    0.57
  -9 -15   2   -0.13    0.51
  -9 -15   2    0.14    0.74
  -8 -15   2   19.20    1.29
  -8 -15   2   19.72    1.69
  -7 -15   2   -0.52    0.63
  -7 -15   2    0.50    0.49
  -6 -15   2    4.95    0.98
  -6 -15   2    3.65    0.65
  -5 -15   2   19.29    1.61
  -5 -15   2   20.85    1.25
  -4 -15   2   27.57    1.81
  -4 -15   2   26.90    1.42
  -3 -15   2    1.36    0.70
  -2 -15   2   25.40    1.71
  -1 -15   2    0.95    0.65
   0 -15   2    7.28    1.03
   1 -15   2    4.73    0.92
   2 -15   2    4.36    0.91
   3 -15   2    2.90    0.83
   4 -15   2    1.10    0.56
   4 -15   2    0.42    0.68
   5 -15   2   -0.41    0.52
   5 -15   2    0.01    0.66
   6 -15   2    0.11    0.58
   7 -15   2    1.76    0.70
   8 -15   2    1.21    0.72
 -14 -14   2   -0.62    0.66
 -14 -14   2    0.75    0.83
 -13 -14   2    4.19    1.14
 -13 -14   2    7.65    1.10
 -13 -14   2    5.53    0.89
 -12 -14   2    2.25    0.69
 -12 -14   2    1.22    0.81
 -12 -14   2    2.19    0.78
 -11 -14   2    2.91    0.81
 -11 -14   2    3.92    0.75
 -11 -14   2    1.87    0.86
 -10 -14   2    0.33    0.60
 -10 -14   2    0.07    0.74
 -10 -14   2    0.20    0.58
  -9 -14   2    0.30    0.54
  -9 -14   2    0.51    0.74
  -8 -14   2   -0.63    0.43
  -8 -14   2   -0.37    0.64
  -7 -14   2    0.23    0.45
  -7 -14   2   -0.20    0.61
  -6 -14   2   -0.35    0.59
  -6 -14   2    0.40    0.42
  -5 -14   2    3.38    0.60
  -5 -14   2    2.44    0.74
  -4 -14   2    9.77    1.13
  -4 -14   2    9.87    0.92
  -3 -14   2   21.77    1.22
  -3 -14   2   22.66    1.57
  -2 -14   2   40.34    2.06
  -1 -14   2    1.84    0.66
   0 -14   2    7.36    0.98
   1 -14   2    9.90    1.12
   2 -14   2    0.88    0.63
   3 -14   2    1.45    0.71
   4 -14   2    1.01    0.68
   4 -14   2    1.24    0.55
   5 -14   2    0.01    0.50
   5 -14   2    0.14    0.60
   6 -14   2   -0.11    0.53
   7 -14   2    3.13    0.71
   8 -14   2    9.70    1.11
 -14 -13   2    4.91    1.02
 -14 -13   2    3.46    0.83
 -13 -13   2    0.68    0.75
 -13 -13   2   -0.34    0.81
 -13 -13   2   -0.96    0.57
 -12 -13   2    0.95    0.75
 -12 -13   2    1.99    0.64
 -12 -13   2    1.10    0.80
 -11 -13   2    0.06    0.53
 -11 -13   2    0.47    0.76
 -11 -13   2   -0.03    0.60
 -10 -13   2    5.05    0.76
 -10 -13   2    3.34    0.92
 -10 -13   2    4.45    0.78
  -9 -13   2    2.75    0.61
  -9 -13   2    2.50    0.65
  -9 -13   2    1.56    0.78
  -8 -13   2    2.33    0.79
  -8 -13   2    3.22    0.59
  -7 -13   2    0.82    0.46
  -7 -13   2    0.46    0.61
  -6 -13   2   -0.07    0.37
  -6 -13   2   -0.55    0.55
  -5 -13   2   40.86    1.39
  -5 -13   2   40.43    1.67
  -5 -13   2   41.68    2.05
  -4 -13   2    0.83    0.58
  -4 -13   2    0.31    0.39
  -4 -13   2    0.76    0.27
  -3 -13   2   18.07    1.06
  -3 -13   2   18.07    0.86
  -3 -13   2   18.85    1.39
  -2 -13   2    0.10    0.51
  -1 -13   2    0.71    0.55
   0 -13   2   -0.10    0.50
   1 -13   2   -0.24    0.48
   2 -13   2    1.93    0.65
   3 -13   2   -0.07    0.55
   4 -13   2    9.50    0.90
   4 -13   2    8.18    1.02
   5 -13   2    0.58    0.56
   5 -13   2    0.18    0.48
   6 -13   2   22.79    1.50
   6 -13   2   21.27    1.33
   7 -13   2   19.32    1.29
   8 -13   2   -0.06    0.62
 -15 -12   2   -0.31    0.68
 -15 -12   2   -0.61    0.73
 -14 -12   2   -0.19    0.72
 -14 -12   2   -0.24    0.65
 -13 -12   2    2.99    0.86
 -13 -12   2    2.84    1.05
 -13 -12   2    2.24    0.73
 -12 -12   2    6.17    0.93
 -12 -12   2    4.55    0.77
 -12 -12   2    4.97    0.98
 -11 -12   2    4.56    0.74
 -11 -12   2    4.30    0.80
 -11 -12   2    4.32    0.92
 -10 -12   2   -0.36    0.51
 -10 -12   2    0.16    0.49
 -10 -12   2    0.25    0.68
  -9 -12   2   -0.63    0.46
  -9 -12   2    0.34    0.46
  -9 -12   2    0.51    0.64
  -8 -12   2    0.15    0.47
  -8 -12   2    0.17    0.60
  -8 -12   2    0.04    0.41
  -7 -12   2    1.21    0.45
  -7 -12   2    1.10    0.28
  -7 -12   2    1.12    0.65
  -7 -12   2    1.25    0.51
  -6 -12   2    0.31    0.38
  -6 -12   2    0.23    0.56
  -6 -12   2    0.38    0.24
  -5 -12   2    3.17    0.33
  -5 -12   2    1.49    0.62
  -5 -12   2    2.41    0.48
  -4 -12   2    8.22    0.51
  -4 -12   2    6.40    0.84
  -4 -12   2    8.34    0.73
  -3 -12   2   31.84    1.37
  -3 -12   2   31.03    1.67
  -3 -12   2   32.60    1.14
  -2 -12   2   14.07    0.73
  -2 -12   2   15.58    1.19
  -2 -12   2   15.43    0.93
  -1 -12   2   -0.07    0.25
  -1 -12   2   -0.14    0.45
   0 -12   2    2.56    0.38
   0 -12   2    1.23    0.55
   1 -12   2   44.41    2.01
   2 -12   2   38.88    1.86
   3 -12   2    0.97    0.53
   4 -12   2   22.87    1.43
   5 -12   2   11.20    0.95
   5 -12   2   13.61    1.16
   6 -12   2    5.61    0.78
   6 -12   2    4.08    0.75
   7 -12   2    2.24    0.62
   8 -12   2    4.29    0.79
   9 -12   2    0.65    0.84
 -12  12  -2    1.07    0.81
 -12  12  -2    0.44    0.55
 -15 -11   2    0.90    0.79
 -15 -11   2    0.66    0.71
 -14 -11   2    1.57    0.79
 -14 -11   2    2.63    0.77
 -13 -11   2   -1.10    0.51
 -13 -11   2   -1.25    0.59
 -12 -11   2    2.88    0.74
 -12 -11   2    2.16    0.80
 -12 -11   2    2.78    0.68
 -11 -11   2    0.45    0.67
 -11 -11   2    0.17    0.51
 -11 -11   2    0.28    0.55
 -10 -11   2    8.00    1.02
 -10 -11   2   10.55    0.97
 -10 -11   2   10.48    1.01
  -9 -11   2    5.19    0.85
  -9 -11   2    5.77    0.68
  -9 -11   2    6.13    0.76
  -8 -11   2   23.77    1.20
  -8 -11   2   22.20    1.21
  -8 -11   2   22.95    1.49
  -8 -11   2   21.30    0.92
  -7 -11   2    1.69    0.28
  -7 -11   2    1.73    0.47
  -7 -11   2    1.15    0.58
  -7 -11   2    1.56    0.44
  -6 -11   2    1.01    0.60
  -6 -11   2    1.48    0.45
  -6 -11   2    1.55    0.41
  -6 -11   2    1.59    0.26
  -5 -11   2    2.66    0.30
  -5 -11   2    1.84    0.41
  -5 -11   2    2.19    0.65
  -4 -11   2    0.05    0.31
  -4 -11   2    0.20    0.23
  -4 -11   2    0.16    0.47
  -3 -11   2    3.12    0.46
  -3 -11   2    3.02    0.33
  -3 -11   2    2.54    0.61
  -2 -11   2   20.12    1.28
  -2 -11   2   20.34    1.02
  -2 -11   2   21.55    0.85
  -1 -11   2    0.02    0.42
  -1 -11   2   -0.04    0.23
   0 -11   2    4.23    0.44
   0 -11   2    5.16    0.74
   1 -11   2    0.99    0.53
   1 -11   2    1.35    0.35
   2 -11   2   74.80    2.69
   2 -11   2   68.30    2.29
   3 -11   2    1.28    0.51
   4 -11   2    6.95    0.85
   5 -11   2    3.50    0.59
   5 -11   2    2.71    0.63
   6 -11   2   44.44    1.93
   6 -11   2   42.66    1.80
   7 -11   2   12.06    1.01
   8 -11   2    0.49    0.55
   9 -11   2   -0.07    0.55
 -12  11  -2    2.14    0.62
 -12  11  -2    3.34    0.91
 -15 -10   2    3.91    0.86
 -15 -10   2    4.05    0.90
 -14 -10   2    2.80    0.74
 -14 -10   2    4.37    0.86
 -13 -10   2   -0.02    0.56
 -13 -10   2   -0.14    0.59
 -12 -10   2    0.71    0.57
 -12 -10   2   -0.07    0.63
 -12 -10   2   -0.15    0.57
 -11 -10   2    6.42    0.75
 -11 -10   2    7.56    0.97
 -11 -10   2    6.86    0.83
 -10 -10   2    3.13    0.62
 -10 -10   2    3.62    0.62
 -10 -10   2    2.51    0.75
  -9 -10   2   19.83    1.12
  -9 -10   2   20.59    1.41
  -9 -10   2   18.37    1.12
  -8 -10   2    1.60    0.29
  -8 -10   2    1.27    0.43
  -8 -10   2    1.23    0.62
  -8 -10   2    1.41    0.48
  -7 -10   2    1.37    0.44
  -7 -10   2    2.13    0.29
  -7 -10   2    1.78    0.42
  -7 -10   2    1.89    0.60
  -6 -10   2    1.17    0.39
  -6 -10   2    1.94    0.26
  -6 -10   2    2.10    0.61
  -6 -10   2    1.73    0.40
  -5 -10   2    1.31    0.54
  -5 -10   2    1.20    0.34
  -5 -10   2    1.56    0.25
  -4 -10   2   17.44    0.70
  -4 -10   2   17.98    0.92
  -4 -10   2   19.45    1.21
  -3 -10   2   35.34    1.16
  -3 -10   2   34.91    1.64
  -3 -10   2   35.95    1.37
   2  10  -2    2.49    0.37
  -2 -10   2    2.13    0.52
  -2 -10   2    2.32    0.31
  -2 -10   2    2.13    0.37
  -1 -10   2   25.92    0.98
  -1 -10   2   25.54    1.35
  -1 -10   2   26.87    1.12
   0 -10   2   -0.02    0.39
   0 -10   2    0.02    0.23
   1 -10   2  124.92    3.99
   1 -10   2  124.75    3.62
   2 -10   2    5.77    0.54
   2 -10   2    5.43    0.70
   3 -10   2   30.37    1.24
   3 -10   2   33.74    1.55
   4 -10   2    0.65    0.46
   5 -10   2   76.09    2.69
   5 -10   2   71.77    2.47
   6 -10   2    0.70    0.44
   6 -10   2    0.06    0.45
   7 -10   2   12.45    0.99
   8 -10   2    6.13    0.79
   9 -10   2    2.56    0.65
 -11  10  -2    0.76    0.51
 -11  10  -2    0.40    0.70
 -12  10  -2    0.30    0.74
 -12  10  -2    0.53    0.51
 -13  10  -2    2.76    0.67
 -13  10  -2    1.78    0.87
 -15  -9   2   -0.44    0.69
 -15  -9   2   -0.47    0.60
 -14  -9   2   13.99    1.29
 -14  -9   2    8.46    0.95
 -13  -9   2    0.06    0.60
 -13  -9   2   -0.69    0.50
 -12  -9   2   16.96    1.38
 -12  -9   2   16.87    1.20
 -12  -9   2   17.16    1.22
 -11  -9   2    4.02    0.66
 -11  -9   2    4.41    0.64
 -11  -9   2    3.58    0.77
 -10  -9   2   11.09    0.95
 -10  -9   2   11.45    0.94
 -10  -9   2   11.19    1.14
  -9  -9   2   30.19    1.61
  -9  -9   2   29.81    1.39
  -9  -9   2   30.60    1.36
  -8  -9   2   12.31    0.61
  -8  -9   2   12.04    0.86
  -8  -9   2   12.84    1.10
  -8  -9   2   11.84    0.86
  -7  -9   2    2.05    0.28
  -7  -9   2    2.11    0.42
  -7  -9   2    1.47    0.54
  -7  -9   2    2.46    0.46
  -6  -9   2    1.17    0.35
  -6  -9   2    1.19    0.24
  -6  -9   2    1.24    0.53
  -6  -9   2    0.73    0.32
  -5  -9   2    6.12    0.73
  -5  -9   2    6.34    0.60
  -5  -9   2    6.51    0.59
  -5  -9   2    6.22    0.39
  -4  -9   2    3.80    0.30
  -4  -9   2    3.49    0.59
  -4  -9   2    2.48    0.36
  -3  -9   2   39.59    1.70
  -3  -9   2   39.21    1.42
  -3  -9   2   40.57    1.25
   2   9  -2    4.31    0.34
  -2  -9   2    2.85    0.38
  -2  -9   2    3.55    0.32
  -2  -9   2    2.94    0.53
   1   9  -2    0.43    0.22
  -1  -9   2    0.75    0.38
  -1  -9   2    0.45    0.25
  -1  -9   2    0.49    0.22
   0  -9   2    2.96    0.34
   0  -9   2    2.03    0.48
   1  -9   2    0.10    0.22
   1  -9   2   -0.04    0.34
   2  -9   2   18.20    0.84
   2  -9   2   19.80    1.11
   3  -9   2    6.05    0.55
   3  -9   2    6.12    0.71
   4  -9   2   32.73    1.45
   4  -9   2   30.17    1.24
   5  -9   2    0.23    0.39
   5  -9   2    0.87    0.41
   6  -9   2   85.90    2.89
   6  -9   2   86.99    2.82
   7  -9   2   13.69    0.96
   8  -9   2    5.92    0.74
   9  -9   2   -0.13    0.45
 -11   9  -2    1.09    0.72
 -11   9  -2    1.19    0.55
 -12   9  -2    5.10    0.93
 -12   9  -2    4.44    0.71
 -13   9  -2    1.42    0.82
 -13   9  -2    0.42    0.54
 -14   9  -2    8.03    1.21
 -14   9  -2    4.98    0.82
 -16  -8   2    1.18    0.71
 -16  -8   2    0.27    0.78
 -15  -8   2   19.10    1.49
 -15  -8   2   14.72    1.34
 -14  -8   2    1.16    0.65
 -14  -8   2    1.67    0.74
 -13  -8   2   -0.24    0.57
 -13  -8   2   -0.11    0.57
 -12  -8   2   21.22    1.42
 -12  -8   2   25.02    1.38
 -12  -8   2   20.04    1.27
 -11  -8   2   21.39    1.38
 -11  -8   2   21.43    1.23
 -11  -8   2   19.20    1.19
 -10  -8   2    1.09    0.45
 -10  -8   2    1.26    0.46
 -10  -8   2    0.75    0.56
  -9  -8   2   75.92    2.26
  -9  -8   2   73.47    2.50
  -9  -8   2   74.40    2.73
  -9  -8   2   75.18    2.49
  -8  -8   2    5.30    0.44
  -8  -8   2    4.33    0.54
  -8  -8   2    4.02    0.69
  -8  -8   2    4.01    0.51
  -7  -8   2   56.00    2.15
  -7  -8   2   53.40    1.91
  -7  -8   2   55.83    1.89
  -7  -8   2   55.77    1.66
  -6  -8   2    4.26    0.46
  -6  -8   2    3.61    0.60
  -6  -8   2    4.99    0.35
  -6  -8   2    4.13    0.50
  -5  -8   2    3.76    0.59
  -5  -8   2    3.34    0.42
  -5  -8   2    3.09    0.38
  -5  -8   2    3.51    0.31
  -4  -8   2   19.06    0.86
  -4  -8   2   19.68    0.90
  -4  -8   2   19.02    0.69
  -4  -8   2   19.72    1.09
   3   8  -2   16.72    0.61
  -3  -8   2   15.54    0.61
  -3  -8   2   14.75    0.74
  -3  -8   2   16.26    0.98
   2   8  -2    2.45    0.27
  -2  -8   2    1.80    0.44
  -2  -8   2    2.08    0.26
  -2  -8   2    1.27    0.29
   1   8  -2    4.46    0.37
  -1  -8   2    4.21    0.55
  -1  -8   2    4.64    0.36
  -1  -8   2    3.67    0.39
   0   8  -2   19.05    0.76
   0  -8   2   19.07    1.04
   0  -8   2   19.00    0.76
   1  -8   2   46.59    1.77
   1  -8   2   45.23    1.48
   2  -8   2    1.83    0.45
   2  -8   2    2.17    0.33
   3  -8   2    3.77    0.53
   3  -8   2    3.44    0.40
   4  -8   2    7.81    0.74
   4  -8   2    7.40    0.58
   5  -8   2   22.31    1.06
   5  -8   2   23.67    1.17
   6  -8   2    9.59    0.80
   7  -8   2    4.51    0.59
   8  -8   2    2.07    0.49
   9  -8   2    0.28    0.46
 -11   8  -2    6.08    0.92
 -11   8  -2    3.23    0.61
 -12   8  -2   10.22    1.14
 -12   8  -2    7.71    0.84
 -13   8  -2    8.20    0.88
 -13   8  -2   10.82    1.24
 -14   8  -2   -0.28    0.54
 -14   8  -2    0.83    0.83
 -16  -7   2    2.17    0.83
 -16  -7   2    1.37    0.74
 -15  -7   2    1.64    0.77
 -15  -7   2    1.00    0.67
 -14  -7   2    5.97    0.83
 -14  -7   2    7.65    0.96
 -13  -7   2    0.12    0.55
 -13  -7   2    1.39    0.64
 -12  -7   2    3.25    0.66
 -12  -7   2    3.12    0.68
 -12  -7   2    2.90    0.60
 -11  -7   2   26.68    1.36
 -11  -7   2   29.99    1.56
 -11  -7   2   30.84    1.44
 -10  -7   2   52.41    1.97
 -10  -7   2   55.89    2.17
 -10  -7   2   52.06    1.94
  -9  -7   2    0.73    0.28
  -9  -7   2    1.28    0.43
  -9  -7   2    1.04    0.51
  -9  -7   2    1.33    0.43
  -8  -7   2    2.14    0.43
  -8  -7   2    1.86    0.41
  -8  -7   2    2.29    0.31
  -8  -7   2    1.90    0.55
  -7  -7   2    5.08    0.64
  -7  -7   2    6.08    0.59
  -7  -7   2    5.60    0.56
  -7  -7   2    5.00    0.40
  -6  -7   2    3.27    0.28
  -6  -7   2    2.82    0.38
  -6  -7   2    2.67    0.53
  -6  -7   2    2.97    0.42
  -5  -7   2   42.73    1.29
  -5  -7   2   44.03    1.48
  -5  -7   2   43.43    1.70
  -5  -7   2   42.57    1.50
   4   7  -2   10.06    0.43
  -4  -7   2    8.53    0.75
  -4  -7   2   10.47    0.58
  -4  -7   2    9.78    0.43
  -4  -7   2    8.81    0.58
   3   7  -2    2.49    0.25
  -3  -7   2    2.32    0.24
  -3  -7   2    1.85    0.29
  -3  -7   2    2.05    0.32
  -3  -7   2    2.49    0.45
   2   7  -2    0.13    0.17
  -2  -7   2    0.09    0.17
  -2  -7   2    0.00    0.29
  -2  -7   2    0.04    0.20
   1   7  -2    2.26    0.26
  -1  -7   2    2.10    0.24
  -1  -7   2    2.14    0.43
  -1  -7   2    1.52    0.27
   0   7  -2   18.79    0.73
   0  -7   2   18.30    0.79
   0  -7   2   19.36    0.98
   0  -7   2   17.86    0.72
  -1   7  -2   10.69    0.57
   1  -7   2   10.54    0.76
   1  -7   2   10.90    0.56
   2  -7   2    2.51    0.44
   2  -7   2    2.02    0.30
   3  -7   2   45.05    1.54
   3  -7   2   47.53    1.70
   4  -7   2    9.32    0.72
   4  -7   2    8.91    0.59
   5  -7   2   10.91    0.79
   5  -7   2   12.15    0.75
   6  -7   2    6.35    0.62
   7  -7   2  118.63    3.62
   8  -7   2    4.13    0.59
   9  -7   2   13.54    0.97
 -10   7  -2    1.45    0.64
 -10   7  -2    1.27    0.48
 -11   7  -2   12.81    1.20
 -11   7  -2   12.51    0.99
 -12   7  -2    1.73    0.73
 -12   7  -2    1.13    0.55
 -13   7  -2    2.11    0.61
 -13   7  -2    2.52    0.85
 -14   7  -2    0.34    0.80
 -14   7  -2    0.85    0.60
 -15   7  -2    0.40    0.84
 -16  -6   2    2.81    0.86
 -16  -6   2    1.93    0.78
 -15  -6   2    0.81    0.68
 -15  -6   2    1.44    0.75
 -14  -6   2    7.63    0.89
 -14  -6   2   11.65    1.19
 -13  -6   2    2.64    0.65
 -13  -6   2    2.51    0.69
 -12  -6   2    0.06    0.54
 -12  -6   2    0.23    0.53
 -12  -6   2   -0.53    0.46
 -11  -6   2    0.35    0.49
 -11  -6   2   -0.24    0.44
 -11  -6   2   -0.38    0.40
 -10  -6   2    2.96    0.54
 -10  -6   2    2.26    0.49
 -10  -6   2    3.39    0.64
  -9  -6   2   15.65    0.75
  -9  -6   2   16.17    0.93
  -9  -6   2   14.65    0.88
  -9  -6   2   15.71    1.06
  -8  -6   2    7.82    0.66
  -8  -6   2    8.38    0.51
  -8  -6   2    7.81    0.66
  -8  -6   2    7.66    0.81
   7   6  -2    0.55    0.22
  -7  -6   2    0.60    0.30
  -7  -6   2    0.58    0.22
  -7  -6   2    0.70    0.40
  -7  -6   2    0.88    0.31
   6   6  -2    4.29    0.31
  -6  -6   2    3.86    0.32
  -6  -6   2    3.50    0.53
  -6  -6   2    3.59    0.40
  -6  -6   2    3.50    0.41
   5   6  -2   36.61    1.10
  -5  -6   2   35.82    1.26
  -5  -6   2   36.70    1.47
  -5  -6   2   36.47    1.11
  -5  -6   2   36.18    1.29
   4   6  -2   64.43    1.83
  -4  -6   2   65.81    1.98
  -4  -6   2   62.77    1.83
  -4  -6   2   66.10    2.19
  -4  -6   2   64.92    2.01
   3   6  -2   10.08    0.43
  -3  -6   2   10.02    0.54
  -3  -6   2    9.72    0.71
  -3  -6   2    9.98    0.43
  -3  -6   2    9.23    0.55
   2   6  -2   66.53    1.91
  -2  -6   2   68.48    2.01
  -2  -6   2   65.79    2.20
  -2  -6   2   67.33    1.90
   1   6  -2    0.67    0.20
  -1  -6   2    0.77    0.21
  -1  -6   2    0.45    0.18
  -1  -6   2    0.77    0.32
   0   6  -2   16.36    0.65
   0  -6   2   16.26    0.64
   0  -6   2   16.66    0.87
   0  -6   2   16.83    0.70
  -1   6  -2   44.71    1.41
   1  -6   2   44.46    1.41
   1  -6   2   45.57    1.61
  -2   6  -2   54.80    1.70
   2  -6   2   55.43    1.86
   2  -6   2   53.14    1.69
   3  -6   2   -0.16    0.26
   3  -6   2    0.01    0.22
   4  -6   2    6.66    0.58
   4  -6   2    5.79    0.49
   5  -6   2   66.79    2.14
   5  -6   2   64.18    2.09
   6  -6   2   49.26    1.73
   7  -6   2    2.08    0.44
   8  -6   2   30.15    1.32
   9  -6   2    0.91    0.42
 -10   6  -2   17.05    1.02
 -10   6  -2   18.49    1.24
 -11   6  -2    0.26    0.60
 -11   6  -2    0.42    0.44
 -12   6  -2   10.99    1.14
 -12   6  -2    7.60    0.78
 -13   6  -2    0.97    0.56
 -13   6  -2    1.21    0.77
 -14   6  -2    1.32    0.60
 -14   6  -2    1.33    0.82
 -15   6  -2    0.38    0.76
 -15   6  -2   -0.22    0.56
 -16  -5   2   -1.32    0.72
 -16  -5   2   -1.71    0.62
 -15  -5   2   -0.75    0.70
 -15  -5   2   -1.11    0.60
 -14  -5   2   -0.13    0.65
 -14  -5   2   -0.70    0.56
 -13  -5   2    1.29    0.57
 -13  -5   2    0.67    0.60
 -12  -5   2    2.83    0.64
 -12  -5   2    2.56    0.61
 -12  -5   2    3.70    0.67
 -11  -5   2    4.03    0.65
 -11  -5   2    3.24    0.56
 -11  -5   2    3.43    0.61
 -10  -5   2   40.82    1.60
 -10  -5   2   41.91    1.73
 -10  -5   2   41.78    1.64
  -9  -5   2   21.89    1.17
  -9  -5   2   20.15    1.04
  -9  -5   2   22.28    1.05
  -9  -5   2   21.03    0.90
   8   5  -2    8.91    0.49
  -8  -5   2    9.19    0.67
  -8  -5   2    9.70    0.68
  -8  -5   2    9.03    0.81
  -8  -5   2    9.33    0.55
   7   5  -2   17.37    0.65
  -7  -5   2   17.95    0.99
  -7  -5   2   18.22    0.85
  -7  -5   2   17.07    0.82
  -7  -5   2   17.69    0.70
   6   5  -2    7.47    0.38
  -6  -5   2    7.82    0.52
  -6  -5   2    7.41    0.53
  -6  -5   2    7.44    0.41
  -6  -5   2    7.67    0.69
   5   5  -2   89.30    2.51
  -5  -5   2   90.23    2.53
  -5  -5   2   93.50    2.84
  -5  -5   2   90.19    2.68
  -5  -5   2   91.09    2.66
   4   5  -2   18.43    0.62
  -4  -5   2   18.43    0.63
  -4  -5   2   18.46    0.91
  -4  -5   2   18.81    0.77
  -4  -5   2   17.92    0.74
   3   5  -2   68.92    1.91
  -3  -5   2   68.61    1.91
  -3  -5   2   68.31    2.20
  -3  -5   2   68.78    2.06
  -3  -5   2   67.24    2.02
   2   5  -2  370.53    9.86
  -2  -5   2  375.26   10.14
  -2  -5   2  364.92    9.95
  -2  -5   2  370.20    9.99
  -2  -5   2  377.92    9.86
   1   5  -2   16.90    0.62
  -1  -5   2   16.53    0.82
  -1  -5   2   17.50    0.68
  -1  -5   2   17.94    0.62
   0   5  -2    8.14    0.44
   0  -5   2    9.16    0.61
   0  -5   2    8.56    0.43
   0  -5   2    9.41    0.47
  -1   5  -2  120.87    3.38
   1  -5   2  121.89    3.55
   1  -5   2  121.41    3.38
  -2   5  -2    1.64    0.27
   2  -5   2    1.48    0.25
   2  -5   2    1.94    0.34
   3  -5   2   95.57    2.77
   3  -5   2   94.97    2.85
   4  -5   2   49.69    1.62
   4  -5   2   46.67    1.57
   5  -5   2   21.73    0.93
   5  -5   2   21.86    0.95
   6  -5   2  142.46    4.12
   7  -5   2   46.36    1.65
   8  -5   2   15.92    0.91
  -9   5  -2    8.74    0.73
  -9   5  -2    9.74    0.89
   9  -5   2    8.30    0.77
 -10   5  -2    0.80    0.53
 -10   5  -2    1.18    0.43
  10  -5   2    0.73    0.58
 -11   5  -2   19.63    1.11
 -11   5  -2   20.89    1.34
 -12   5  -2    2.82    0.78
 -12   5  -2    3.06    0.61
 -13   5  -2   -0.20    0.66
 -13   5  -2   -0.01    0.50
 -14   5  -2   -0.03    0.55
 -14   5  -2    0.21    0.73
 -15   5  -2   -0.01    0.77
 -15   5  -2    0.00    0.60
 -16  -4   2   -0.71    0.74
 -16  -4   2   -0.86    0.66
 -15  -4   2    0.59    0.73
 -15  -4   2   -0.55    0.60
 -14  -4   2    0.70    0.60
 -14  -4   2    2.55    0.76
 -13  -4   2   -0.36    0.49
 -13  -4   2    0.56    0.59
 -12  -4   2    0.20    0.52
 -12  -4   2   -0.34    0.45
 -12  -4   2   -0.18    0.52
 -11  -4   2    0.88    0.49
 -11  -4   2    0.41    0.44
 -11  -4   2    1.48    0.51
 -10  -4   2   -0.40    0.34
 -10  -4   2    0.02    0.43
 -10  -4   2    0.15    0.41
   9   4  -2   -0.22    0.24
  -9  -4   2    0.23    0.27
  -9  -4   2    0.25    0.35
  -9  -4   2    0.37    0.39
  -9  -4   2    0.06    0.32
   8   4  -2    2.79    0.31
  -8  -4   2    2.01    0.40
  -8  -4   2    2.59    0.34
  -8  -4   2    2.68    0.49
  -8  -4   2    2.05    0.37
   7   4  -2   10.78    0.50
  -7  -4   2   11.10    0.76
  -7  -4   2   11.35    0.55
  -7  -4   2   10.62    0.65
  -7  -4   2   10.97    0.63
   6   4  -2    3.39    0.30
  -6  -4   2    2.31    0.31
  -6  -4   2    3.10    0.36
  -6  -4   2    3.31    0.46
  -6  -4   2    3.80    0.33
   5   4  -2    0.82    0.18
  -5  -4   2    1.27    0.27
  -5  -4   2    0.74    0.18
  -5  -4   2    0.54    0.21
  -5  -4   2    1.04    0.32
   4   4  -2  149.21    4.12
  -4  -4   2  150.22    4.23
  -4  -4   2  150.64    4.26
  -4  -4   2  158.83    4.14
  -4  -4   2  157.13    4.39
   3   4  -2    0.82    0.14
  -3  -4   2    0.51    0.14
  -3  -4   2    0.51    0.18
  -3  -4   2    0.48    0.20
  -3  -4   2    0.72    0.27
   2   4  -2  326.48    8.51
  -2  -4   2  327.62    8.50
  -2  -4   2  323.10    8.73
  -2  -4   2  312.91    8.57
  -2  -4   2  313.03    8.60
   1   4  -2   99.38    2.76
   1   4  -2  100.17    2.80
  -1  -4   2  104.45    2.76
  -1  -4   2   99.05    2.95
  -1  -4   2  101.65    2.82
   0   4  -2   12.91    0.51
   0   4  -2   13.00    0.50
   0  -4   2   12.66    0.51
   0  -4   2   13.34    0.65
   0  -4   2   12.10    0.49
  -1   4  -2    5.41    0.36
  -1   4  -2    4.52    0.30
   1  -4   2    4.86    0.45
   1  -4   2    5.20    0.34
  -2   4  -2   71.03    2.07
   2  -4   2   70.53    2.07
   2  -4   2   71.53    2.16
  -3   4  -2  133.46    3.62
   3  -4   2  127.64    3.60
   3  -4   2  123.91    3.64
   4  -4   2   16.21    0.74
   4  -4   2   17.82    0.74
   5  -4   2    5.89    0.51
   6  -4   2   30.12    1.14
   7  -4   2   35.73    1.33
  -8   4  -2   42.90    1.66
  -8   4  -2   43.41    1.51
   8  -4   2   41.25    1.54
  -9   4  -2    0.69    0.37
  -9   4  -2    0.28    0.43
   9  -4   2    0.24    0.37
 -10   4  -2    0.62    0.40
 -10   4  -2    1.38    0.53
  10  -4   2    0.99    0.44
 -11   4  -2    3.84    0.73
 -11   4  -2    4.03    0.59
 -12   4  -2    6.27    0.91
 -12   4  -2    3.80    0.66
 -13   4  -2    1.08    0.70
 -13   4  -2    0.50    0.52
 -14   4  -2    0.70    0.58
 -14   4  -2    0.91    0.75
 -15   4  -2   -0.04    0.74
 -15   4  -2   -0.38    0.60
 -16   4  -2    0.35    0.83
 -16   4  -2    0.10    0.68
 -16  -3   2    0.45    0.80
 -16  -3   2   -0.59    0.67
 -15  -3   2   -0.80    0.60
 -15  -3   2    0.40    0.71
 -14  -3   2    1.38    0.74
 -14  -3   2    0.97    0.63
 -13  -3   2    0.19    0.58
 -13  -3   2   -0.35    0.51
 -12  -3   2    7.89    0.78
 -12  -3   2    9.91    0.98
 -11  -3   2    1.13    0.48
 -11  -3   2    1.03    0.48
 -11  -3   2    0.70    0.45
 -10  -3   2   33.83    1.44
 -10  -3   2   33.82    1.44
 -10  -3   2   34.40    1.40
   9   3  -2   11.46    0.60
  -9  -3   2   11.73    0.79
  -9  -3   2   12.33    0.84
  -9  -3   2   12.07    0.68
  -9  -3   2   11.34    0.77
   8   3  -2    0.00    0.20
  -8  -3   2    0.41    0.35
  -8  -3   2    0.09    0.29
  -8  -3   2    0.42    0.31
  -8  -3   2    0.07    0.23
   7   3  -2    0.59    0.20
  -7  -3   2    0.64    0.28
  -7  -3   2    0.57    0.32
  -7  -3   2    0.97    0.31
  -7  -3   2    0.58    0.23
   6   3  -2   44.86    1.34
  -6  -3   2   45.46    1.38
  -6  -3   2   45.58    1.46
  -6  -3   2   42.48    1.47
  -6  -3   2   45.96    1.57
   5   3  -2    4.67    0.32
  -5  -3   2    4.99    0.41
  -5  -3   2    4.62    0.41
  -5  -3   2    4.66    0.51
  -5  -3   2    4.98    0.33
   4   3  -2    0.30    0.15
  -4  -3   2    0.20    0.19
  -4  -3   2   -0.02    0.14
  -4  -3   2    0.14    0.16
  -4  -3   2   -0.03    0.24
   3   3  -2  213.04    5.59
  -3  -3   2  205.12    5.59
  -3  -3   2  208.22    5.68
  -3  -3   2  206.08    5.66
  -3  -3   2  216.40    5.79
   2   3  -2    8.33    0.34
   2   3  -2    8.41    0.40
  -2  -3   2    8.30    0.41
  -2  -3   2    9.21    0.51
  -2  -3   2    8.50    0.40
  -2  -3   2    8.90    0.34
   1   3  -2  265.42    6.89
   1   3  -2  261.05    6.92
   1   3  -2  250.94    6.94
  -1  -3   2  270.40    6.89
  -1  -3   2  262.16    7.05
  -1  -3   2  258.69    6.93
  -1  -3   2  247.61    6.95
   0   3  -2    5.18    0.28
   0   3  -2    4.65    0.36
   0   3  -2    4.49    0.29
   0  -3   2    4.58    0.29
   0  -3   2    4.55    0.28
   0  -3   2    5.66    0.40
  -1   3  -2   21.84    0.73
  -1   3  -2   21.75    0.79
  -1   3  -2   21.65    0.70
   1  -3   2   21.58    0.72
   1  -3   2   21.21    0.80
  -2   3  -2  144.03    4.03
  -2   3  -2  145.02    4.00
   2  -3   2  149.10    4.05
   2  -3   2  144.94    3.99
  -3   3  -2   14.55    0.63
  -3   3  -2   14.49    0.63
   3  -3   2   14.51    0.62
   3  -3   2   16.41    0.63
  -4   3  -2    4.31    0.38
   4  -3   2    4.76    0.38
   4  -3   2    4.12    0.39
   4  -3   2    4.99    0.40
  -5   3  -2   40.73    1.31
   5  -3   2   41.02    1.37
  -6   3  -2   68.72    2.11
   6  -3   2   74.88    2.20
  -7   3  -2  105.36    3.19
  -7   3  -2  111.03    3.06
  -7   3  -2   96.92    3.04
   7  -3   2  105.47    3.09
  -8   3  -2   10.61    0.67
  -8   3  -2    9.36    0.77
   8  -3   2   10.05    0.68
  -9   3  -2   32.48    1.26
  -9   3  -2   32.57    1.42
   9  -3   2   31.19    1.28
 -10   3  -2    4.27    0.65
 -10   3  -2    4.40    0.55
  10  -3   2    4.93    0.57
 -11   3  -2    1.66    0.49
 -11   3  -2    1.28    0.56
 -12   3  -2    0.04    0.57
 -12   3  -2    0.50    0.46
 -13   3  -2   -0.02    0.62
 -13   3  -2    0.42    0.52
 -14   3  -2    0.39    0.71
 -14   3  -2    0.02    0.58
 -15   3  -2    0.55    0.75
 -15   3  -2   -0.14    0.59
 -16   3  -2    0.18    0.80
 -16   3  -2   -1.13    0.61
 -16  -2   2   -0.77    0.77
 -16  -2   2   -0.15    0.70
 -15  -2   2   -0.10    0.66
 -15  -2   2    1.51    0.79
 -14  -2   2    0.16    0.60
 -14  -2   2    1.79    0.73
 -13  -2   2    2.96    0.72
 -13  -2   2    3.06    0.66
 -12  -2   2    9.31    0.93
 -12  -2   2   10.00    0.99
 -11  -2   2   18.31    1.08
 -11  -2   2   17.18    1.03
 -11  -2   2   17.22    1.05
 -10  -2   2    0.98    0.44
 -10  -2   2    0.55    0.41
 -10  -2   2    0.38    0.39
   9   2  -2    7.39    0.52
  -9  -2   2    7.52    0.67
  -9  -2   2    6.53    0.56
  -9  -2   2    7.19    0.69
  -9  -2   2    7.75    0.72
   8   2  -2    0.60    0.23
  -8  -2   2    0.13    0.24
  -8  -2   2    0.03    0.30
  -8  -2   2    0.42    0.34
  -8  -2   2    0.31    0.29
   7   2  -2  105.06    2.96
  -7  -2   2   99.32    3.09
  -7  -2   2  105.70    3.02
  -7  -2   2  106.85    3.07
  -7  -2   2  108.72    3.15
   6   2  -2   67.82    1.95
  -6  -2   2   63.68    2.06
  -6  -2   2   69.70    2.14
  -6  -2   2   68.67    2.00
  -6  -2   2   69.11    2.06
   5   2  -2  193.08    5.20
  -5  -2   2  198.23    5.37
  -5  -2   2  186.26    5.30
  -5  -2   2  199.98    5.29
  -5  -2   2  187.09    5.23
   4   2  -2    2.64    0.25
  -4  -2   2    2.59    0.28
  -4  -2   2    2.37    0.33
  -4  -2   2    2.80    0.28
  -4  -2   2    2.60    0.23
   3   2  -2   12.31    0.55
   3   2  -2   12.99    0.45
   3   2  -2   12.73    0.62
  -3  -2   2   12.54    0.51
  -3  -2   2   12.91    0.46
  -3  -2   2   13.04    0.60
  -3  -2   2   12.20    0.51
   2   2  -2   40.11    1.24
   2   2  -2   37.73    1.12
   2   2  -2   41.00    1.18
  -2  -2   2   39.52    1.17
  -2  -2   2   40.94    1.27
  -2  -2   2   38.94    1.18
  -2  -2   2   40.07    1.13
   1   2  -2   61.94    1.76
   1   2  -2   63.87    1.75
   1   2  -2   62.45    1.78
  -1  -2   2   62.12    1.78
  -1  -2   2   64.38    1.74
  -1  -2   2   65.97    1.87
  -1  -2   2   64.66    1.77
   0   2  -2  292.82    7.70
   0   2  -2  283.83    7.69
   0   2  -2  289.36    7.77
   0  -2   2  299.95    7.70
   0  -2   2  288.14    7.78
   0  -2   2  289.11    7.70
  -1   2  -2   35.68    1.09
  -1   2  -2   35.78    1.06
  -1   2  -2   35.08    1.02
   1  -2   2   35.60    1.05
   1  -2   2   35.34    1.10
  -2   2  -2  214.13    5.73
  -2   2  -2  211.69    5.73
   2  -2   2  213.79    5.74
   2  -2   2  212.88    5.73
  -3   2  -2  117.35    3.21
  -3   2  -2  112.07    3.17
   3  -2   2  114.94    3.17
   3  -2   2  116.99    3.20
  -4   2  -2   69.88    2.00
   4  -2   2   68.94    2.07
   4  -2   2   72.51    2.06
  -5   2  -2   42.04    1.31
   5  -2   2   45.45    1.40
  -6   2  -2    0.38    0.17
  -6   2  -2    0.61    0.29
  -6   2  -2    0.58    0.23
   6  -2   2    0.60    0.23
  -7   2  -2    1.75    0.29
  -7   2  -2    1.57    0.22
  -7   2  -2    1.40    0.35
   7  -2   2    1.80    0.32
  -8   2  -2    6.24    0.53
  -8   2  -2    5.72    0.62
   8  -2   2    5.65    0.51
  -9   2  -2   14.53    0.78
  -9   2  -2   12.01    0.87
   9  -2   2   12.98    0.76
 -10   2  -2    0.43    0.45
 -10   2  -2    0.54    0.37
  10  -2   2    0.42    0.36
 -11   2  -2    1.79    0.57
 -11   2  -2    1.62    0.47
 -12   2  -2    0.35    0.56
 -12   2  -2    0.39    0.48
 -13   2  -2    2.87    0.61
 -13   2  -2    4.20    0.82
 -14   2  -2    7.44    0.84
 -14   2  -2   10.86    1.14
 -15   2  -2    0.79    0.60
 -15   2  -2    0.46    0.77
 -16   2  -2    2.89    0.74
 -16   2  -2    2.85    0.93
 -16  -1   2    2.53    0.89
 -16  -1   2   -0.01    0.74
 -15  -1   2   -0.86    0.62
 -15  -1   2    0.27    0.73
 -14  -1   2    0.09    0.60
 -14  -1   2    0.34    0.67
 -13  -1   2    0.55    0.62
 -13  -1   2   -0.06    0.55
 -12  -1   2   12.42    1.03
 -12  -1   2   13.86    1.09
 -11  -1   2    2.38    0.56
 -11  -1   2    2.06    0.52
 -11  -1   2    1.78    0.50
 -10  -1   2   14.83    0.92
 -10  -1   2   16.04    0.97
 -10  -1   2   15.70    0.94
   9   1  -2   -0.15    0.26
  -9  -1   2    0.18    0.34
  -9  -1   2    0.00    0.29
  -9  -1   2   -0.10    0.35
  -9  -1   2    0.18    0.32
   8   1  -2   36.49    1.23
  -8  -1   2   34.62    1.36
  -8  -1   2   37.66    1.35
  -8  -1   2   39.98    1.41
  -8  -1   2   35.56    1.30
   7   1  -2    0.59    0.22
  -7  -1   2    0.60    0.26
  -7  -1   2    0.62    0.24
  -7  -1   2    0.19    0.27
  -7  -1   2    0.14    0.29
   6   1  -2   52.34    1.55
  -6  -1   2   52.84    1.69
  -6  -1   2   50.40    1.59
  -6  -1   2   52.72    1.63
  -6  -1   2   49.95    1.64
   5   1  -2   24.58    0.82
  -5  -1   2   24.41    0.85
  -5  -1   2   25.18    0.89
  -5  -1   2   24.87    0.96
  -5  -1   2   22.88    0.88
   4   1  -2   11.72    0.46
  -4  -1   2   11.66    0.58
  -4  -1   2   11.15    0.52
  -4  -1   2   11.44    0.51
  -4  -1   2   11.97    0.48
   3   1  -2    6.67    0.34
   3   1  -2    6.95    0.31
  -3  -1   2    6.55    0.35
  -3  -1   2    7.17    0.43
  -3  -1   2    6.53    0.35
  -3  -1   2    6.79    0.32
   2   1  -2  107.06    3.02
   2   1  -2  107.00    2.98
  -2  -1   2  114.30    3.02
  -2  -1   2  110.91    2.99
  -2  -1   2  120.07    3.10
  -2  -1   2  106.91    3.02
   1   1  -2   15.79    0.50
   1   1  -2   16.10    0.49
   1   1  -2   15.87    0.51
   1   1  -2   16.79    0.57
  -1  -1   2   16.36    0.51
  -1  -1   2   17.11    0.59
  -1  -1   2   15.43    0.51
  -1  -1   2   16.10    0.49
   0   1  -2    6.86    0.26
   0   1  -2    6.62    0.24
   0   1  -2    6.62    0.30
   0  -1   2    6.89    0.25
   0  -1   2    7.39    0.31
   0  -1   2    7.24    0.26
  -1   1  -2    5.65    0.21
  -1   1  -2    5.61    0.26
  -1   1  -2    6.04    0.26
   1  -1   2    6.00    0.26
   1  -1   2    6.00    0.26
  -2   1  -2   21.90    0.71
  -2   1  -2   21.88    0.66
   2  -1   2   21.79    0.70
   2  -1   2   22.02    0.67
  -3   1  -2  360.80    9.60
   3  -1   2  359.64    9.59
  -4   1  -2   83.74    2.28
   4  -1   2   81.12    2.32
   4  -1   2   79.74    2.34
  -5   1  -2   -0.01    0.20
  -5   1  -2   -0.23    0.14
   5  -1   2   -0.12    0.18
  -6   1  -2   87.71    2.47
  -6   1  -2   85.34    2.58
   6  -1   2   84.41    2.49
  -7   1  -2    4.66    0.49
  -7   1  -2    4.69    0.43
   7  -1   2    4.63    0.43
  -8   1  -2    1.52    0.38
  -8   1  -2    1.95    0.32
   8  -1   2    1.90    0.34
  -9   1  -2    2.05    0.38
  -9   1  -2    1.55    0.43
   9  -1   2    2.26    0.37
 -10   1  -2    6.51    0.59
 -10   1  -2    4.61    0.62
  10  -1   2    5.47    0.53
 -11   1  -2   34.74    1.42
 -11   1  -2   35.72    1.57
 -12   1  -2   21.65    1.29
 -12   1  -2   19.84    1.12
 -13   1  -2   19.92    1.19
 -13   1  -2   22.78    1.39
 -14   1  -2   10.31    1.01
 -14   1  -2   10.38    1.10
 -15   1  -2    0.30    0.56
 -15   1  -2    1.19    0.77
 -16   1  -2   -0.68    0.57
 -16   1  -2   -0.02    0.80
 -16   0   2   -0.18    0.80
 -16   0   2   -0.30    0.66
 -15   0   2    0.00    0.74
 -15   0   2   -0.60    0.61
 -14   0   2    0.07    0.59
 -14   0   2    1.21    0.73
 -13   0   2    1.98    0.64
 -13   0   2    2.85    0.74
 -12   0   2   25.11    1.35
 -12   0   2   27.81    1.44
 -11   0   2   39.74    1.66
 -11   0   2   43.32    1.65
 -11   0   2   42.45    1.74
 -10   0   2    0.16    0.39
 -10   0   2    0.80    0.42
 -10   0   2    0.94    0.46
   9   0  -2    5.32    0.49
  -9   0   2    5.15    0.56
  -9   0   2    5.64    0.60
  -9   0   2    6.54    0.61
  -9   0   2    5.93    0.59
   8   0  -2   32.10    1.15
  -8   0   2   33.24    1.23
  -8   0   2   31.01    1.27
  -8   0   2   32.86    1.27
  -8   0   2   34.41    1.29
   7   0  -2    4.01    0.36
  -7   0   2    3.34    0.37
  -7   0   2    3.85    0.42
  -7   0   2    4.38    0.45
  -7   0   2    2.97    0.40
   6   0  -2    1.40    0.24
  -6   0   2    1.65    0.26
  -6   0   2    1.00    0.27
  -6   0   2    1.23    0.29
  -6   0   2    1.43    0.31
   5   0  -2    1.10    0.21
  -5   0   2    1.05    0.25
  -5   0   2    0.88    0.23
  -5   0   2    0.91    0.21
   4   0  -2  162.03    4.42
  -4   0   2  167.44    4.47
  -4   0   2  159.34    4.47
  -4   0   2  163.79    4.45
   3   0  -2  114.25    3.16
   3   0  -2  112.95    3.20
  -3   0   2  116.12    3.19
  -3   0   2  116.92    3.17
  -3   0   2  119.70    3.19
   2   0  -2  270.70    7.17
   2   0  -2  263.60    7.19
  -2   0   2  269.95    7.17
  -2   0   2  280.06    7.19
  -2   0   2  265.43    7.18
   1   0  -2   20.91    0.62
   1   0  -2   20.77    0.62
   1   0  -2   21.60    0.62
  -1   0   2   20.87    0.62
  -1   0   2   20.46    0.61
  -1   0   2   21.00    0.63
   0   0  -2  276.53    8.01
   0   0  -2  330.46    8.03
   0   0  -2  303.18    8.00
   0   0   2  307.73    8.02
   0   0   2  303.80    8.01
  -1   0  -2   60.96    1.64
   1   0   2   60.60    1.64
  -2   0  -2   85.81    2.26
  -2   0  -2   86.29    2.31
   2   0   2   81.52    2.30
  -3   0  -2  231.40    6.31
  -3   0  -2  243.04    6.24
  -3   0  -2  224.19    6.28
   3   0   2  236.27    6.27
   3   0   2  239.84    6.28
  -4   0  -2   21.20    0.68
  -4   0  -2   20.67    0.75
   4   0   2   20.88    0.71
  -5   0  -2   11.03    0.48
  -5   0  -2   11.47    0.51
  -5   0  -2   11.09    0.56
   5   0   2   11.42    0.49
  -6   0  -2    2.55    0.35
  -6   0  -2    2.50    0.31
  -6   0  -2    2.72    0.29
   6   0   2    3.18    0.31
  -7   0  -2    2.25    0.35
  -7   0  -2    2.56    0.31
  -7   0  -2    2.09    0.30
   7   0   2    2.30    0.29
  -8   0  -2    0.96    0.30
  -8   0  -2    0.89    0.33
  -8   0  -2    0.97    0.27
   8   0   2    0.99    0.27
  -9   0  -2    0.04    0.33
  -9   0  -2    0.01    0.29
   9   0   2    0.03    0.25
 -10   0  -2   35.92    1.47
 -10   0  -2   34.43    1.33
  10   0   2   33.57    1.27
 -11   0  -2    5.43    0.57
 -11   0  -2    4.44    0.66
 -12   0  -2   22.42    1.29
 -12   0  -2   21.22    1.13
 -13   0  -2   19.00    1.14
 -13   0  -2   20.22    1.31
 -14   0  -2    6.29    0.75
 -14   0  -2    7.70    0.98
 -15   0  -2    4.89    0.90
 -15   0  -2    2.79    0.71
 -16   0  -2    8.96    0.97
 -16   0  -2   12.00    1.31
 -17   0  -2    4.10    1.07
 -17   0  -2    2.03    0.75
 -16   1   2    0.59    0.87
 -16   1   2   -0.40    0.68
 -15   1   2    0.41    0.78
 -15   1   2   -0.11    0.62
 -14   1   2    0.20    0.70
 -14   1   2   -0.72    0.55
 -13   1   2    0.85    0.59
 -13   1   2    0.34    0.65
 -12   1   2    0.08    0.57
 -12   1   2    1.58    0.55
 -11   1   2    3.86    0.61
 -11   1   2    4.70    0.71
 -11   1   2    2.84    0.55
 -10   1   2    1.85    0.48
 -10   1   2    0.88    0.47
 -10   1   2    0.96    0.42
   9  -1  -2    2.90    0.41
  -9   1   2    2.63    0.46
  -9   1   2    2.81    0.50
  -9   1   2    2.82    0.48
   8  -1  -2    1.10    0.31
  -8   1   2    0.79    0.37
  -8   1   2    0.64    0.34
  -8   1   2    1.23    0.32
   7  -1  -2    7.10    0.50
  -7   1   2    7.25    0.58
  -7   1   2    7.61    0.53
  -7   1   2    6.13    0.55
   6  -1  -2    1.45    0.27
  -6   1   2    1.54    0.29
  -6   1   2    1.42    0.28
  -6   1   2    1.86    0.32
   5  -1  -2    2.41    0.28
  -5   1   2    2.69    0.30
  -5   1   2    2.74    0.30
  -5   1   2    2.63    0.32
   4  -1  -2   44.41    1.33
  -4   1   2   44.61    1.35
  -4   1   2   41.62    1.36
  -4   1   2   43.28    1.34
   3  -1  -2   50.93    1.49
  -3   1   2   51.95    1.52
  -3   1   2   49.39    1.50
  -3   1   2   52.81    1.51
   2  -1  -2    4.26    0.27
  -2   1   2    4.10    0.27
  -2   1   2    4.78    0.28
  -2   1   2    4.47    0.27
   1  -1  -2   42.66    1.18
  -1   1   2   41.05    1.18
  -1   1   2   42.33    1.18
   0  -1  -2   49.35    1.36
   0   1   2   50.72    1.36
  -1  -1  -2  158.72    4.21
  -1  -1  -2  158.72    4.20
   1   1   2  160.69    4.21
   1   1   2  159.18    4.21
  -2  -1  -2   38.58    1.10
  -2  -1  -2   37.59    1.08
  -2  -1  -2   39.40    1.07
  -2  -1  -2   38.88    1.06
   2   1   2   38.60    1.06
   2   1   2   38.01    1.09
   2   1   2   39.24    1.05
   2   1   2   37.15    1.08
  -3  -1  -2  304.71    7.93
  -3  -1  -2  302.35    7.97
  -3  -1  -2  313.86    7.92
  -3  -1  -2  299.59    7.94
   3   1   2  305.82    7.92
   3   1   2  294.99    7.92
   3   1   2  272.68    7.96
  -4  -1  -2    2.00    0.21
  -4  -1  -2    1.78    0.23
  -4  -1  -2    1.88    0.18
   4   1   2    2.09    0.18
   4   1   2    1.81    0.18
  -5  -1  -2  201.39    5.17
  -5  -1  -2  201.01    5.20
  -5  -1  -2  187.52    5.24
   5   1   2  170.16    5.20
   5   1   2  196.89    5.16
  -6  -1  -2   25.39    0.89
  -6  -1  -2   24.60    0.95
  -6  -1  -2   25.75    0.88
   6   1   2   25.65    0.85
  -7  -1  -2    4.87    0.40
  -7  -1  -2    4.16    0.46
  -7  -1  -2    4.27    0.40
   7   1   2    4.64    0.36
  -8  -1  -2   11.28    0.60
  -8  -1  -2   11.05    0.61
  -8  -1  -2   10.77    0.68
   8   1   2   11.30    0.56
  -9  -1  -2    1.33    0.39
  -9  -1  -2    1.40    0.32
  -9  -1  -2    1.07    0.31
   9   1   2    1.01    0.29
 -10  -1  -2    2.06    0.47
 -10  -1  -2    2.69    0.44
 -10  -1  -2    2.80    0.44
  10   1   2    2.76    0.39
 -11  -1  -2    6.17    0.72
 -11  -1  -2    6.65    0.63
 -12  -1  -2   18.99    1.18
 -12  -1  -2   18.56    1.05
 -13  -1  -2    7.08    0.73
 -13  -1  -2    7.82    0.92
 -14  -1  -2    8.16    0.83
 -14  -1  -2    7.19    0.94
 -15  -1  -2    1.14    0.75
 -15  -1  -2    0.72    0.62
 -16  -1  -2   -1.08    0.59
 -16  -1  -2   -0.09    0.78
 -17  -1  -2    0.91    0.87
 -17  -1  -2   -0.04    0.70
 -15   2   2    2.18    0.88
 -15   2   2    0.05    0.65
 -14   2   2    0.10    0.70
 -14   2   2    1.03    0.66
 -13   2   2   12.21    1.14
 -13   2   2   15.70    1.27
 -12   2   2    9.41    0.98
 -12   2   2    8.32    0.84
 -11   2   2   -0.38    0.48
 -11   2   2    0.61    0.48
 -11   2   2   -0.80    0.45
 -10   2   2    0.00    0.46
 -10   2   2    0.05    0.41
 -10   2   2    0.09    0.43
   9  -2  -2    0.62    0.32
  -9   2   2    0.48    0.39
  -9   2   2    0.61    0.41
   8  -2  -2    0.62    0.31
  -8   2   2    0.33    0.35
  -8   2   2    0.26    0.32
   7  -2  -2   19.18    0.83
  -7   2   2   18.94    0.91
  -7   2   2   18.86    0.86
   6  -2  -2    8.78    0.54
  -6   2   2    9.08    0.55
  -6   2   2    9.89    0.58
  -6   2   2    8.55    0.58
   5  -2  -2   22.45    0.85
  -5   2   2   23.04    0.90
  -5   2   2   21.60    0.86
  -5   2   2   23.73    0.88
   4  -2  -2   10.59    0.52
  -4   2   2   11.19    0.53
  -4   2   2   10.96    0.53
  -4   2   2   11.10    0.55
   3  -2  -2   21.19    0.74
  -3   2   2   20.88    0.74
   2  -2  -2  111.28    3.09
  -2   2   2  114.09    3.10
   1  -2  -2  322.67    8.66
  -1   2   2  330.18    8.66
   0  -2  -2  152.31    4.01
   0   2   2  148.64    4.00
  -1  -2  -2    1.41    0.14
  -1  -2  -2    1.48    0.19
   1   2   2    1.24    0.18
   1   2   2    1.39    0.13
   1   2   2    1.40    0.13
  -2  -2  -2   24.10    0.79
  -2  -2  -2   25.38    0.73
  -2  -2  -2   25.03    0.75
   2   2   2   24.90    0.80
   2   2   2   23.93    0.74
   2   2   2   24.98    0.73
  -3  -2  -2  563.52   15.36
  -3  -2  -2  568.06   15.34
  -3  -2  -2  574.64   15.18
  -3  -2  -2  586.77   15.25
  -3  -2  -2  575.53   15.17
   3   2   2  571.88   15.16
   3   2   2  593.66   15.25
   3   2   2  573.96   15.15
   3   2   2  593.03   15.42
   3   2   2  565.73   15.24
  -4  -2  -2  124.00    3.27
  -4  -2  -2  120.79    3.25
  -4  -2  -2  116.52    3.32
  -4  -2  -2  121.36    3.29
   4   2   2  117.67    3.22
   4   2   2  121.18    3.27
   4   2   2  118.71    3.26
  -5  -2  -2    3.33    0.30
  -5  -2  -2    3.07    0.34
  -5  -2  -2    3.24    0.28
  -5  -2  -2    2.98    0.26
   5   2   2    3.69    0.25
   5   2   2    3.31    0.26
  -6  -2  -2   66.00    1.92
  -6  -2  -2   66.80    1.94
  -6  -2  -2   64.28    2.01
  -6  -2  -2   69.95    1.95
   6   2   2   66.41    1.89
  -7  -2  -2   -0.05    0.20
  -7  -2  -2   -0.17    0.22
  -7  -2  -2   -0.34    0.16
  -7  -2  -2   -0.22    0.18
   7   2   2    0.00    0.16
  -8  -2  -2   10.82    0.59
  -8  -2  -2   10.10    0.65
  -8  -2  -2   11.25    0.62
  -8  -2  -2   11.35    0.53
   8   2   2   10.90    0.51
  -9  -2  -2    7.78    0.59
  -9  -2  -2    7.97    0.65
  -9  -2  -2    8.28    0.56
   9   2   2    7.51    0.48
 -10  -2  -2    5.21    0.59
 -10  -2  -2    5.40    0.52
 -10  -2  -2    5.03    0.49
  10   2   2    6.08    0.62
 -11  -2  -2    7.84    0.78
 -11  -2  -2    6.19    0.60
 -12  -2  -2   18.73    1.16
 -12  -2  -2   19.42    1.05
 -13  -2  -2    7.76    0.90
 -13  -2  -2    7.18    0.73
 -14  -2  -2    5.02    0.83
 -14  -2  -2    3.39    0.65
 -15  -2  -2   -0.54    0.63
 -15  -2  -2   -0.07    0.57
 -16  -2  -2    9.49    0.99
 -17  -2  -2    4.20    1.05
 -17  -2  -2    2.51    0.80
 -15   3   2   -0.06    0.76
 -15   3   2    0.52    0.69
 -14   3   2   11.22    1.05
 -13   3   2   17.19    1.30
 -13   3   2   19.51    1.41
 -12   3   2   11.62    1.12
 -12   3   2   11.20    1.05
 -11   3   2    2.50    0.67
 -11   3   2    2.09    0.56
 -10   3   2    1.78    0.55
 -10   3   2    1.46    0.49
   9  -3  -2   -0.46    0.31
  -9   3   2   -0.06    0.38
  -9   3   2    0.23    0.36
   8  -3  -2   17.19    0.86
  -8   3   2   16.74    0.95
  -8   3   2   17.52    0.91
   7  -3  -2   -0.05    0.26
  -7   3   2    0.30    0.30
  -7   3   2   -0.08    0.27
   6  -3  -2    8.89    0.56
  -6   3   2    7.78    0.59
  -6   3   2    7.63    0.56
   5  -3  -2   55.33    1.73
  -5   3   2   56.32    1.79
   4  -3  -2    3.05    0.32
  -4   3   2    2.37    0.31
   3  -3  -2   20.46    0.75
  -3   3   2   19.77    0.74
   2  -3  -2   31.65    0.99
  -2   3   2   30.62    0.99
   1  -3  -2   96.57    2.72
  -1   3   2  102.33    2.72
  -1   3   2   98.34    2.82
   0  -3  -2   21.70    0.65
   0  -3  -2   22.37    0.78
   0   3   2   19.54    0.75
  -1  -3  -2   31.30    1.03
   1   3   2   31.56    0.92
   1   3   2   30.51    1.03
   1   3   2   32.09    0.94
  -2  -3  -2  119.87    3.30
  -2  -3  -2  119.26    3.30
  -2  -3  -2  124.11    3.40
   2   3   2  121.43    3.39
   2   3   2  122.03    3.30
   2   3   2  123.84    3.30
  -3  -3  -2   46.27    1.35
  -3  -3  -2   47.71    1.44
  -3  -3  -2   46.09    1.37
   3   3   2   47.31    1.34
   3   3   2   45.22    1.36
   3   3   2   47.50    1.43
  -4  -3  -2   59.54    1.75
  -4  -3  -2   58.65    1.68
  -4  -3  -2   59.11    1.72
  -4  -3  -2   57.39    1.61
   4   3   2   58.18    1.67
   4   3   2   59.97    1.74
  -5  -3  -2   77.00    2.24
  -5  -3  -2   77.30    2.19
  -5  -3  -2   75.69    2.24
  -5  -3  -2   75.63    2.13
   5   3   2   79.53    2.22
   5   3   2   76.54    2.09
  -6  -3  -2   16.94    0.70
  -6  -3  -2   17.46    0.67
  -6  -3  -2   16.25    0.72
  -6  -3  -2   16.67    0.62
   6   3   2   17.38    0.65
   6   3   2   16.64    0.57
  -7  -3  -2   70.91    2.06
  -7  -3  -2   69.01    2.05
  -7  -3  -2   70.22    2.03
  -7  -3  -2   69.43    2.13
   7   3   2   67.59    2.01
   7   3   2   67.15    1.94
  -8  -3  -2   19.78    0.80
  -8  -3  -2   21.06    0.82
  -8  -3  -2   21.02    0.85
  -8  -3  -2   20.89    0.91
   8   3   2   19.68    0.72
  -9  -3  -2   30.95    1.15
  -9  -3  -2   31.49    1.10
  -9  -3  -2   30.21    1.12
  -9  -3  -2   29.34    1.23
   9   3   2   31.46    1.02
 -10  -3  -2    0.40    0.29
 -10  -3  -2   -0.09    0.32
 -10  -3  -2    0.08    0.31
 -10  -3  -2    0.75    0.28
 -11  -3  -2   14.25    0.95
 -11  -3  -2   14.01    0.86
 -12  -3  -2    2.11    0.48
 -12  -3  -2    2.64    0.59
 -13  -3  -2   13.88    1.00
 -13  -3  -2   16.40    1.17
 -14  -3  -2    0.90    0.55
 -14  -3  -2    2.16    0.73
 -15  -3  -2    1.98    0.76
 -15  -3  -2    1.15    0.61
 -16  -3  -2    0.33    0.64
 -16  -3  -2    0.74    0.79
 -17  -3  -2   -0.04    0.83
 -17  -3  -2   -0.60    0.66
 -15   4   2    0.80    0.71
 -15   4   2    2.44    0.90
 -14   4   2    2.36    0.86
 -14   4   2    0.37    0.64
 -13   4   2   15.45    1.35
 -13   4   2   10.12    1.01
 -12   4   2   11.86    1.11
 -12   4   2   15.50    1.23
 -11   4   2    3.53    0.64
 -11   4   2    4.23    0.75
 -10   4   2    0.96    0.46
 -10   4   2    0.55    0.51
   9  -4  -2    6.35    0.62
  -9   4   2    4.73    0.59
  -9   4   2    5.65    0.68
   8  -4  -2   11.35    0.76
  -8   4   2   10.11    0.78
  -8   4   2   10.53    0.82
   7  -4  -2    2.68    0.41
  -7   4   2    2.99    0.44
  -7   4   2    2.60    0.46
   6  -4  -2    4.48    0.46
  -6   4   2    5.57    0.57
   5  -4  -2    2.06    0.33
   4  -4  -2    0.15    0.23
   3  -4  -2    2.00    0.28
   2  -4  -2  186.62    5.08
   1  -4  -2    7.21    0.48
   1  -4  -2    7.44    0.38
   0  -4  -2    7.20    0.48
   0  -4  -2    7.48    0.34
  -1  -4  -2  300.15    8.10
   1   4   2  297.82    7.98
   1   4   2  298.18    7.96
  -2  -4  -2    2.35    0.22
  -2  -4  -2    2.24    0.25
  -2  -4  -2    2.49    0.31
   2   4   2    2.42    0.22
   2   4   2    2.23    0.22
  -3  -4  -2   99.81    2.80
  -3  -4  -2  100.76    2.92
  -3  -4  -2  101.30    2.82
   3   4   2  100.71    2.81
   3   4   2  102.52    2.79
  -4  -4  -2   89.88    2.53
  -4  -4  -2   88.30    2.56
  -4  -4  -2   92.29    2.64
  -5  -4  -2   15.71    0.52
  -5  -4  -2   15.25    0.66
  -5  -4  -2   16.08    0.63
  -5  -4  -2   14.85    0.70
  -6  -4  -2    4.30    0.43
  -6  -4  -2    4.76    0.32
  -6  -4  -2    5.16    0.46
  -6  -4  -2    5.01    0.41
   6   4   2    4.76    0.25
  -7  -4  -2   32.28    1.15
  -7  -4  -2   32.38    1.17
  -7  -4  -2   31.30    1.03
  -7  -4  -2   30.33    1.09
   7   4   2   31.80    0.95
  -8  -4  -2    1.71    0.31
  -8  -4  -2    1.23    0.34
  -8  -4  -2    1.82    0.27
  -8  -4  -2    2.09    0.33
   8   4   2    1.65    0.26
  -9  -4  -2    2.03    0.43
  -9  -4  -2    1.65    0.31
  -9  -4  -2    2.04    0.35
  -9  -4  -2    2.12    0.35
 -10  -4  -2    4.02    0.45
 -10  -4  -2    4.23    0.44
 -10  -4  -2    4.66    0.59
 -10  -4  -2    4.16    0.47
 -11  -4  -2    8.59    0.64
 -11  -4  -2    7.85    0.70
 -11  -4  -2    8.01    0.82
 -12  -4  -2    7.38    0.78
 -12  -4  -2    5.99    0.63
 -13  -4  -2    0.56    0.57
 -13  -4  -2    0.64    0.45
 -14  -4  -2    2.31    0.60
 -14  -4  -2    3.58    0.77
 -15  -4  -2   -0.82    0.54
 -15  -4  -2    0.62    0.70
 -16  -4  -2   -0.41    0.59
 -16  -4  -2    0.15    0.75
 -17  -4  -2    5.55    0.88
 -17  -4  -2   11.13    1.29
 -15   5   2    1.81    0.77
 -15   5   2    2.08    0.94
 -14   5   2    5.56    0.90
 -14   5   2    7.78    1.11
 -13   5   2    2.66    0.69
 -13   5   2    3.13    0.84
 -12   5   2    0.54    0.57
 -12   5   2   -0.42    0.62
 -11   5   2   -0.50    0.56
 -11   5   2   -0.18    0.49
 -10   5   2    2.83    0.58
 -10   5   2    3.15    0.66
   9  -5  -2    0.27    0.39
  -9   5   2   -0.15    0.38
  -9   5   2    0.56    0.49
   8  -5  -2    0.01    0.35
  -8   5   2    0.89    0.40
  -8   5   2    0.60    0.43
   7  -5  -2   18.53    0.94
  -7   5   2   18.63    1.00
   6  -5  -2   88.89    2.71
   5  -5  -2   13.46    0.71
   4  -5  -2   14.86    0.71
   3  -5  -2    0.91    0.26
   2  -5  -2   99.22    2.82
   1  -5  -2    4.21    0.34
   1  -5  -2    4.15    0.46
   0  -5  -2    0.12    0.22
  -1  -5  -2    7.18    0.53
  -2  -5  -2  125.63    3.69
  -2  -5  -2  123.46    3.54
   2   5   2  134.74    3.55
  -3  -5  -2  194.56    5.33
  -3  -5  -2  198.34    5.49
  -3  -5  -2  195.55    5.34
  -4  -5  -2  275.05    7.63
  -4  -5  -2  281.95    7.52
  -4  -5  -2  277.91    7.49
  -5  -5  -2   41.87    1.31
  -5  -5  -2   40.98    1.33
  -5  -5  -2   40.26    1.43
  -5  -5  -2   40.51    1.15
  -6  -5  -2  170.12    4.55
  -6  -5  -2  170.01    4.73
  -6  -5  -2  165.36    4.79
  -6  -5  -2  171.09    4.68
  -7  -5  -2    1.38    0.22
  -7  -5  -2    1.56    0.28
  -7  -5  -2    1.37    0.33
  -7  -5  -2    1.16    0.29
  -8  -5  -2   22.66    0.92
  -8  -5  -2   22.01    0.98
  -8  -5  -2   22.13    0.81
  -8  -5  -2   21.39    0.96
  -9  -5  -2    0.73    0.36
  -9  -5  -2    1.02    0.32
  -9  -5  -2    0.66    0.32
  -9  -5  -2    0.77    0.25
 -10  -5  -2   16.30    0.94
 -10  -5  -2   16.61    0.78
 -10  -5  -2   16.37    0.87
 -10  -5  -2   15.53    0.87
 -11  -5  -2    6.66    0.67
 -11  -5  -2    7.16    0.71
 -11  -5  -2    7.17    0.74
 -12  -5  -2    0.39    0.47
 -12  -5  -2    0.07    0.40
 -13  -5  -2    0.51    0.52
 -13  -5  -2    0.18    0.43
 -14  -5  -2    2.68    0.70
 -14  -5  -2    2.40    0.58
 -15  -5  -2    2.39    0.77
 -15  -5  -2    2.27    0.65
 -16  -5  -2    6.82    0.88
 -16  -5  -2    8.35    1.09
 -17  -5  -2   -0.23    0.62
 -17  -5  -2    0.53    0.85
 -14   6   2   -0.14    0.60
 -14   6   2    0.93    0.81
 -13   6   2    0.17    0.59
 -13   6   2    0.54    0.73
 -12   6   2    1.10    0.73
 -12   6   2    1.18    0.62
 -11   6   2   -0.43    0.48
 -11   6   2    0.72    0.63
 -10   6   2    3.71    0.63
 -10   6   2    4.30    0.77
   9  -6  -2    3.39    0.58
  -9   6   2    3.88    0.67
  -9   6   2    3.34    0.56
   8  -6  -2    4.53    0.59
  -8   6   2    5.12    0.58
  -8   6   2    4.87    0.67
   7  -6  -2    1.53    0.43
   6  -6  -2   10.60    0.73
   5  -6  -2   37.15    1.35
   4  -6  -2    4.56    0.44
   3  -6  -2    0.06    0.23
   2  -6  -2    0.43    0.22
   2  -6  -2    0.46    0.28
   1  -6  -2   48.27    1.67
   1  -6  -2   47.54    1.47
   0  -6  -2   10.97    0.69
  -1  -6  -2   -0.03    0.24
  -2  -6  -2   19.52    0.91
  -2  -6  -2   18.75    0.62
  -2  -6  -2   19.91    0.76
  -3  -6  -2    0.39    0.27
  -3  -6  -2    0.17    0.19
  -3  -6  -2    0.11    0.19
  -4  -6  -2   21.40    0.82
  -4  -6  -2   21.21    0.84
  -4  -6  -2   22.87    0.99
  -5  -6  -2   83.67    2.47
  -5  -6  -2   83.67    2.60
  -5  -6  -2   83.15    2.44
  -6  -6  -2   13.22    0.47
  -6  -6  -2   13.16    0.77
  -6  -6  -2   13.48    0.67
  -6  -6  -2   13.23    0.64
  -7  -6  -2   21.54    0.88
  -7  -6  -2   20.14    0.90
  -7  -6  -2   21.39    0.99
  -7  -6  -2   20.76    0.71
  -8  -6  -2   24.11    1.03
  -8  -6  -2   23.48    0.84
  -8  -6  -2   24.37    0.99
  -8  -6  -2   24.30    1.09
  -9  -6  -2    2.40    0.30
  -9  -6  -2    1.83    0.37
  -9  -6  -2    2.12    0.43
  -9  -6  -2    1.73    0.40
 -10  -6  -2    6.22    0.68
 -10  -6  -2    5.72    0.61
 -10  -6  -2    7.18    0.67
 -10  -6  -2    5.54    0.51
 -11  -6  -2    8.01    0.80
 -11  -6  -2    6.54    0.63
 -11  -6  -2    5.26    0.60
 -12  -6  -2    0.83    0.44
 -12  -6  -2    1.17    0.50
 -13  -6  -2    0.76    0.48
 -13  -6  -2    0.53    0.52
 -14  -6  -2    2.74    0.58
 -14  -6  -2    1.56    0.67
 -15  -6  -2   12.50    1.26
 -15  -6  -2    8.98    0.91
 -16  -6  -2    0.38    0.75
 -16  -6  -2   -0.76    0.56
 -17  -6  -2    5.51    1.06
 -17  -6  -2    3.12    0.79
 -14   7   2    2.30    0.90
 -14   7   2    0.91    0.71
 -13   7   2    2.00    0.70
 -13   7   2    4.85    0.99
 -12   7   2   -0.10    0.53
 -12   7   2    0.20    0.69
 -11   7   2    6.54    0.80
 -11   7   2    7.40    0.98
 -10   7   2    0.05    0.45
 -10   7   2    0.34    0.58
   9  -7  -2    0.77    0.48
  -9   7   2    0.94    0.58
  -9   7   2    1.07    0.49
   8  -7  -2    7.85    0.72
  -8   7   2    7.85    0.85
   7  -7  -2    6.50    0.66
   6  -7  -2    4.35    0.54
   5  -7  -2   -0.51    0.30
   4  -7  -2    1.73    0.35
   3  -7  -2    8.45    0.57
   2  -7  -2  127.94    3.67
   2  -7  -2  130.38    3.88
   1  -7  -2   23.03    1.09
   1  -7  -2   24.49    0.89
   0  -7  -2    6.81    0.63
  -1  -7  -2    0.15    0.29
  -1  -7  -2    0.19    0.17
  -2  -7  -2   27.93    0.87
  -2  -7  -2   28.16    1.01
  -2  -7  -2   26.63    1.18
  -3  -7  -2   88.10    2.77
  -3  -7  -2   87.67    2.38
  -3  -7  -2   86.39    2.56
  -4  -7  -2   47.94    1.56
  -4  -7  -2   48.60    1.54
  -4  -7  -2   47.27    1.73
  -5  -7  -2   19.06    0.96
  -5  -7  -2   17.48    0.79
  -5  -7  -2   17.70    0.78
  -6  -7  -2  127.64    3.42
  -6  -7  -2  126.26    3.67
  -6  -7  -2  123.59    3.63
  -6  -7  -2  130.60    3.83
  -7  -7  -2    0.67    0.26
  -7  -7  -2    0.46    0.16
  -7  -7  -2    0.56    0.33
  -7  -7  -2    0.44    0.26
  -8  -7  -2   18.69    0.68
  -8  -7  -2   17.99    0.89
  -8  -7  -2   18.88    1.01
  -8  -7  -2   17.64    0.87
  -9  -7  -2    9.68    0.80
  -9  -7  -2    9.44    0.72
  -9  -7  -2    9.56    0.72
  -9  -7  -2   10.44    0.53
 -10  -7  -2    2.16    0.44
 -10  -7  -2    2.03    0.47
 -10  -7  -2    1.99    0.33
 -10  -7  -2    2.51    0.50
 -11  -7  -2    5.62    0.61
 -11  -7  -2    6.71    0.73
 -11  -7  -2    7.07    0.76
 -12  -7  -2    1.36    0.52
 -12  -7  -2    1.27    0.55
 -12  -7  -2    1.48    0.47
 -13  -7  -2    2.04    0.55
 -13  -7  -2    2.91    0.65
 -14  -7  -2    0.37    0.52
 -14  -7  -2   -0.05    0.57
 -15  -7  -2   -0.48    0.53
 -15  -7  -2   -0.22    0.66
 -16  -7  -2    3.49    0.74
 -16  -7  -2    4.63    0.91
 -17  -7  -2    1.43    0.69
 -17  -7  -2    2.26    0.87
 -13   8   2    3.33    0.95
 -13   8   2    1.88    0.69
 -12   8   2   12.29    1.33
 -12   8   2    9.42    0.95
 -11   8   2    2.43    0.78
 -10   8   2   16.08    1.26
 -10   8   2   15.22    1.10
   9  -8  -2    5.27    0.70
  -9   8   2    6.62    0.85
  -9   8   2    4.52    0.65
   8  -8  -2   56.76    2.11
   7  -8  -2   19.31    1.09
   6  -8  -2    2.26    0.48
   5  -8  -2    2.21    0.43
   4  -8  -2    4.45    0.48
   4  -8  -2    4.86    0.51
   3  -8  -2    4.82    0.46
   3  -8  -2    4.35    0.47
   2  -8  -2   39.21    1.33
   2  -8  -2   35.57    1.29
   2  -8  -2   37.22    1.52
   1  -8  -2    4.15    0.40
   1  -8  -2    4.88    0.57
   1  -8  -2    3.66    0.37
   0  -8  -2  116.31    3.30
   0  -8  -2  117.65    3.61
  -1  -8  -2   11.98    0.53
  -1  -8  -2   11.88    0.80
  -2  -8  -2    3.99    0.32
  -2  -8  -2    4.40    0.55
  -2  -8  -2    4.17    0.40
  -3  -8  -2   42.79    1.28
  -3  -8  -2   45.47    1.69
  -3  -8  -2   43.93    1.47
  -4  -8  -2   45.77    1.73
  -4  -8  -2   45.13    1.51
  -4  -8  -2   44.96    1.53
  -5  -8  -2   32.20    1.37
  -5  -8  -2   31.16    1.15
  -5  -8  -2   31.46    1.18
  -6  -8  -2    1.48    0.31
  -6  -8  -2    1.28    0.41
  -6  -8  -2    1.34    0.32
  -7  -8  -2   34.09    1.47
  -7  -8  -2   34.18    1.32
  -7  -8  -2   34.26    1.28
  -7  -8  -2   36.19    1.04
  -8  -8  -2   19.20    0.68
  -8  -8  -2   18.15    0.91
  -8  -8  -2   18.52    1.08
  -8  -8  -2   19.41    0.95
  -9  -8  -2   14.26    0.85
  -9  -8  -2   14.06    0.62
  -9  -8  -2   14.01    0.96
  -9  -8  -2   13.18    0.84
 -10  -8  -2    2.00    0.50
 -10  -8  -2    2.23    0.45
 -10  -8  -2    2.00    0.32
 -10  -8  -2    1.70    0.46
 -11  -8  -2   34.20    1.49
 -11  -8  -2   32.40    1.39
 -11  -8  -2   32.27    1.50
 -12  -8  -2    2.23    0.53
 -12  -8  -2    2.85    0.55
 -12  -8  -2    2.63    0.61
 -13  -8  -2    0.40    0.50
 -13  -8  -2    0.23    0.54
 -14  -8  -2    0.87    0.61
 -14  -8  -2    0.78    0.53
 -15  -8  -2    2.62    0.75
 -15  -8  -2    1.67    0.62
 -16  -8  -2    2.73    0.70
 -16  -8  -2    3.80    0.87
 -17  -8  -2    3.15    0.92
 -13   9   2    7.49    1.20
 -13   9   2    5.83    0.86
 -12   9   2    1.03    0.78
 -12   9   2    2.01    0.66
 -11   9   2   16.73    1.41
 -11   9   2   15.02    1.20
 -10   9   2   -0.19    0.46
 -10   9   2    0.29    0.67
   9  -9  -2   21.98    1.32
  -9   9   2   21.73    1.38
   8  -9  -2    0.74    0.49
   7  -9  -2    1.24    0.46
   6  -9  -2   33.22    1.42
   5  -9  -2    4.13    0.56
   4  -9  -2   13.61    0.81
   4  -9  -2   11.13    0.74
   3  -9  -2    7.75    0.60
   3  -9  -2    9.16    0.82
   3  -9  -2    8.09    0.64
   2  -9  -2    2.96    0.38
   2  -9  -2    3.01    0.39
   2  -9  -2    2.55    0.52
   1  -9  -2    0.18    0.34
   1  -9  -2   -0.20    0.20
   1  -9  -2   -0.27    0.22
   0  -9  -2    6.60    0.46
   0  -9  -2    7.30    0.72
  -1  -9  -2   40.20    1.61
  -1  -9  -2   38.12    1.25
  -2  -9  -2   -0.07    0.31
  -2  -9  -2    0.31    0.19
  -3  -9  -2   51.65    1.98
  -3  -9  -2   53.41    1.75
  -3  -9  -2   53.84    1.55
  -4  -9  -2   25.77    1.04
  -4  -9  -2   26.14    1.27
  -4  -9  -2   25.86    0.81
  -5  -9  -2   -0.01    0.35
  -5  -9  -2    0.29    0.25
  -5  -9  -2    0.00    0.25
  -6  -9  -2   58.86    2.16
  -6  -9  -2   58.04    1.91
  -6  -9  -2   56.73    1.93
  -7  -9  -2   16.89    0.89
  -7  -9  -2   17.74    0.59
  -7  -9  -2   16.13    1.07
  -7  -9  -2   17.18    0.88
  -8  -9  -2    2.47    0.27
  -8  -9  -2    2.93    0.48
  -8  -9  -2    3.64    0.47
  -8  -9  -2    2.87    0.57
  -9  -9  -2    8.70    0.87
  -9  -9  -2    8.27    0.74
  -9  -9  -2    8.87    0.49
  -9  -9  -2    7.76    0.72
 -10  -9  -2    0.22    0.43
 -10  -9  -2    0.33    0.39
 -10  -9  -2    0.41    0.38
 -10  -9  -2    0.05    0.25
 -11  -9  -2    0.09    0.45
 -11  -9  -2    0.10    0.43
 -11  -9  -2    0.13    0.43
 -12  -9  -2    1.44    0.49
 -12  -9  -2    2.17    0.57
 -12  -9  -2    2.12    0.58
 -13  -9  -2    3.72    0.71
 -13  -9  -2    3.39    0.65
 -14  -9  -2   -0.07    0.59
 -14  -9  -2    0.35    0.55
 -15  -9  -2    1.65    0.74
 -15  -9  -2    1.13    0.61
 -16  -9  -2   -0.40    0.57
 -16  -9  -2   -0.48    0.69
 -12  10   2   25.78    1.59
 -12  10   2   32.04    1.90
 -11  10   2   -0.02    0.69
 -11  10   2    0.38    0.53
 -10  10   2    4.15    0.87
 -10  10   2    3.31    0.65
   9 -10  -2    4.24    0.75
   8 -10  -2   21.44    1.30
   7 -10  -2   19.10    1.15
   6 -10  -2    0.54    0.46
   5 -10  -2    0.54    0.44
   4 -10  -2    3.72    0.53
   3 -10  -2   22.84    1.06
   3 -10  -2   24.01    1.28
   3 -10  -2   21.23    1.02
   2 -10  -2    3.02    0.58
   2 -10  -2    3.33    0.50
   2 -10  -2    3.82    0.44
   1 -10  -2    4.44    0.44
   1 -10  -2    4.37    0.46
   1 -10  -2    3.88    0.62
   0 -10  -2   48.14    1.57
   0 -10  -2   48.86    1.92
  -1 -10  -2   11.31    0.90
  -1 -10  -2   12.08    0.58
  -2 -10  -2   12.69    0.58
  -2 -10  -2   12.51    0.92
  -3 -10  -2   10.39    0.90
  -3 -10  -2   11.59    0.71
  -3 -10  -2   12.08    0.53
  -4 -10  -2   10.67    0.47
  -4 -10  -2   10.25    0.68
  -4 -10  -2   10.19    0.91
  -5 -10  -2    9.12    0.90
  -5 -10  -2   10.33    0.43
  -5 -10  -2   10.71    0.71
  -6 -10  -2    4.65    0.67
  -6 -10  -2    5.15    0.51
  -6 -10  -2    5.96    0.60
  -6 -10  -2    5.05    0.30
  -7 -10  -2    8.63    0.68
  -7 -10  -2    7.50    0.68
  -7 -10  -2    8.69    0.88
  -7 -10  -2    8.04    0.39
  -8 -10  -2   17.84    1.18
  -8 -10  -2   17.02    0.98
  -8 -10  -2   16.91    0.95
  -8 -10  -2   17.09    0.63
  -9 -10  -2    0.62    0.48
  -9 -10  -2    0.25    0.39
  -9 -10  -2    0.97    0.38
  -9 -10  -2    0.56    0.23
 -10 -10  -2   10.29    0.57
 -10 -10  -2   10.62    0.86
 -10 -10  -2   10.78    1.01
 -10 -10  -2   10.52    0.90
 -11 -10  -2   16.70    1.10
 -11 -10  -2   16.11    1.20
 -11 -10  -2   17.62    1.09
 -12 -10  -2    1.67    0.54
 -12 -10  -2    1.94    0.61
 -12 -10  -2    2.12    0.59
 -13 -10  -2    2.05    0.57
 -13 -10  -2    1.64    0.63
 -14 -10  -2    0.04    0.55
 -14 -10  -2    0.51    0.64
 -15 -10  -2    0.16    0.57
 -15 -10  -2   -0.01    0.64
 -16 -10  -2    1.38    0.69
 -16 -10  -2    1.34    0.78
 -12  11   2    0.24    0.80
 -12  11   2    0.13    0.63
 -11  11   2    1.43    0.82
 -11  11   2    1.80    0.63
 -10  11   2   -0.02    0.67
   9 -11  -2    5.88    0.88
   8 -11  -2    0.54    0.56
   7 -11  -2    7.36    0.81
   6 -11  -2    0.62    0.48
   5 -11  -2    6.97    0.71
   4 -11  -2    3.93    0.56
   3 -11  -2    1.62    0.54
   3 -11  -2    1.43    0.43
   2 -11  -2   88.60    2.71
   2 -11  -2   80.53    2.66
   2 -11  -2   89.04    3.05
   1 -11  -2    9.54    0.69
   1 -11  -2    9.79    0.64
   1 -11  -2   10.34    0.97
   0 -11  -2    9.35    0.93
   0 -11  -2   10.28    0.61
  -1 -11  -2    3.64    0.37
  -1 -11  -2    3.33    0.60
  -2 -11  -2    6.93    0.46
  -2 -11  -2    5.88    0.74
  -3 -11  -2   29.22    1.22
  -3 -11  -2   29.86    1.01
  -3 -11  -2   29.96    1.48
  -4 -11  -2    3.02    0.44
  -4 -11  -2    2.91    0.28
  -4 -11  -2    2.19    0.56
  -5 -11  -2    1.16    0.21
  -5 -11  -2    0.46    0.48
  -5 -11  -2    0.44    0.34
  -6 -11  -2   14.42    0.54
  -6 -11  -2   13.68    0.86
  -6 -11  -2   14.40    0.87
  -6 -11  -2   14.34    1.12
  -7 -11  -2   11.15    0.82
  -7 -11  -2   11.98    0.48
  -7 -11  -2   12.41    0.83
  -7 -11  -2   12.38    1.08
  -8 -11  -2   21.64    1.13
  -8 -11  -2   22.79    1.37
  -8 -11  -2   22.13    0.75
  -8 -11  -2   21.42    1.09
  -9 -11  -2   13.35    1.14
  -9 -11  -2   13.41    0.91
  -9 -11  -2   13.93    0.58
  -9 -11  -2   12.58    0.96
 -10 -11  -2   17.02    1.10
 -10 -11  -2   16.92    0.73
 -10 -11  -2   18.17    1.30
 -10 -11  -2   18.50    1.08
 -11 -11  -2    3.74    0.67
 -11 -11  -2    3.96    0.62
 -11 -11  -2    3.46    0.73
 -12 -11  -2    1.57    0.55
 -12 -11  -2    1.12    0.58
 -12 -11  -2    1.34    0.62
 -13 -11  -2    2.72    0.62
 -13 -11  -2    2.77    0.70
 -14 -11  -2    3.37    0.77
 -14 -11  -2    3.09    0.67
 -15 -11  -2    0.75    0.60
 -15 -11  -2    0.75    0.66
 -16 -11  -2    0.66    0.72
 -16 -11  -2   -0.42    0.60
 -11  12   2    1.10    0.81
 -11  12   2    1.05    0.61
 -10  12   2    0.06    0.69
   9 -12  -2    0.93    0.68
   8 -12  -2   20.54    1.39
   7 -12  -2   13.79    1.12
   6 -12  -2    2.30    0.59
   5 -12  -2    1.71    0.54
   4 -12  -2    0.66    0.43
   3 -12  -2   10.71    1.04
   3 -12  -2   11.27    0.83
   2 -12  -2    9.73    1.02
   2 -12  -2    8.43    0.76
   1 -12  -2    3.02    0.46
   1 -12  -2    2.91    0.56
   1 -12  -2    3.66    0.69
   0 -12  -2   12.11    0.69
   0 -12  -2   12.37    1.07
  -1 -12  -2    0.29    0.27
  -1 -12  -2    0.51    0.48
  -2 -12  -2    8.19    0.54
  -2 -12  -2    7.69    0.87
  -3 -12  -2    1.19    0.27
  -3 -12  -2    0.83    0.46
  -4 -12  -2    9.74    0.76
  -4 -12  -2    8.96    0.50
  -4 -12  -2    8.53    0.93
  -5 -12  -2   15.78    1.21
  -5 -12  -2   16.24    0.62
  -5 -12  -2   14.78    0.91
  -6 -12  -2   15.97    0.95
  -6 -12  -2   16.57    0.62
  -6 -12  -2   16.58    1.22
  -7 -12  -2    1.11    0.20
  -7 -12  -2    1.01    0.41
  -7 -12  -2    0.51    0.39
  -7 -12  -2    0.45    0.54
  -8 -12  -2    1.35    0.60
  -8 -12  -2    1.24    0.48
  -8 -12  -2    1.72    0.23
  -8 -12  -2    1.42    0.42
  -9 -12  -2    1.41    0.45
  -9 -12  -2    1.57    0.52
  -9 -12  -2    0.88    0.24
  -9 -12  -2    2.08    0.65
 -10 -12  -2    0.46    0.42
 -10 -12  -2    0.82    0.50
 -10 -12  -2    0.47    0.26
 -10 -12  -2    0.58    0.56
 -11 -12  -2    5.59    0.70
 -11 -12  -2    7.05    0.85
 -11 -12  -2    6.42    0.88
 -12 -12  -2   14.70    1.17
 -12 -12  -2   12.69    1.08
 -12 -12  -2   12.39    1.23
 -13 -12  -2   11.78    1.08
 -13 -12  -2   12.42    1.19
 -14 -12  -2    0.37    0.66
 -14 -12  -2   -0.05    0.54
 -15 -12  -2    6.29    0.89
 -15 -12  -2    7.30    1.04
 -10  13   2    2.73    0.87
   8 -13  -2    6.73    0.94
   7 -13  -2   12.24    1.10
   6 -13  -2   14.19    1.12
   5 -13  -2    6.00    0.74
   4 -13  -2    4.84    0.68
   3 -13  -2    5.82    0.67
   3 -13  -2    5.58    0.83
   2 -13  -2    7.74    0.73
   2 -13  -2    9.50    1.03
   1 -13  -2    1.33    0.58
   1 -13  -2    1.32    0.42
   0 -13  -2   12.54    1.14
  -1 -13  -2    2.92    0.65
  -1 -13  -2    2.68    0.37
  -2 -13  -2    1.47    0.31
  -2 -13  -2    1.41    0.56
  -3 -13  -2    3.88    0.73
  -3 -13  -2    5.29    0.47
  -4 -13  -2    5.05    0.79
  -4 -13  -2    4.51    0.43
  -4 -13  -2    3.97    0.55
  -5 -13  -2   14.26    0.61
  -5 -13  -2   13.41    1.21
  -5 -13  -2   13.89    0.94
  -6 -13  -2   11.24    0.87
  -6 -13  -2   11.50    0.52
  -6 -13  -2   13.31    1.18
  -7 -13  -2    7.99    0.94
  -7 -13  -2    8.37    0.79
  -7 -13  -2    6.88    0.40
  -8 -13  -2   13.52    0.97
  -8 -13  -2   12.91    0.56
  -8 -13  -2   14.26    1.25
  -8 -13  -2   15.95    1.03
  -9 -13  -2    0.14    0.43
  -9 -13  -2   -0.52    0.52
  -9 -13  -2   -0.25    0.21
  -9 -13  -2   -0.17    0.45
 -10 -13  -2   28.85    1.02
 -10 -13  -2   31.14    1.74
 -10 -13  -2   28.55    1.49
 -10 -13  -2   29.73    1.45
 -11 -13  -2    0.72    0.62
 -11 -13  -2    0.21    0.49
 -11 -13  -2    0.24    0.55
 -12 -13  -2    1.82    0.68
 -12 -13  -2    0.21    0.52
 -12 -13  -2    1.11    0.67
 -13 -13  -2    0.83    0.65
 -13 -13  -2   -0.44    0.48
 -14 -13  -2    3.58    0.73
 -14 -13  -2    5.44    0.94
 -15 -13  -2    0.21    0.62
 -15 -13  -2    0.39    0.75
   8 -14  -2    2.98    0.77
   7 -14  -2    7.13    0.96
   6 -14  -2    0.47    0.58
   5 -14  -2    3.26    0.66
   4 -14  -2    0.93    0.54
   3 -14  -2    6.82    0.95
   3 -14  -2    6.55    0.75
   2 -14  -2    1.09    0.62
   2 -14  -2    1.04    0.48
   1 -14  -2    1.90    0.67
   1 -14  -2    2.00    0.47
   0 -14  -2    7.54    0.95
   0 -14  -2    7.35    0.68
  -1 -14  -2    0.10    0.50
  -2 -14  -2    0.84    0.59
  -3 -14  -2    0.44    0.53
  -3 -14  -2    0.19    0.26
  -4 -14  -2    1.83    0.62
  -4 -14  -2    1.37    0.30
  -5 -14  -2   16.56    1.32
  -5 -14  -2   15.50    0.68
  -5 -14  -2   15.26    1.02
  -6 -14  -2   16.85    0.69
  -6 -14  -2   18.35    1.10
  -6 -14  -2   18.22    1.39
  -7 -14  -2   15.92    0.63
  -7 -14  -2   17.67    1.10
  -7 -14  -2   15.76    1.34
  -8 -14  -2    2.02    0.51
  -8 -14  -2    1.85    0.71
  -9 -14  -2   13.97    1.34
  -9 -14  -2   14.36    1.06
 -10 -14  -2    5.77    0.81
 -10 -14  -2    6.28    0.77
 -10 -14  -2    5.45    0.92
 -11 -14  -2    6.86    0.88
 -11 -14  -2    4.91    0.74
 -11 -14  -2    5.58    0.97
 -12 -14  -2    1.16    0.66
 -12 -14  -2    1.03    0.70
 -12 -14  -2    0.33    0.53
 -13 -14  -2    0.25    0.65
 -13 -14  -2    0.69    0.62
 -14 -14  -2    3.93    0.90
 -14 -14  -2    2.37    0.73
   8 -15  -2    1.65    0.73
   7 -15  -2    3.99    0.81
   6 -15  -2    1.74    0.65
   5 -15  -2    3.43    0.73
   4 -15  -2    0.44    0.51
   3 -15  -2    5.63    0.96
   3 -15  -2    7.47    0.81
   2 -15  -2    6.24    0.98
   2 -15  -2    6.55    0.74
   1 -15  -2    1.37    0.65
   1 -15  -2   -0.29    0.41
   0 -15  -2    0.54    0.41
   0 -15  -2    0.40    0.60
  -1 -15  -2    0.21    0.57
  -2 -15  -2    0.08    0.53
  -3 -15  -2   -0.34    0.52
  -4 -15  -2    1.59    0.65
  -5 -15  -2    1.99    0.70
  -5 -15  -2    1.69    0.35
  -6 -15  -2   12.91    1.30
  -6 -15  -2   10.73    0.95
  -6 -15  -2   10.96    0.56
  -7 -15  -2    0.04    0.60
  -7 -15  -2    0.00    0.40
  -7 -15  -2   -0.12    0.21
  -8 -15  -2    0.72    0.48
  -8 -15  -2    0.36    0.23
  -8 -15  -2    1.78    0.74
  -9 -15  -2    2.34    0.59
  -9 -15  -2    1.52    0.76
 -10 -15  -2   12.35    1.11
 -10 -15  -2   13.14    1.43
 -11 -15  -2   -0.64    0.52
 -11 -15  -2   -0.43    0.49
 -11 -15  -2    0.29    0.68
 -12 -15  -2   -0.22    0.52
 -12 -15  -2   -0.24    0.59
 -12 -15  -2   -0.07    0.64
 -13 -15  -2    0.08    0.57
 -13 -15  -2    0.68    0.70
 -14 -15  -2    0.07    0.71
 -14 -15  -2    0.08    0.60
   8 -16  -2    7.03    1.07
   7 -16  -2    6.66    0.97
   6 -16  -2    2.32    0.74
   5 -16  -2    5.45    0.84
   4 -16  -2    5.33    0.81
   3 -16  -2    4.73    0.71
   2 -16  -2   -0.04    0.66
   2 -16  -2    1.07    0.53
   1 -16  -2    0.49    0.63
   1 -16  -2   -0.36    0.43
   0 -16  -2    1.20    0.69
   0 -16  -2    1.31    0.46
  -1 -16  -2    0.05    0.38
  -1 -16  -2    0.20    0.63
  -2 -16  -2    0.74    0.61
  -3 -16  -2    0.51    0.64
  -4 -16  -2    6.90    1.03
  -5 -16  -2    0.01    0.62
  -6 -16  -2    3.20    0.86
  -6 -16  -2    2.11    0.57
  -7 -16  -2   -0.35    0.41
  -7 -16  -2   -0.50    0.61
  -8 -16  -2    8.18    0.84
  -8 -16  -2    6.55    1.06
  -9 -16  -2    3.76    0.93
  -9 -16  -2    3.91    0.70
 -10 -16  -2    0.80    0.76
 -10 -16  -2    0.71    0.56
 -11 -16  -2    1.87    0.62
 -11 -16  -2    1.34    0.79
 -12 -16  -2    5.25    0.82
 -12 -16  -2    6.34    0.96
 -12 -16  -2    5.27    1.04
 -13 -16  -2    0.08    0.57
 -13 -16  -2    0.30    0.70
   7 -17  -2    2.71    0.86
   6 -17  -2   -0.54    0.63
   5 -17  -2    1.09    0.68
   4 -17  -2   -0.43    0.55
   3 -17  -2    7.05    0.89
   2 -17  -2    9.23    1.26
   2 -17  -2    9.47    0.96
   1 -17  -2    0.87    0.76
   1 -17  -2    1.66    0.53
   0 -17  -2    9.91    1.23
   0 -17  -2   10.29    0.94
  -1 -17  -2    0.19    0.45
  -1 -17  -2    0.68    0.66
  -2 -17  -2    3.37    0.85
  -3 -17  -2   22.28    1.66
  -4 -17  -2    0.70    0.72
  -5 -17  -2    0.29    0.68
  -6 -17  -2    5.62    1.02
  -7 -17  -2    0.73    0.75
  -7 -17  -2    0.71    0.54
  -8 -17  -2   -0.39    0.66
  -8 -17  -2    0.29    0.50
  -9 -17  -2   -0.02    0.72
  -9 -17  -2   -0.07    0.50
 -10 -17  -2    1.81    0.66
 -10 -17  -2    1.22    0.82
 -11 -17  -2    5.87    0.84
 -11 -17  -2    5.28    1.04
 -12 -17  -2    0.46    0.62
 -12 -17  -2    0.29    0.76
   5 -18  -2    0.33    0.68
   4 -18  -2    0.08    0.62
   3 -18  -2    3.10    0.75
   2 -18  -2   -0.12    0.74
   2 -18  -2    1.14    0.61
   1 -18  -2   10.34    0.93
   1 -18  -2    7.03    1.17
   0 -18  -2   -0.57    0.64
   0 -18  -2   -0.30    0.49
  -1 -18  -2    4.99    1.01
  -1 -18  -2    6.10    0.72
  -2 -18  -2    0.18    0.75
  -2 -18  -2    0.83    0.45
  -3 -18  -2   21.84    1.76
  -4 -18  -2    1.70    0.86
  -5 -18  -2    0.83    0.78
  -6 -18  -2    0.08    0.72
  -7 -18  -2    0.67    0.77
  -8 -18  -2    0.30    0.53
  -8 -18  -2    0.87    0.81
  -9 -18  -2    4.63    1.06
  -9 -18  -2    4.71    0.77
 -10 -18  -2    2.32    0.92
 -10 -18  -2    1.38    0.61
 -11 -18  -2    3.76    1.05
 -11 -18  -2    2.37    0.71
   4 -19  -2   -1.61    0.58
   3 -19  -2   -0.41    0.58
   2 -19  -2    1.12    0.64
   1 -19  -2    1.86    0.95
   1 -19  -2    2.11    0.62
   0 -19  -2    9.09    1.30
   0 -19  -2    9.51    0.90
  -1 -19  -2    0.58    0.77
  -1 -19  -2   -0.05    0.52
  -2 -19  -2   16.36    1.07
  -2 -19  -2   17.53    1.72
  -3 -19  -2    2.27    0.85
  -3 -19  -2    1.47    0.51
  -4 -19  -2   11.37    1.39
  -5 -19  -2   -0.25    0.77
  -6 -19  -2   -0.11    0.75
  -7 -19  -2    0.26    0.79
  -8 -19  -2    0.01    0.78
  -9 -19  -2    1.64    0.70
  -9 -19  -2    2.59    0.97
 -10 -19  -2   16.65    1.39
 -10 -19  -2   13.13    1.55
   2 -20  -2    0.71    0.64
   1 -20  -2    8.16    0.93
   1 -20  -2    6.15    1.20
   0 -20  -2    0.66    0.57
   0 -20  -2   -0.07    0.82
  -1 -20  -2    7.44    1.29
  -1 -20  -2    4.65    0.74
  -2 -20  -2    0.56    0.87
  -2 -20  -2    0.89    0.57
  -3 -20  -2    6.64    1.22
  -3 -20  -2    6.83    0.75
  -4 -20  -2    1.26    0.88
  -4 -20  -2    0.49    0.49
  -5 -20  -2    0.07    0.76
  -6 -20  -2    1.52    0.85
  -7 -20  -2    0.30    0.83
  -8 -20  -2   -0.03    0.79
  -1 -21  -2   -0.19    0.85
  -2 -21  -2    3.87    1.10
  -2 -21  -2    4.05    0.71
  -3 -21  -2    2.48    0.95
  -3 -21  -2    1.52    0.60
  -4 -21  -2    0.47    0.51
  -4 -21  -2    1.44    0.93
  -5 -21  -2    4.87    1.12
  -5 -21  -2    4.99    0.65
  -6 -20   3    0.06    0.95
  -5 -20   3    3.75    1.15
  -4 -20   3    0.65    0.96
  -3 -20   3    2.48    1.04
  -2 -20   3   -0.48    0.84
  -1 -20   3    0.14    0.85
   0 -20   3    0.60    0.88
   1 -20   3    0.29    0.85
  -8 -19   3   20.20    1.57
  -8 -19   3   19.27    1.97
  -7 -19   3    0.25    0.65
  -7 -19   3    0.78    0.95
  -6 -19   3    1.77    0.98
  -5 -19   3    0.26    0.88
  -4 -19   3    5.98    1.23
  -3 -19   3   -0.04    0.81
  -2 -19   3    0.61    0.85
  -1 -19   3   -0.41    0.79
   0 -19   3   -0.04    0.87
   1 -19   3    2.90    1.03
   2 -19   3    6.92    0.92
   2 -19   3    4.06    1.09
   3 -19   3    1.20    0.70
   3 -19   3    0.92    0.92
   4 -19   3    0.28    0.85
   4 -19   3    1.45    0.76
 -10 -18   3    2.03    1.06
 -10 -18   3    3.08    0.81
  -9 -18   3    9.20    1.05
  -9 -18   3    7.87    1.36
  -8 -18   3   -0.36    0.90
  -8 -18   3    0.55    0.63
  -7 -18   3    0.98    0.89
  -7 -18   3    1.84    0.69
  -6 -18   3   -0.07    0.80
  -6 -18   3    0.06    0.61
  -5 -18   3    4.36    1.05
  -4 -18   3   -0.40    0.78
  -3 -18   3    0.53    0.81
  -2 -18   3    1.17    0.87
  -1 -18   3    1.01    0.79
   0 -18   3    1.84    0.92
   1 -18   3    0.37    0.86
   2 -18   3    4.97    1.12
   3 -18   3   20.37    1.39
   3 -18   3   20.15    1.85
   4 -18   3    3.94    0.85
   4 -18   3    4.48    1.05
   5 -18   3    0.19    0.65
   5 -18   3    0.04    0.80
   6 -18   3    0.29    0.71
 -11 -17   3    0.77    0.97
 -11 -17   3    0.61    0.70
 -10 -17   3   -0.11    0.60
 -10 -17   3   -1.09    0.82
  -9 -17   3    2.46    0.72
  -9 -17   3    2.23    1.00
  -8 -17   3    2.92    1.02
  -8 -17   3    4.26    0.76
  -7 -17   3    0.15    0.60
  -7 -17   3   -0.06    0.83
  -6 -17   3    3.02    0.67
  -6 -17   3    0.83    0.81
  -5 -17   3    0.52    0.55
  -5 -17   3    0.08    0.79
  -4 -17   3    0.81    0.81
  -3 -17   3    0.92    0.79
  -2 -17   3    0.34    0.72
  -1 -17   3    0.21    0.76
   0 -17   3    6.81    1.19
   1 -17   3   -0.30    0.74
   2 -17   3    0.55    0.82
   3 -17   3    1.20    0.79
   4 -17   3   -0.58    0.68
   4 -17   3    0.63    0.59
   5 -17   3    0.33    0.71
   5 -17   3    0.02    0.65
   6 -17   3    0.10    0.65
   7 -17   3    0.58    0.72
 -12 -16   3    0.32    0.88
 -12 -16   3    0.92    0.71
 -11 -16   3   -0.92    0.78
 -11 -16   3   -0.44    0.61
 -10 -16   3    0.41    0.84
 -10 -16   3    0.72    0.63
  -9 -16   3    9.53    0.97
  -9 -16   3    8.05    1.29
  -8 -16   3    3.15    0.97
  -8 -16   3    3.14    0.70
  -7 -16   3    0.33    0.79
  -7 -16   3    1.02    0.57
  -6 -16   3    1.49    0.61
  -6 -16   3    1.86    0.88
  -5 -16   3    4.88    0.74
  -5 -16   3    4.35    1.01
  -4 -16   3    7.10    0.82
  -4 -16   3    6.83    1.11
  -3 -16   3   -0.05    0.67
  -2 -16   3   43.99    2.35
  -1 -16   3    2.36    0.85
   0 -16   3    8.30    1.18
   1 -16   3    1.99    0.83
   2 -16   3   14.54    1.51
   3 -16   3    0.68    0.72
   4 -16   3    0.85    0.58
   4 -16   3    0.47    0.66
   5 -16   3    0.36    0.69
   5 -16   3   -0.17    0.60
   6 -16   3   -0.50    0.63
   6 -16   3    0.19    0.62
   7 -16   3    0.37    0.64
 -13 -15   3    0.40    0.67
 -13 -15   3   -0.26    0.79
 -13 -15   3    0.15    0.81
 -12 -15   3    0.08    0.74
 -12 -15   3    0.48    0.88
 -12 -15   3   -1.14    0.59
 -11 -15   3   -0.48    0.76
 -11 -15   3   -0.15    0.62
 -10 -15   3    1.48    0.63
 -10 -15   3    1.30    0.81
  -9 -15   3    1.01    0.81
  -9 -15   3    1.40    0.60
  -8 -15   3    0.20    0.74
  -8 -15   3   -0.25    0.51
  -7 -15   3   11.17    1.06
  -7 -15   3    9.47    1.23
  -6 -15   3    0.36    0.69
  -6 -15   3   -0.41    0.46
  -5 -15   3    5.33    0.72
  -5 -15   3    5.60    1.01
  -4 -15   3    1.12    0.51
  -4 -15   3    1.14    0.75
  -3 -15   3   26.60    1.82
  -3 -15   3   28.91    1.46
  -2 -15   3    1.48    0.72
  -1 -15   3   21.53    1.61
   0 -15   3    1.94    0.75
   1 -15   3   37.27    2.07
   2 -15   3    0.88    0.71
   3 -15   3   -0.21    0.66
   4 -15   3    1.40    0.75
   4 -15   3    1.64    0.58
   5 -15   3    0.00    0.51
   5 -15   3    1.06    0.68
   6 -15   3   -0.35    0.58
   6 -15   3   -0.07    0.63
   7 -15   3    0.48    0.58
   8 -15   3    1.50    0.74
 -13 -14   3   -0.80    0.81
 -13 -14   3   -0.75    0.71
 -13 -14   3   -0.96    0.61
 -12 -14   3    3.79    0.86
 -12 -14   3    3.14    0.77
 -12 -14   3    2.41    0.94
 -11 -14   3    4.38    1.01
 -11 -14   3    5.41    0.84
 -11 -14   3    5.98    0.97
 -10 -14   3    1.60    0.65
 -10 -14   3    1.54    0.84
 -10 -14   3    1.55    0.71
  -9 -14   3    7.19    0.84
  -9 -14   3    7.49    1.15
  -8 -14   3    2.67    0.62
  -8 -14   3    2.04    0.80
  -7 -14   3    1.25    0.76
  -7 -14   3    0.19    0.49
  -6 -14   3    0.16    0.43
  -6 -14   3   -0.34    0.62
  -5 -14   3   25.66    1.34
  -5 -14   3   25.59    1.70
  -4 -14   3   18.88    1.17
  -4 -14   3   18.95    1.49
  -3 -14   3   12.29    1.29
  -3 -14   3   11.53    0.98
  -2 -14   3   34.45    1.93
  -1 -14   3    8.22    1.05
   0 -14   3    1.40    0.64
   1 -14   3    7.17    1.00
   2 -14   3    4.80    0.89
   3 -14   3    0.67    0.69
   4 -14   3    4.56    0.88
   5 -14   3    5.79    0.80
   5 -14   3    5.08    0.93
   6 -14   3    1.04    0.59
   6 -14   3    1.61    0.71
   7 -14   3    5.45    0.85
   8 -14   3    8.85    1.04
 -14 -13   3    4.77    0.90
 -14 -13   3    7.48    1.12
 -13 -13   3    1.39    0.70
 -13 -13   3    2.23    0.80
 -13 -13   3    1.27    0.88
 -12 -13   3    0.40    0.76
 -12 -13   3    0.18    0.61
 -12 -13   3   -0.76    0.71
 -11 -13   3    6.90    0.95
 -11 -13   3    6.00    0.83
 -11 -13   3    6.58    1.09
 -10 -13   3   16.35    1.25
 -10 -13   3   18.18    1.61
 -10 -13   3   17.12    1.30
  -9 -13   3   -0.88    0.64
  -9 -13   3    0.21    0.50
  -9 -13   3    0.33    0.53
  -8 -13   3    4.93    0.91
  -8 -13   3    4.47    0.66
  -7 -13   3   24.06    1.65
  -7 -13   3   22.96    1.28
  -6 -13   3   -0.64    0.39
  -6 -13   3   -0.35    0.57
  -5 -13   3    0.82    0.43
  -5 -13   3    0.54    0.60
  -4 -13   3   25.91    1.62
  -4 -13   3   25.85    1.28
  -3 -13   3   15.11    1.30
  -3 -13   3   14.13    0.98
  -2 -13   3   11.03    1.15
  -2 -13   3    9.30    0.84
  -1 -13   3    0.53    0.57
   0 -13   3    3.12    0.73
   1 -13   3   15.93    1.32
   2 -13   3   -0.73    0.45
   3 -13   3    1.20    0.65
   4 -13   3    2.61    0.73
   5 -13   3    0.38    0.59
   5 -13   3    0.46    0.48
   6 -13   3    3.66    0.81
   6 -13   3    4.92    0.76
   7 -13   3    0.45    0.59
   8 -13   3   15.03    1.28
 -14 -12   3    0.26    0.73
 -14 -12   3    0.32    0.71
 -13 -12   3    0.29    0.85
 -13 -12   3   -0.32    0.63
 -13 -12   3   -0.08    0.71
 -12 -12   3    1.93    0.68
 -12 -12   3    1.04    0.80
 -12 -12   3    1.78    0.73
 -11 -12   3    0.80    0.62
 -11 -12   3    1.74    0.84
 -11 -12   3    1.69    0.68
 -10 -12   3    7.75    0.92
 -10 -12   3    7.52    1.08
 -10 -12   3    6.86    0.79
  -9 -12   3   -0.10    0.64
  -9 -12   3   -0.08    0.51
  -9 -12   3    0.19    0.46
  -8 -12   3    4.64    0.86
  -8 -12   3    3.21    0.64
  -8 -12   3    3.49    0.60
  -7 -12   3    0.23    0.39
  -7 -12   3   -0.51    0.57
  -6 -12   3    9.44    0.84
  -6 -12   3   10.59    0.78
  -6 -12   3    9.46    1.06
  -5 -12   3    3.83    0.36
  -5 -12   3    3.88    0.53
  -5 -12   3    3.09    0.73
  -4 -12   3    4.88    0.79
  -4 -12   3    4.93    0.57
  -4 -12   3    5.73    0.48
  -3 -12   3    0.92    0.54
  -3 -12   3    1.01    0.39
  -3 -12   3    1.14    0.29
  -2 -12   3   72.77    2.24
  -2 -12   3   73.52    2.45
  -2 -12   3   73.24    2.82
  -1 -12   3   13.85    0.73
  -1 -12   3   14.91    1.20
   0 -12   3   16.78    1.27
   1 -12   3    4.32    0.75
   2 -12   3   -0.48    0.45
   3 -12   3   15.32    1.22
   4 -12   3   13.09    1.15
   5 -12   3    0.92    0.57
   5 -12   3    1.29    0.51
   6 -12   3    9.00    0.99
   6 -12   3    9.76    0.95
   7 -12   3   15.32    1.16
   8 -12   3    8.40    0.94
 -12  12  -3    0.18    0.52
 -12  12  -3    0.89    0.77
 -15 -11   3    5.02    1.02
 -15 -11   3    3.18    0.82
 -14 -11   3   -0.89    0.68
 -14 -11   3    0.13    0.66
 -13 -11   3   -0.16    0.95
 -13 -11   3   -0.64    0.57
 -13 -11   3    0.00    0.66
 -12 -11   3    4.46    0.76
 -12 -11   3    4.38    0.91
 -12 -11   3    5.06    0.84
 -11 -11   3    4.28    0.72
 -11 -11   3    3.55    0.88
 -11 -11   3    4.25    0.79
 -10 -11   3    0.92    0.53
 -10 -11   3    0.45    0.68
 -10 -11   3    1.39    0.58
  -9 -11   3    4.20    0.63
  -9 -11   3    3.95    0.84
  -9 -11   3    5.08    0.72
  -8 -11   3    4.46    0.60
  -8 -11   3    6.32    0.97
  -8 -11   3    6.08    0.72
  -7 -11   3    0.32    0.43
  -7 -11   3    0.54    0.59
  -7 -11   3    0.52    0.26
  -7 -11   3    0.60    0.41
  -6 -11   3    1.89    0.29
  -6 -11   3    1.85    0.43
  -6 -11   3    2.10    0.64
  -5 -11   3    3.65    0.34
  -5 -11   3    3.50    0.73
  -5 -11   3    3.11    0.48
  -4 -11   3   19.99    0.79
  -4 -11   3   19.19    1.01
  -4 -11   3   20.11    1.34
  -3 -11   3    2.83    0.33
  -3 -11   3    2.17    0.42
  -3 -11   3    2.11    0.60
  -2 -11   3    0.18    0.24
  -2 -11   3    0.15    0.43
  -2 -11   3   -0.12    0.29
   1  11  -3    0.54    0.28
  -1 -11   3    0.41    0.44
  -1 -11   3    0.01    0.30
  -1 -11   3    0.20    0.24
   0 -11   3    0.86    0.29
   0 -11   3    0.65    0.48
   1 -11   3   42.89    1.93
   1 -11   3   42.22    1.50
   2 -11   3    3.84    0.72
   3 -11   3   -0.22    0.44
   4 -11   3    6.39    0.85
   5 -11   3    3.42    0.69
   6 -11   3    8.73    0.92
   6 -11   3    7.57    0.81
   7 -11   3   15.57    1.13
   8 -11   3    2.35    0.62
   9 -11   3    0.44    0.57
 -12  11  -3    0.45    0.75
 -12  11  -3    0.72    0.55
 -15 -10   3    3.65    0.92
 -15 -10   3    2.49    0.79
 -14 -10   3    0.58    0.73
 -14 -10   3    0.09    0.64
 -13 -10   3    1.68    0.72
 -13 -10   3    1.50    0.66
 -12 -10   3    1.13    0.59
 -12 -10   3    2.67    0.70
 -12 -10   3    1.95    0.77
 -11 -10   3   -0.46    0.53
 -11 -10   3   -0.25    0.61
 -11 -10   3    0.01    0.50
 -10 -10   3    1.92    0.55
 -10 -10   3    2.95    0.63
 -10 -10   3    2.99    0.76
  -9 -10   3   16.02    1.32
  -9 -10   3   14.02    1.03
  -9 -10   3   16.22    1.07
  -8 -10   3   10.57    0.90
  -8 -10   3   10.39    0.88
  -8 -10   3   10.62    1.14
  -7 -10   3    3.05    0.49
  -7 -10   3    3.32    0.34
  -7 -10   3    4.11    0.58
  -7 -10   3    3.50    0.70
  -6 -10   3    2.64    0.66
  -6 -10   3    2.35    0.29
  -6 -10   3    2.51    0.51
  -6 -10   3    2.80    0.46
  -5 -10   3   28.92    1.54
  -5 -10   3   28.77    1.22
  -5 -10   3   28.32    0.98
  -4 -10   3   10.88    0.75
  -4 -10   3   11.90    1.04
  -4 -10   3   10.84    0.55
  -3 -10   3   21.66    0.83
  -3 -10   3   22.15    1.30
  -3 -10   3   21.73    1.01
   2  10  -3    0.22    0.23
  -2 -10   3   -0.41    0.21
  -2 -10   3   -0.02    0.40
  -2 -10   3    0.14    0.29
   1  10  -3   14.31    0.68
  -1 -10   3   13.99    1.05
  -1 -10   3   14.09    0.68
  -1 -10   3   13.57    0.80
   0  10  -3   79.84    2.41
   0 -10   3   77.82    2.40
   0 -10   3   82.07    2.84
   1 -10   3   10.05    0.96
   1 -10   3   10.27    0.64
   2 -10   3   15.62    1.10
   2 -10   3   15.68    0.80
   3 -10   3   32.55    1.29
   3 -10   3   33.43    1.57
   4 -10   3   10.05    0.95
   5 -10   3   -0.19    0.45
   6 -10   3   45.99    1.82
   6 -10   3   46.71    1.94
   7 -10   3    2.72    0.61
   8 -10   3    0.69    0.51
   9 -10   3    1.06    0.57
 -12  10  -3    0.54    0.52
 -12  10  -3    1.24    0.77
 -13  10  -3    0.78    0.77
 -13  10  -3   -0.03    0.53
 -15  -9   3    1.23    0.74
 -15  -9   3    3.19    0.87
 -14  -9   3    0.93    0.71
 -14  -9   3    0.07    0.65
 -13  -9   3    2.40    0.72
 -13  -9   3    2.65    0.67
 -12  -9   3   -0.34    0.53
 -12  -9   3   -0.60    0.52
 -12  -9   3   -0.38    0.63
 -11  -9   3   21.80    1.30
 -11  -9   3   19.48    1.48
 -11  -9   3   22.26    1.27
 -10  -9   3    1.94    0.71
 -10  -9   3    2.02    0.56
 -10  -9   3    3.26    0.62
  -9  -9   3   23.41    1.21
  -9  -9   3   24.09    1.49
  -9  -9   3   22.26    1.21
  -8  -9   3    0.10    0.39
  -8  -9   3   -0.10    0.36
  -8  -9   3   -1.07    0.46
  -8  -9   3   -0.05    0.25
  -7  -9   3    7.46    0.74
  -7  -9   3    8.13    0.89
  -7  -9   3    7.28    0.72
  -7  -9   3    8.03    0.50
  -6  -9   3   19.22    0.74
  -6  -9   3   18.80    0.95
  -6  -9   3   18.54    0.99
  -6  -9   3   18.74    1.23
  -5  -9   3   -0.36    0.42
  -5  -9   3    0.40    0.29
  -5  -9   3    0.10    0.20
  -5  -9   3    0.22    0.32
  -4  -9   3   -0.03    0.26
  -4  -9   3    0.47    0.44
  -4  -9   3    0.32    0.20
   3   9  -3    4.71    0.39
  -3  -9   3    4.75    0.39
  -3  -9   3    4.14    0.64
  -3  -9   3    4.17    0.45
   2   9  -3    4.72    0.41
  -2  -9   3    4.88    0.48
  -2  -9   3    4.72    0.40
  -2  -9   3    4.36    0.62
   1   9  -3    1.65    0.30
  -1  -9   3    1.49    0.32
  -1  -9   3    1.60    0.47
  -1  -9   3    1.83    0.28
   0   9  -3    5.28    0.46
   0  -9   3    5.80    0.46
   0  -9   3    5.36    0.66
  -1   9  -3    8.26    0.58
   1  -9   3    8.16    0.80
   1  -9   3    8.15    0.54
   2  -9   3    3.06    0.54
   2  -9   3    2.44    0.37
   3  -9   3    0.28    0.40
   3  -9   3    0.96    0.32
   4  -9   3    8.49    0.66
   4  -9   3   11.63    0.90
   5  -9   3   42.32    1.75
   6  -9   3    5.86    0.68
   6  -9   3    4.16    0.67
   7  -9   3   19.92    1.15
   8  -9   3    3.94    0.64
   9  -9   3    2.51    0.61
 -11   9  -3    0.88    0.67
 -11   9  -3    0.84    0.50
 -12   9  -3    0.38    0.50
 -12   9  -3   -0.40    0.67
 -13   9  -3   11.45    1.26
 -13   9  -3    7.86    0.87
 -14   9  -3    7.10    1.11
 -14   9  -3    5.59    0.81
 -15  -8   3    0.07    0.66
 -15  -8   3    0.32    0.73
 -14  -8   3    8.25    0.96
 -14  -8   3   13.32    1.25
 -13  -8   3    0.35    0.63
 -13  -8   3   -0.52    0.53
 -12  -8   3    2.83    0.79
 -12  -8   3    5.27    0.77
 -12  -8   3    4.25    0.70
 -11  -8   3    5.60    0.85
 -11  -8   3    4.90    0.69
 -11  -8   3    5.08    0.72
 -10  -8   3   45.27    2.02
 -10  -8   3   41.33    1.73
 -10  -8   3   44.93    1.79
  -9  -8   3    8.24    0.77
  -9  -8   3    6.89    0.67
  -9  -8   3    8.14    0.92
  -8  -8   3   16.79    0.75
  -8  -8   3   17.84    1.00
  -8  -8   3   17.83    1.22
  -8  -8   3   18.62    0.99
  -7  -8   3    3.12    0.64
  -7  -8   3    4.45    0.40
  -7  -8   3    3.17    0.47
  -7  -8   3    3.07    0.49
  -6  -8   3   30.64    1.27
  -6  -8   3   31.90    1.25
  -6  -8   3   30.21    1.02
  -6  -8   3   31.55    1.51
  -5  -8   3   12.25    0.53
  -5  -8   3   11.21    0.70
  -5  -8   3   12.55    0.96
  -5  -8   3   12.28    0.75
   4   8  -3   17.93    0.67
  -4  -8   3   17.45    1.07
  -4  -8   3   17.64    0.86
  -4  -8   3   17.53    0.66
  -4  -8   3   16.32    0.81
   3   8  -3    8.74    0.46
  -3  -8   3    8.75    0.79
  -3  -8   3    8.67    0.45
  -3  -8   3    8.24    0.57
   2   8  -3   55.35    1.69
  -2  -8   3   56.29    2.07
  -2  -8   3   57.18    1.82
  -2  -8   3   56.34    1.68
   1   8  -3    5.50    0.43
  -1  -8   3    5.40    0.41
  -1  -8   3    5.05    0.60
  -1  -8   3    5.83    0.50
   0   8  -3   70.11    2.09
   0  -8   3   68.28    2.16
   0  -8   3   70.36    2.09
   0  -8   3   69.85    2.41
  -1   8  -3    8.22    0.54
   1  -8   3    8.42    0.74
   1  -8   3    8.87    0.53
  -2   8  -3   24.89    1.01
   2  -8   3   25.74    1.00
   2  -8   3   26.00    1.24
   3  -8   3    1.65    0.33
   3  -8   3    1.13    0.42
   4  -8   3   11.80    0.85
   4  -8   3   10.95    0.67
   5  -8   3    0.70    0.40
   6  -8   3   37.06    1.57
   6  -8   3   40.09    1.55
   7  -8   3    0.29    0.39
   8  -8   3    1.02    0.44
   9  -8   3    0.91    0.50
 -11   8  -3   -0.33    0.61
 -11   8  -3    0.17    0.46
 -12   8  -3    1.99    0.78
 -12   8  -3    0.91    0.55
 -13   8  -3    1.82    0.81
 -14   8  -3    0.96    0.57
 -14   8  -3    2.75    0.93
 -16  -7   3    5.00    0.92
 -16  -7   3    8.26    1.14
 -15  -7   3    9.92    1.13
 -15  -7   3    7.59    0.99
 -14  -7   3    0.43    0.63
 -14  -7   3    2.13    0.76
 -13  -7   3    7.85    0.95
 -13  -7   3    8.04    0.87
 -12  -7   3    2.02    0.69
 -12  -7   3    3.33    0.69
 -12  -7   3    2.16    0.63
 -11  -7   3    2.45    0.59
 -11  -7   3    0.96    0.53
 -11  -7   3    0.91    0.61
 -10  -7   3    0.45    0.43
 -10  -7   3   -0.14    0.53
 -10  -7   3    0.58    0.44
  -9  -7   3   31.95    1.38
  -9  -7   3   31.93    1.59
  -9  -7   3   31.52    1.37
  -8  -7   3   11.07    0.61
  -8  -7   3   12.80    1.04
  -8  -7   3   12.13    0.81
  -8  -7   3   10.96    0.79
  -7  -7   3    1.28    0.38
  -7  -7   3    1.66    0.37
  -7  -7   3    1.13    0.48
  -7  -7   3    1.03    0.24
   6   7  -3    1.28    0.28
  -6  -7   3    1.33    0.33
  -6  -7   3    1.31    0.23
  -6  -7   3    0.98    0.34
  -6  -7   3    0.50    0.42
   5   7  -3   10.65    0.50
  -5  -7   3   11.76    0.51
  -5  -7   3   12.06    0.69
  -5  -7   3   10.54    0.64
  -5  -7   3   11.62    0.88
   4   7  -3    7.89    0.42
  -4  -7   3    8.38    0.55
  -4  -7   3    8.34    0.41
  -4  -7   3    7.94    0.75
  -4  -7   3    7.98    0.57
   3   7  -3   46.05    1.37
  -3  -7   3   45.52    1.73
  -3  -7   3   43.67    1.53
  -3  -7   3   45.08    1.49
  -3  -7   3   45.26    1.36
   2   7  -3    5.80    0.39
  -2  -7   3    5.79    0.37
  -2  -7   3    5.37    0.59
  -2  -7   3    5.53    0.46
   1   7  -3    1.69    0.25
  -1  -7   3    1.21    0.22
  -1  -7   3    1.26    0.38
  -1  -7   3    1.27    0.27
   0   7  -3   14.89    0.65
   0  -7   3   14.64    0.64
   0  -7   3   14.44    0.87
   0  -7   3   15.18    0.71
  -1   7  -3   97.65    2.78
   1  -7   3   94.23    3.02
   1  -7   3   94.96    2.77
  -2   7  -3   10.59    0.61
   2  -7   3    9.81    0.74
   2  -7   3   10.89    0.59
  -3   7  -3    5.95    0.52
   3  -7   3    5.65    0.59
   3  -7   3    5.74    0.48
   4  -7   3    0.53    0.33
   4  -7   3    1.29    0.30
   5  -7   3   40.37    1.55
   6  -7   3   45.29    1.66
   6  -7   3   45.50    1.69
   7  -7   3    0.42    0.40
   8  -7   3   60.14    2.14
   9  -7   3    1.09    0.45
 -10   7  -3    0.37    0.42
 -10   7  -3    0.30    0.59
 -11   7  -3    2.49    0.74
 -11   7  -3    1.94    0.53
 -12   7  -3    0.68    0.48
 -12   7  -3    1.43    0.72
 -13   7  -3    5.50    0.98
 -13   7  -3    5.76    0.75
 -14   7  -3    0.11    0.55
 -14   7  -3    0.23    0.76
 -15   7  -3    1.05    0.87
 -15   7  -3    0.52    0.64
 -16  -6   3    0.03    0.71
 -16  -6   3    1.35    0.83
 -15  -6   3   -0.17    0.66
 -15  -6   3    0.17    0.70
 -14  -6   3    0.94    0.64
 -14  -6   3    2.32    0.76
 -13  -6   3   20.21    1.33
 -13  -6   3   14.21    1.18
 -12  -6   3    3.51    0.73
 -12  -6   3    5.20    0.76
 -12  -6   3    5.75    0.76
 -11  -6   3   19.73    1.17
 -11  -6   3   19.05    1.28
 -11  -6   3   17.18    1.11
 -10  -6   3   22.78    1.18
 -10  -6   3   22.91    1.33
 -10  -6   3   19.39    1.12
  -9  -6   3   -0.13    0.46
  -9  -6   3    0.56    0.39
  -9  -6   3    0.13    0.34
   8   6  -3    0.22    0.22
  -8  -6   3    0.21    0.31
  -8  -6   3    0.31    0.25
  -8  -6   3    0.23    0.33
  -8  -6   3    0.03    0.42
   7   6  -3    7.93    0.45
  -7  -6   3    7.92    0.48
  -7  -6   3    8.87    0.65
  -7  -6   3    7.76    0.63
  -7  -6   3    8.96    0.82
   6   6  -3   55.82    1.67
  -6  -6   3   58.40    1.85
  -6  -6   3   55.81    1.69
  -6  -6   3   58.38    2.08
  -6  -6   3   57.03    1.87
   5   6  -3   14.11    0.56
  -5  -6   3   13.57    0.72
  -5  -6   3   14.50    0.70
  -5  -6   3   14.56    0.90
  -5  -6   3   14.47    0.56
   4   6  -3    1.13    0.20
  -4  -6   3    1.11    0.28
  -4  -6   3    1.08    0.26
  -4  -6   3    0.92    0.19
  -4  -6   3    1.12    0.39
   3   6  -3   24.32    0.80
  -3  -6   3   22.51    0.89
  -3  -6   3   22.55    0.92
  -3  -6   3   24.00    0.78
  -3  -6   3   23.78    1.11
   2   6  -3   13.72    0.55
  -2  -6   3   13.44    0.54
  -2  -6   3   13.30    0.63
  -2  -6   3   13.88    0.82
   1   6  -3    0.83    0.22
  -1  -6   3    0.82    0.22
  -1  -6   3    1.06    0.20
  -1  -6   3    0.66    0.30
   0   6  -3    5.97    0.42
   0  -6   3    5.44    0.38
   0  -6   3    5.46    0.44
   0  -6   3    6.05    0.60
  -1   6  -3    0.26    0.22
   1  -6   3    0.24    0.19
   1  -6   3    0.07    0.28
  -2   6  -3   17.64    0.77
   2  -6   3   18.41    0.75
   2  -6   3   17.59    0.90
  -3   6  -3    7.65    0.55
   3  -6   3    6.43    0.60
   3  -6   3    6.14    0.48
   4  -6   3   15.31    0.82
   4  -6   3   15.37    0.74
   5  -6   3    4.64    0.50
   6  -6   3   71.34    2.29
   6  -6   3   71.19    2.31
   7  -6   3   85.67    2.72
   8  -6   3    7.83    0.71
   9  -6   3    3.08    0.53
 -10   6  -3    4.65    0.78
 -10   6  -3    5.05    0.59
 -11   6  -3    9.01    0.81
 -11   6  -3   10.87    1.10
 -12   6  -3    2.58    0.56
 -12   6  -3    3.37    0.80
 -13   6  -3    2.97    0.86
 -13   6  -3    2.60    0.59
 -14   6  -3    0.69    0.76
 -14   6  -3    0.04    0.54
 -15   6  -3    0.58    0.80
 -15   6  -3    0.22    0.62
 -16  -5   3    2.54    0.91
 -16  -5   3    0.92    0.75
 -15  -5   3    1.23    0.73
 -15  -5   3    2.42    0.84
 -14  -5   3    5.89    0.88
 -14  -5   3    6.85    0.95
 -13  -5   3    4.16    0.72
 -13  -5   3    4.87    0.83
 -12  -5   3    0.03    0.53
 -12  -5   3   -0.77    0.52
 -12  -5   3   -0.25    0.49
 -11  -5   3    0.04    0.46
 -11  -5   3   -0.47    0.39
 -11  -5   3    0.04    0.51
 -10  -5   3    8.28    0.79
 -10  -5   3    9.94    0.96
 -10  -5   3   10.62    0.86
  -9  -5   3   10.22    0.91
  -9  -5   3    9.60    0.72
  -9  -5   3    9.35    0.76
  -9  -5   3    9.62    0.76
   8   5  -3    0.23    0.23
  -8  -5   3   -0.18    0.39
  -8  -5   3   -0.54    0.28
  -8  -5   3    0.19    0.32
  -8  -5   3    0.09    0.23
   7   5  -3    0.54    0.22
  -7  -5   3    0.33    0.38
  -7  -5   3    0.46    0.30
  -7  -5   3    0.11    0.22
  -7  -5   3    0.58    0.29
   6   5  -3    1.08    0.21
  -6  -5   3    1.13    0.29
  -6  -5   3    0.32    0.25
  -6  -5   3    1.09    0.22
  -6  -5   3    0.38    0.37
   5   5  -3   34.88    1.09
  -5  -5   3   32.94    1.23
  -5  -5   3   37.68    1.24
  -5  -5   3   36.51    1.42
  -5  -5   3   36.07    1.11
   4   5  -3    0.73    0.17
  -4  -5   3    0.76    0.17
  -4  -5   3    0.42    0.23
  -4  -5   3    0.68    0.23
  -4  -5   3    0.39    0.31
   3   5  -3   33.01    1.03
  -3  -5   3   34.11    1.13
  -3  -5   3   33.76    1.31
  -3  -5   3   33.50    1.16
  -3  -5   3   33.55    1.02
   2   5  -3    7.82    0.39
  -2  -5   3    7.68    0.62
  -2  -5   3    7.48    0.47
  -2  -5   3    7.58    0.45
  -2  -5   3    8.56    0.39
   1   5  -3    0.41    0.18
  -1  -5   3    0.31    0.17
  -1  -5   3    0.31    0.16
  -1  -5   3    0.42    0.27
   0   5  -3   75.78    2.12
   0  -5   3   72.60    2.10
   0  -5   3   71.27    2.13
   0  -5   3   73.81    2.31
  -1   5  -3    0.17    0.20
   1  -5   3    0.18    0.25
   1  -5   3   -0.18    0.17
  -2   5  -3   29.07    1.03
   2  -5   3   29.29    1.01
   2  -5   3   29.36    1.14
  -3   5  -3   55.87    1.72
   3  -5   3   53.13    1.79
   3  -5   3   53.62    1.69
  -4   5  -3    8.87    0.60
   4  -5   3    9.49    0.61
   4  -5   3    8.62    0.55
   5  -5   3   49.03    1.64
   6  -5   3   46.31    1.62
   7  -5   3    3.75    0.49
   8  -5   3   74.56    2.44
  -9   5  -3    3.34    0.47
  -9   5  -3    3.69    0.63
   9  -5   3    2.97    0.53
 -10   5  -3   14.19    0.91
 -10   5  -3   14.55    1.09
 -11   5  -3    1.02    0.58
 -12   5  -3   14.18    1.03
 -12   5  -3   16.88    1.32
 -13   5  -3   -0.04    0.69
 -13   5  -3   -0.30    0.47
 -14   5  -3    0.42    0.54
 -14   5  -3   -0.02    0.77
 -15   5  -3    2.24    0.67
 -15   5  -3    2.81    0.91
 -16  -4   3    0.29    0.82
 -16  -4   3   -0.58    0.69
 -15  -4   3   -0.67    0.69
 -15  -4   3   -1.43    0.60
 -14  -4   3    2.37    0.75
 -14  -4   3    1.63    0.71
 -13  -4   3    1.83    0.69
 -13  -4   3    1.21    0.59
 -12  -4   3    1.50    0.54
 -12  -4   3    2.03    0.62
 -12  -4   3    1.36    0.59
 -11  -4   3    0.98    0.53
 -11  -4   3    1.06    0.49
 -11  -4   3    1.88    0.54
 -10  -4   3   17.85    1.05
 -10  -4   3   19.08    1.08
 -10  -4   3   21.55    1.21
  -9  -4   3    5.00    0.55
  -9  -4   3    4.93    0.58
  -9  -4   3    4.51    0.48
  -9  -4   3    5.41    0.65
   8   4  -3   10.39    0.56
  -8  -4   3   10.07    0.60
  -8  -4   3    9.82    0.70
  -8  -4   3   10.47    0.70
  -8  -4   3   11.10    0.84
   7   4  -3   38.94    1.22
  -7  -4   3   38.13    1.36
  -7  -4   3   39.43    1.53
  -7  -4   3   38.94    1.27
  -7  -4   3   37.09    1.38
   6   4  -3   79.29    2.25
  -6  -4   3   80.25    2.29
  -6  -4   3   76.95    2.40
  -6  -4   3   82.40    2.56
  -6  -4   3   77.38    2.37
   5   4  -3   59.31    1.73
  -5  -4   3   58.91    1.75
  -5  -4   3   59.53    1.85
  -5  -4   3   62.48    2.03
  -5  -4   3   60.83    1.87
   4   4  -3   19.16    0.67
  -4  -4   3   20.79    0.78
  -4  -4   3   21.06    0.94
  -4  -4   3   19.02    0.78
  -4  -4   3   20.18    0.69
   3   4  -3   10.30    0.42
  -3  -4   3    9.63    0.49
  -3  -4   3   10.11    0.41
  -3  -4   3    9.36    0.51
  -3  -4   3   10.02    0.65
   2   4  -3   35.15    1.07
  -2  -4   3   37.39    1.07
  -2  -4   3   35.52    1.16
  -2  -4   3   36.12    1.29
  -2  -4   3   34.52    1.13
   1   4  -3    0.43    0.17
  -1  -4   3    0.68    0.16
  -1  -4   3    0.69    0.18
  -1  -4   3    0.58    0.25
   0   4  -3    8.95    0.41
   0   4  -3    9.21    0.43
   0  -4   3    9.35    0.44
   0  -4   3    9.09    0.57
   0  -4   3    8.88    0.41
  -1   4  -3   12.04    0.49
  -1   4  -3   12.37    0.54
   1  -4   3   11.76    0.51
   1  -4   3   13.01    0.65
   1  -4   3   12.40    0.52
  -2   4  -3    1.18    0.19
  -2   4  -3    1.52    0.26
   2  -4   3    1.86    0.31
   2  -4   3    2.16    0.26
  -3   4  -3   58.43    1.81
   3  -4   3   59.21    1.85
   3  -4   3   59.39    1.80
  -4   4  -3    0.26    0.25
   4  -4   3    0.11    0.22
   4  -4   3    0.18    0.21
   5  -4   3    0.56    0.24
   6  -4   3    2.99    0.41
   7  -4   3   12.63    0.74
  -8   4  -3    3.20    0.41
   8  -4   3    3.62    0.47
  -9   4  -3    4.01    0.62
  -9   4  -3    4.33    0.50
   9  -4   3    4.50    0.54
 -10   4  -3   15.44    0.91
 -10   4  -3   15.72    1.09
  10  -4   3   15.84    1.03
 -11   4  -3   18.53    1.04
 -11   4  -3   18.87    1.26
 -12   4  -3    1.94    0.71
 -12   4  -3    1.11    0.49
 -13   4  -3   11.40    1.02
 -13   4  -3   13.37    1.26
 -14   4  -3   -0.60    0.55
 -14   4  -3    0.90    0.74
 -15   4  -3    0.20    0.74
 -15   4  -3   -0.44    0.55
 -16   4  -3    1.20    0.71
 -16   4  -3    2.70    0.95
 -16  -3   3   -1.05    0.67
 -16  -3   3    1.67    0.84
 -15  -3   3   -1.50    0.59
 -15  -3   3   -0.99    0.67
 -14  -3   3   -0.26    0.64
 -14  -3   3   -0.86    0.59
 -13  -3   3    0.06    0.57
 -13  -3   3    0.99    0.65
 -12  -3   3    0.15    0.55
 -12  -3   3    0.16    0.69
 -12  -3   3    0.72    0.51
 -11  -3   3   23.59    1.24
 -11  -3   3   22.67    1.25
 -11  -3   3   20.70    1.17
 -10  -3   3   44.81    1.70
 -10  -3   3   39.10    1.64
 -10  -3   3   45.45    1.78
   9   3  -3   -0.11    0.30
  -9  -3   3   -0.11    0.40
  -9  -3   3    0.08    0.35
  -9  -3   3   -0.21    0.27
  -9  -3   3   -0.14    0.35
   8   3  -3    2.15    0.30
  -8  -3   3    2.03    0.38
  -8  -3   3    1.60    0.39
  -8  -3   3    2.64    0.36
  -8  -3   3    1.91    0.47
   7   3  -3   45.42    1.38
  -7  -3   3   43.86    1.51
  -7  -3   3   44.29    1.44
  -7  -3   3   43.40    1.53
  -7  -3   3   45.51    1.65
   6   3  -3   13.57    0.55
  -6  -3   3   12.99    0.66
  -6  -3   3   14.24    0.81
  -6  -3   3   13.46    0.59
  -6  -3   3   12.08    0.65
   5   3  -3   30.96    0.97
  -5  -3   3   30.46    1.06
  -5  -3   3   29.41    1.07
  -5  -3   3   30.01    0.98
  -5  -3   3   31.40    1.21
   4   3  -3    3.01    0.25
  -4  -3   3    2.97    0.28
  -4  -3   3    2.49    0.28
  -4  -3   3    2.93    0.42
  -4  -3   3    2.57    0.29
   3   3  -3   13.61    0.50
  -3  -3   3   14.46    0.70
  -3  -3   3   12.90    0.57
  -3  -3   3   13.42    0.49
  -3  -3   3   13.92    0.57
   2   3  -3    1.19    0.17
   2   3  -3    1.07    0.22
  -2  -3   3    0.98    0.18
  -2  -3   3    0.99    0.25
  -2  -3   3    1.02    0.19
  -2  -3   3    1.25    0.16
   1   3  -3    8.91    0.38
   1   3  -3    8.99    0.40
   1   3  -3    8.98    0.38
  -1  -3   3    8.98    0.37
  -1  -3   3    9.72    0.53
  -1  -3   3    8.93    0.42
  -1  -3   3    8.84    0.40
   0   3  -3   64.33    2.00
   0   3  -3   64.88    1.81
   0   3  -3   66.10    1.83
   0  -3   3   62.38    1.82
   0  -3   3   64.43    1.95
   0  -3   3   64.97    1.81
  -1   3  -3   13.58    0.50
  -1   3  -3   13.24    0.58
  -1   3  -3   14.31    0.55
   1  -3   3   13.57    0.53
   1  -3   3   14.22    0.62
   1  -3   3   14.43    0.52
  -2   3  -3    0.35    0.17
  -2   3  -3    0.22    0.19
  -2   3  -3    0.26    0.13
   2  -3   3    0.16    0.17
   2  -3   3    0.24    0.20
  -3   3  -3   82.98    2.38
  -3   3  -3   80.62    2.35
   3  -3   3   83.10    2.36
   3  -3   3   80.37    2.37
  -4   3  -3    1.51    0.29
  -4   3  -3    1.11    0.22
   4  -3   3    1.82    0.26
   4  -3   3    1.62    0.26
  -5   3  -3   10.73    0.52
   5  -3   3   10.46    0.52
   5  -3   3   10.63    0.60
  -6   3  -3  101.54    2.99
   6  -3   3  111.13    3.12
  -7   3  -3   31.10    1.10
  -7   3  -3   35.95    1.19
   7  -3   3   33.85    1.24
  -8   3  -3   45.35    1.53
  -8   3  -3   45.32    1.71
   8  -3   3   45.37    1.58
  -9   3  -3    6.45    0.70
  -9   3  -3    6.51    0.60
   9  -3   3    6.15    0.60
 -10   3  -3   17.54    0.95
 -10   3  -3   18.90    1.15
  10  -3   3   19.04    1.00
 -11   3  -3    0.37    0.52
 -11   3  -3    0.21    0.39
 -12   3  -3    8.60    0.86
 -12   3  -3   10.38    1.08
 -13   3  -3    0.83    0.67
 -13   3  -3    0.84    0.50
 -14   3  -3    0.94    0.59
 -14   3  -3    1.80    0.75
 -15   3  -3   -1.05    0.55
 -15   3  -3    0.18    0.74
 -16   3  -3    2.42    0.91
 -16   3  -3    0.69    0.68
 -16  -2   3    1.34    0.87
 -16  -2   3   -0.86    0.69
 -15  -2   3   -1.40    0.63
 -15  -2   3    0.20    0.73
 -14  -2   3   -1.21    0.60
 -14  -2   3    0.59    0.71
 -13  -2   3    3.73    0.77
 -13  -2   3    2.38    0.66
 -12  -2   3   20.24    1.24
 -12  -2   3   16.21    1.14
 -11  -2   3    0.84    0.48
 -11  -2   3    0.93    0.50
 -11  -2   3    0.26    0.48
 -10  -2   3   16.28    1.00
 -10  -2   3   17.06    1.06
 -10  -2   3   15.10    0.99
   9   2  -3    4.00    0.40
  -9  -2   3    3.36    0.50
  -9  -2   3    3.51    0.54
  -9  -2   3    4.29    0.65
  -9  -2   3    3.90    0.52
   8   2  -3   13.44    0.66
  -8  -2   3   14.96    0.81
  -8  -2   3   16.01    0.93
  -8  -2   3   15.42    0.82
  -8  -2   3   14.65    0.74
   7   2  -3   17.27    0.70
  -7  -2   3   17.69    0.75
  -7  -2   3   18.13    0.83
  -7  -2   3   15.82    0.80
  -7  -2   3   18.04    0.92
   6   2  -3  105.99    3.04
  -6  -2   3  113.94    3.16
  -6  -2   3  113.26    3.26
  -6  -2   3  103.77    3.15
  -6  -2   3  108.67    3.09
   5   2  -3   22.47    0.75
  -5  -2   3   20.84    0.83
  -5  -2   3   20.99    0.77
  -5  -2   3   21.70    0.84
  -5  -2   3   22.52    0.95
   4   2  -3   30.23    0.94
  -4  -2   3   30.33    1.02
  -4  -2   3   29.71    0.95
  -4  -2   3   29.65    1.01
  -4  -2   3   31.33    1.13
   3   2  -3    9.21    0.39
  -3  -2   3    9.23    0.55
  -3  -2   3    8.56    0.43
  -3  -2   3    9.57    0.39
  -3  -2   3    9.20    0.44
   2   2  -3    5.78    0.29
   2   2  -3    5.60    0.31
   2   2  -3    5.50    0.29
  -2  -2   3    6.44    0.33
  -2  -2   3    5.92    0.28
  -2  -2   3    5.23    0.32
  -2  -2   3    6.32    0.44
   1   2  -3  493.93   12.96
   1   2  -3  503.61   12.97
   1   2  -3  487.68   12.99
  -1  -2   3  497.45   12.96
  -1  -2   3  472.97   12.99
  -1  -2   3  478.91   12.97
  -1  -2   3  502.15   13.09
   0   2  -3   66.58    1.93
   0   2  -3   63.54    1.82
   0   2  -3   65.19    1.84
   0  -2   3   66.65    1.84
   0  -2   3   65.73    1.83
   0  -2   3   70.00    1.95
  -1   2  -3    5.88    0.27
  -1   2  -3    5.94    0.33
  -1   2  -3    6.25    0.35
   1  -2   3    5.71    0.31
   1  -2   3    6.23    0.28
   1  -2   3    5.93    0.38
  -2   2  -3   73.71    2.04
  -2   2  -3   68.76    2.02
   2  -2   3   71.80    2.04
   2  -2   3   72.02    2.02
  -3   2  -3   67.27    1.94
  -3   2  -3   70.39    2.00
   3  -2   3   67.21    1.97
   3  -2   3   69.21    1.96
  -4   2  -3   15.82    0.66
  -4   2  -3   15.23    0.56
   4  -2   3   15.16    0.56
   4  -2   3   14.52    0.69
  -5   2  -3   12.09    0.49
   5  -2   3   12.89    0.61
  -6   2  -3    1.01    0.22
   6  -2   3    1.00    0.26
  -7   2  -3   15.08    0.68
  -7   2  -3   14.45    0.79
   7  -2   3   14.35    0.71
  -8   2  -3    1.21    0.39
  -8   2  -3    1.01    0.28
   8  -2   3    1.15    0.33
  -9   2  -3   13.99    0.76
  -9   2  -3   13.33    0.90
   9  -2   3   13.00    0.76
 -10   2  -3   71.45    2.29
 -10   2  -3   74.01    2.51
  10  -2   3   69.79    2.31
 -11   2  -3   28.52    1.44
 -11   2  -3   27.33    1.24
 -12   2  -3    4.28    0.58
 -12   2  -3    4.37    0.75
 -13   2  -3    1.23    0.51
 -13   2  -3    1.12    0.67
 -14   2  -3    3.72    0.85
 -14   2  -3    2.45    0.61
 -15   2  -3   -0.22    0.55
 -15   2  -3    0.19    0.74
 -16   2  -3   -0.61    0.56
 -16   2  -3    0.55    0.80
 -16  -1   3    0.49    0.75
 -16  -1   3    1.90    0.92
 -15  -1   3    0.06    0.74
 -15  -1   3   -1.14    0.62
 -14  -1   3   -1.77    0.56
 -14  -1   3    0.31    0.68
 -13  -1   3    1.43    0.64
 -13  -1   3    2.62    0.73
 -12  -1   3   32.77    1.58
 -12  -1   3   37.39    1.68
 -11  -1   3   40.01    1.63
 -11  -1   3   37.92    1.62
 -11  -1   3   34.55    1.56
 -10  -1   3    4.86    0.61
 -10  -1   3    4.20    0.59
 -10  -1   3    5.73    0.69
   9   1  -3   19.49    0.85
  -9  -1   3   19.25    0.99
  -9  -1   3   20.09    1.06
  -9  -1   3   19.91    0.99
   8   1  -3    0.87    0.27
  -8  -1   3    0.81    0.29
  -8  -1   3    0.86    0.33
  -8  -1   3    0.97    0.39
  -8  -1   3    0.80    0.33
   7   1  -3   36.51    1.19
  -7  -1   3   35.00    1.30
  -7  -1   3   35.84    1.25
  -7  -1   3   38.52    1.41
  -7  -1   3   35.28    1.29
   6   1  -3   15.62    0.64
  -6  -1   3   16.52    0.73
  -6  -1   3   15.12    0.72
  -6  -1   3   14.84    0.80
  -6  -1   3   15.93    0.68
   5   1  -3   21.49    0.76
  -5  -1   3   21.75    0.83
  -5  -1   3   20.36    0.82
  -5  -1   3   23.10    0.94
  -5  -1   3   22.10    0.79
   4   1  -3   10.10    0.44
  -4  -1   3    9.72    0.48
  -4  -1   3   10.61    0.60
  -4  -1   3    9.72    0.45
  -4  -1   3   10.05    0.49
   3   1  -3   12.95    0.48
   3   1  -3   13.01    0.52
  -3  -1   3   13.26    0.52
  -3  -1   3   12.78    0.62
  -3  -1   3   12.71    0.48
  -3  -1   3   12.54    0.52
   2   1  -3   21.03    0.67
   2   1  -3   20.19    0.64
   2   1  -3   19.33    0.66
  -2  -1   3   20.21    0.67
  -2  -1   3   21.45    0.78
  -2  -1   3   21.08    0.65
  -2  -1   3   20.23    0.67
   1   1  -3    2.25    0.20
   1   1  -3    2.05    0.18
   1   1  -3    1.97    0.18
   1   1  -3    1.96    0.22
  -1  -1   3    2.08    0.20
  -1  -1   3    2.22    0.25
  -1  -1   3    2.27    0.20
  -1  -1   3    1.99    0.18
   0   1  -3   64.35    1.77
   0   1  -3   67.19    1.85
   0   1  -3   63.16    1.75
   0   1  -3   60.56    1.76
   0  -1   3   64.92    1.76
   0  -1   3   65.91    1.85
   0  -1   3   64.89    1.77
  -1   1  -3   80.13    2.17
  -1   1  -3   74.08    2.13
  -1   1  -3   76.99    2.09
   1  -1   3   76.28    2.09
   1  -1   3   79.43    2.13
   1  -1   3   80.04    2.17
  -2   1  -3   83.33    2.26
  -2   1  -3   83.24    2.29
   2  -1   3   81.34    2.27
   2  -1   3   81.94    2.28
  -3   1  -3  217.68    5.70
  -3   1  -3  211.51    5.78
   3  -1   3  214.84    5.71
   3  -1   3  214.49    5.77
  -4   1  -3   93.36    2.65
  -5   1  -3   30.07    1.08
  -5   1  -3   31.84    0.98
   5  -1   3   30.45    1.03
  -6   1  -3   -0.10    0.15
  -6   1  -3    0.30    0.25
   6  -1   3    0.17    0.21
  -7   1  -3   12.13    0.58
  -7   1  -3   10.89    0.68
   7  -1   3   12.07    0.61
  -8   1  -3   22.02    1.03
  -8   1  -3   23.75    0.91
   8  -1   3   22.15    0.92
  -9   1  -3    1.27    0.33
  -9   1  -3    1.22    0.41
   9  -1   3    1.29    0.32
 -10   1  -3   14.67    0.82
 -10   1  -3   13.53    0.95
  10  -1   3   12.11    0.76
 -11   1  -3    1.79    0.45
 -11   1  -3    2.76    0.56
 -12   1  -3   16.79    1.18
 -12   1  -3   14.92    0.97
 -13   1  -3    3.32    0.79
 -13   1  -3    3.43    0.62
 -14   1  -3    0.24    0.53
 -14   1  -3    1.14    0.70
 -15   1  -3   -0.60    0.53
 -15   1  -3    0.27    0.72
 -16   1  -3    3.18    0.94
 -16   1  -3    3.46    0.74
 -16   0   3    6.44    1.08
 -16   0   3    5.29    0.96
 -15   0   3    2.21    0.86
 -15   0   3    0.73    0.70
 -14   0   3    2.81    0.82
 -14   0   3    3.20    0.76
 -13   0   3    1.32    0.61
 -13   0   3    0.66    0.66
 -12   0   3   14.73    1.15
 -12   0   3   14.87    1.11
 -11   0   3    3.78    0.64
 -11   0   3    3.81    0.62
 -11   0   3    4.00    0.60
 -10   0   3   21.35    1.11
 -10   0   3   21.09    1.14
 -10   0   3   18.63    1.08
   9   0  -3    4.02    0.43
  -9   0   3    3.52    0.50
  -9   0   3    3.67    0.52
  -9   0   3    4.23    0.58
   8   0  -3   30.02    1.09
  -8   0   3   30.04    1.22
  -8   0   3   32.67    1.30
  -8   0   3   28.55    1.16
  -8   0   3   30.62    1.23
   7   0  -3    3.74    0.36
  -7   0   3    3.94    0.40
  -7   0   3    4.14    0.50
  -7   0   3    3.68    0.43
  -7   0   3    3.51    0.43
   6   0  -3   73.61    2.22
  -6   0   3   75.66    2.31
  -6   0   3   80.76    2.41
  -6   0   3   76.37    2.28
  -6   0   3   76.69    2.31
   5   0  -3    1.61    0.23
  -5   0   3    1.53    0.27
  -5   0   3    1.47    0.28
  -5   0   3    1.45    0.25
   4   0  -3    1.22    0.20
  -4   0   3    1.05    0.21
  -4   0   3    0.89    0.21
  -4   0   3    1.02    0.22
   3   0  -3    0.69    0.16
   3   0  -3    0.73    0.16
  -3   0   3    0.72    0.18
  -3   0   3    0.73    0.16
  -3   0   3    0.60    0.17
   2   0  -3  168.11    4.47
   2   0  -3  163.53    4.49
   2   0  -3  171.06    4.50
  -2   0   3  160.19    4.48
  -2   0   3  170.78    4.50
  -2   0   3  166.84    4.48
   1   0  -3   12.19    0.41
   1   0  -3   13.28    0.44
   1   0  -3   12.53    0.43
  -1   0   3   11.98    0.41
  -1   0   3   13.00    0.44
  -1   0   3   12.31    0.43
   0   0  -3    7.99    0.27
   0   0  -3    8.84    0.29
   0   0  -3    8.46    0.30
   0   0   3    7.96    0.27
   0   0   3    7.86    0.30
   0   0   3    8.63    0.29
  -1   0  -3    3.21    0.19
   1   0   3    3.04    0.18
  -2   0  -3   53.28    1.49
   2   0   3   52.89    1.48
  -3   0  -3   81.12    2.17
  -3   0  -3   79.60    2.24
   3   0   3   78.89    2.22
  -4   0  -3    0.83    0.21
  -4   0  -3    0.82    0.20
  -4   0  -3    0.83    0.14
   4   0   3    1.11    0.19
  -5   0  -3    0.21    0.21
  -5   0  -3    0.32    0.16
   5   0   3    0.65    0.19
  -6   0  -3    7.26    0.44
  -6   0  -3    8.06    0.53
   6   0   3    8.44    0.46
  -7   0  -3   -0.02    0.21
  -7   0  -3    0.00    0.24
   7   0   3    0.06    0.20
  -8   0  -3    0.38    0.29
  -8   0  -3   -0.02    0.23
   8   0   3    0.10    0.22
  -9   0  -3    6.46    0.55
  -9   0  -3    5.80    0.63
   9   0   3    5.76    0.50
 -10   0  -3    0.47    0.40
 -10   0  -3    0.45    0.34
  10   0   3    0.27    0.32
 -11   0  -3   40.41    1.67
 -11   0  -3   39.17    1.49
 -12   0  -3   11.52    0.87
 -12   0  -3   13.50    1.07
 -13   0  -3   20.28    1.34
 -13   0  -3   18.33    1.09
 -14   0  -3   22.51    1.45
 -14   0  -3   19.44    1.20
 -15   0  -3    8.40    0.86
 -15   0  -3   12.83    1.29
 -16   0  -3    0.28    0.61
 -16   0  -3    1.67    0.87
 -17   0  -3   -0.11    0.69
 -17   0  -3    0.82    0.89
 -15   1   3   -0.14    0.66
 -15   1   3   -0.20    0.77
 -14   1   3    0.47    0.70
 -14   1   3   -0.11    0.60
 -13   1   3    0.11    0.57
 -13   1   3   -0.07    0.65
 -12   1   3    2.87    0.63
 -12   1   3    3.66    0.74
 -11   1   3   14.08    1.05
 -11   1   3   13.39    1.02
 -11   1   3   14.45    1.03
 -10   1   3   26.74    1.27
 -10   1   3   26.25    1.28
 -10   1   3   23.51    1.24
   9  -1  -3    4.34    0.47
  -9   1   3    4.46    0.58
  -9   1   3    4.53    0.55
  -9   1   3    3.81    0.54
   8  -1  -3    3.00    0.38
  -8   1   3    2.67    0.46
  -8   1   3    3.01    0.46
  -8   1   3    3.41    0.52
   7  -1  -3    6.19    0.49
  -7   1   3    6.28    0.51
  -7   1   3    6.13    0.57
  -7   1   3    5.93    0.56
   6  -1  -3    0.69    0.25
  -6   1   3    0.86    0.29
  -6   1   3    1.44    0.30
  -6   1   3    1.65    0.29
   5  -1  -3   76.17    2.22
  -5   1   3   73.58    2.26
  -5   1   3   77.07    2.26
  -5   1   3   79.27    2.28
   4  -1  -3   31.37    1.02
  -4   1   3   30.35    1.05
  -4   1   3   31.67    1.04
  -4   1   3   32.34    1.05
   3  -1  -3    0.30    0.15
  -3   1   3    0.11    0.15
  -3   1   3    0.22    0.15
  -3   1   3    0.45    0.16
   2  -1  -3   87.06    2.46
  -2   1   3   89.16    2.47
  -2   1   3   89.21    2.46
  -2   1   3   91.96    2.48
   1  -1  -3    3.33    0.22
  -1   1   3    3.69    0.23
  -1   1   3    3.10    0.20
   0  -1  -3   89.58    2.42
   0   1   3   90.03    2.42
  -1  -1  -3   21.52    0.61
  -1  -1  -3   22.16    0.63
   1   1   3   22.05    0.62
  -2  -1  -3   31.56    0.91
  -2  -1  -3   32.28    0.86
  -2  -1  -3   30.15    0.89
   2   1   3   31.91    0.85
   2   1   3   29.71    0.90
  -3  -1  -3   58.39    1.57
  -3  -1  -3   59.08    1.65
  -3  -1  -3   56.84    1.62
   3   1   3   56.79    1.64
   3   1   3   57.47    1.57
  -4  -1  -3  258.32    6.87
  -4  -1  -3  257.38    6.83
  -4  -1  -3  260.13    6.78
   4   1   3  254.18    6.78
   4   1   3  256.39    6.80
   4   1   3  244.70    6.86
  -5  -1  -3   28.67    0.87
  -5  -1  -3   26.81    0.96
   5   1   3   27.48    0.88
   5   1   3   27.31    0.85
  -6  -1  -3   20.29    0.73
  -6  -1  -3   20.01    0.82
   6   1   3   20.33    0.72
  -7  -1  -3    2.06    0.27
  -7  -1  -3    2.25    0.35
   7   1   3    2.34    0.27
  -8  -1  -3   18.68    0.76
  -8  -1  -3   17.07    0.86
   8   1   3   18.39    0.73
  -9  -1  -3   10.23    0.73
  -9  -1  -3    9.17    0.60
   9   1   3    9.82    0.56
 -10  -1  -3    0.07    0.31
 -10  -1  -3    0.44    0.38
  10   1   3    0.08    0.27
 -11  -1  -3    4.23    0.54
 -11  -1  -3    4.32    0.64
 -12  -1  -3   21.29    1.23
 -12  -1  -3   20.07    1.07
 -13  -1  -3   18.28    1.24
 -13  -1  -3   14.55    1.01
 -14  -1  -3   -0.17    0.48
 -14  -1  -3    0.01    0.60
 -15  -1  -3   -0.54    0.54
 -15  -1  -3   -0.25    0.69
 -16  -1  -3    7.17    0.90
 -16  -1  -3    8.93    1.17
 -17  -1  -3    3.44    0.84
 -17  -1  -3    3.23    1.02
 -15   2   3   -0.39    0.67
 -15   2   3   -0.60    0.77
 -14   2   3    0.35    0.72
 -14   2   3   -1.07    0.58
 -13   2   3    8.96    1.02
 -13   2   3    8.93    0.95
 -12   2   3    1.00    0.63
 -12   2   3    0.72    0.58
 -11   2   3    0.79    0.53
 -11   2   3    0.79    0.51
 -11   2   3    1.63    0.59
 -10   2   3    1.86    0.54
 -10   2   3    2.15    0.53
 -10   2   3    1.94    0.55
   9  -2  -3    2.07    0.41
  -9   2   3    2.35    0.50
  -9   2   3    1.56    0.45
   8  -2  -3    1.37    0.34
  -8   2   3    1.55    0.41
  -8   2   3    1.24    0.38
   7  -2  -3    2.39    0.35
  -7   2   3    2.88    0.43
  -7   2   3    2.36    0.38
   6  -2  -3   70.85    2.18
  -6   2   3   76.21    2.24
  -6   2   3   71.29    2.25
   5  -2  -3   67.67    2.01
  -5   2   3   64.79    2.04
  -5   2   3   65.23    2.03
  -5   2   3   71.20    2.06
   4  -2  -3   37.78    1.21
  -4   2   3   37.19    1.23
  -4   2   3   37.50    1.23
  -4   2   3   39.01    1.24
   3  -2  -3   88.38    2.48
  -3   2   3   88.30    2.50
  -3   2   3   87.14    2.49
   2  -2  -3   17.41    0.61
  -2   2   3   16.86    0.61
   1  -2  -3  145.00    3.95
  -1   2   3  148.62    3.96
   0  -2  -3   18.32    0.56
   0   2   3   17.81    0.56
  -1  -2  -3   45.08    1.25
  -1  -2  -3   47.30    1.26
   1   2   3   46.23    1.26
  -2  -2  -3   58.06    1.60
  -2  -2  -3   59.26    1.64
  -2  -2  -3   60.15    1.64
   2   2   3   60.82    1.72
   2   2   3   60.98    1.63
   2   2   3   59.31    1.64
  -3  -2  -3   52.08    1.43
  -3  -2  -3   51.06    1.41
  -3  -2  -3   50.19    1.47
  -3  -2  -3   50.41    1.47
   3   2   3   52.07    1.42
   3   2   3   50.46    1.46
   3   2   3   52.61    1.49
   3   2   3   52.32    1.39
   3   2   3   49.71    1.38
  -4  -2  -3   51.58    1.51
  -4  -2  -3   50.47    1.46
  -4  -2  -3   49.81    1.46
  -4  -2  -3   51.41    1.45
   4   2   3   50.39    1.51
   4   2   3   52.88    1.44
   4   2   3   51.36    1.47
   4   2   3   49.80    1.42
  -5  -2  -3   27.57    0.97
  -5  -2  -3   29.13    0.90
  -5  -2  -3   29.47    0.91
   5   2   3   28.77    0.86
   5   2   3   27.35    0.88
  -6  -2  -3    1.91    0.31
  -6  -2  -3    1.81    0.23
  -6  -2  -3    1.58    0.24
   6   2   3    1.62    0.21
  -7  -2  -3   93.24    2.79
  -7  -2  -3   96.59    2.69
  -7  -2  -3   92.24    2.70
   7   2   3   95.32    2.64
  -8  -2  -3    7.23    0.50
  -8  -2  -3    7.67    0.48
  -8  -2  -3    6.79    0.57
   8   2   3    7.18    0.43
  -9  -2  -3    3.13    0.46
  -9  -2  -3    2.80    0.36
  -9  -2  -3    2.77    0.37
   9   2   3    2.89    0.32
 -10  -2  -3    1.54    0.37
 -10  -2  -3    1.49    0.44
  10   2   3    1.75    0.32
 -11  -2  -3    8.63    0.72
 -11  -2  -3    9.93    0.84
 -12  -2  -3    2.90    0.52
 -12  -2  -3    2.13    0.57
 -13  -2  -3    9.16    0.98
 -13  -2  -3    6.34    0.68
 -14  -2  -3    5.94    0.85
 -14  -2  -3    3.95    0.63
 -15  -2  -3    5.04    0.75
 -15  -2  -3    6.40    0.95
 -16  -2  -3   -0.37    0.58
 -16  -2  -3    0.92    0.82
 -17  -2  -3    4.07    1.06
 -17  -2  -3    2.01    0.76
 -15   3   3    0.40    0.78
 -15   3   3   -0.49    0.68
 -14   3   3    5.29    0.95
 -14   3   3    3.02    0.76
 -13   3   3    1.13    0.71
 -13   3   3    0.07    0.57
 -12   3   3   10.14    1.10
 -12   3   3   10.18    0.97
 -11   3   3   -0.08    0.55
 -11   3   3   -0.54    0.53
 -11   3   3   -0.29    0.48
 -10   3   3    1.10    0.50
 -10   3   3    0.93    0.52
   9  -3  -3    1.14    0.39
  -9   3   3    0.98    0.46
  -9   3   3    1.21    0.44
   8  -3  -3    2.28    0.42
  -8   3   3    2.51    0.43
  -8   3   3    2.39    0.47
   7  -3  -3    7.93    0.59
  -7   3   3    8.01    0.65
  -7   3   3    7.96    0.65
   6  -3  -3   19.51    0.84
  -6   3   3   19.90    0.88
  -6   3   3   19.79    0.90
   5  -3  -3    0.09    0.23
  -5   3   3    0.08    0.23
  -5   3   3    0.22    0.23
   4  -3  -3  147.27    4.13
  -4   3   3  150.46    4.17
   3  -3  -3    6.68    0.42
  -3   3   3    5.56    0.46
   2  -3  -3   20.26    0.71
  -2   3   3   19.44    0.71
   1  -3  -3    4.32    0.28
  -1   3   3    3.54    0.27
   0  -3  -3  148.04    3.95
   0   3   3  146.49    3.95
  -1  -3  -3   11.45    0.52
  -1  -3  -3   11.02    0.36
   1   3   3   11.01    0.35
   1   3   3   10.33    0.51
   1   3   3   11.41    0.39
  -2  -3  -3    0.43    0.18
  -2  -3  -3    0.39    0.12
  -2  -3  -3    0.57    0.13
   2   3   3    0.46    0.12
   2   3   3    0.47    0.17
   2   3   3    0.60    0.13
  -3  -3  -3    2.27    0.25
  -3  -3  -3    2.17    0.19
  -3  -3  -3    2.16    0.23
   3   3   3    2.40    0.21
   3   3   3    2.35    0.27
   3   3   3    2.13    0.20
  -4  -3  -3    3.32    0.21
  -4  -3  -3    3.20    0.26
  -4  -3  -3    3.50    0.31
  -4  -3  -3    3.49    0.30
  -4  -3  -3    2.67    0.23
   4   3   3    3.05    0.32
   4   3   3    3.44    0.24
  -5  -3  -3  100.87    2.85
  -5  -3  -3  101.09    2.87
  -5  -3  -3  100.21    2.80
  -5  -3  -3  100.41    2.76
   5   3   3  104.29    2.84
   5   3   3   99.16    2.84
   5   3   3  101.06    2.71
  -6  -3  -3   37.63    1.16
  -6  -3  -3   36.88    1.17
  -6  -3  -3   35.84    1.23
  -6  -3  -3   35.75    1.13
   6   3   3   37.64    1.15
   6   3   3   36.02    1.06
  -7  -3  -3   41.81    1.33
  -7  -3  -3   43.01    1.43
  -7  -3  -3   43.17    1.34
  -7  -3  -3   41.60    1.32
   7   3   3   42.71    1.29
   7   3   3   41.08    1.24
  -8  -3  -3   14.16    0.61
  -8  -3  -3   13.44    0.72
  -8  -3  -3   13.69    0.65
  -8  -3  -3   13.88    0.64
   8   3   3   13.00    0.54
  -9  -3  -3    0.43    0.25
  -9  -3  -3    0.74    0.31
  -9  -3  -3    0.55    0.27
   9   3   3    0.03    0.20
 -10  -3  -3    8.13    0.58
 -10  -3  -3    7.84    0.63
 -10  -3  -3    7.05    0.68
  10   3   3    7.61    0.52
 -11  -3  -3    0.67    0.37
 -11  -3  -3    1.24    0.45
 -12  -3  -3   21.44    1.08
 -12  -3  -3   21.95    1.21
 -13  -3  -3   15.30    1.14
 -13  -3  -3   13.95    0.97
 -14  -3  -3    4.47    0.62
 -14  -3  -3    5.21    0.83
 -15  -3  -3    0.03    0.66
 -15  -3  -3   -0.28    0.52
 -16  -3  -3    5.89    1.01
 -16  -3  -3    3.81    0.76
 -17  -3  -3   -0.38    0.83
 -17  -3  -3   -0.90    0.62
 -15   4   3    3.04    0.93
 -15   4   3    1.29    0.76
 -14   4   3   18.98    1.49
 -14   4   3   12.77    1.19
 -13   4   3   15.24    1.33
 -13   4   3   11.44    1.09
 -12   4   3    5.88    0.80
 -12   4   3    5.17    0.85
 -11   4   3    2.26    0.61
 -11   4   3    4.49    0.75
 -10   4   3    0.23    0.46
 -10   4   3    0.29    0.51
   9  -4  -3    1.68    0.46
  -9   4   3    1.27    0.45
  -9   4   3    2.28    0.55
   8  -4  -3    8.25    0.69
  -8   4   3    7.97    0.73
  -8   4   3    7.41    0.75
   7  -4  -3    1.12    0.37
  -7   4   3    1.08    0.35
  -7   4   3    1.10    0.38
   6  -4  -3   74.27    2.35
  -6   4   3   78.76    2.39
  -6   4   3   77.52    2.42
   5  -4  -3   88.60    2.63
  -5   4   3   88.81    2.67
   4  -4  -3    0.00    0.22
   3  -4  -3   51.40    1.58
   2  -4  -3    1.60    0.24
   1  -4  -3    1.23    0.20
   0  -4  -3   -0.10    0.18
   0  -4  -3    0.06    0.13
  -1  -4  -3   48.00    1.35
  -1  -4  -3   46.74    1.54
   1   4   3   50.19    1.43
   1   4   3   49.35    1.40
  -2  -4  -3  103.38    2.82
  -2  -4  -3  100.49    2.93
  -2  -4  -3   99.69    2.80
   2   4   3  104.62    2.80
   2   4   3  100.42    2.80
  -3  -4  -3  148.25    4.18
  -3  -4  -3  146.34    4.07
  -3  -4  -3  150.15    4.06
   3   4   3  152.62    4.05
  -4  -4  -3   20.58    0.71
  -4  -4  -3   19.96    0.73
  -4  -4  -3   20.32    0.82
   4   4   3   21.53    0.70
  -5  -4  -3   69.50    2.08
  -5  -4  -3   68.63    1.99
  -5  -4  -3   68.77    2.04
  -5  -4  -3   68.91    1.90
  -6  -4  -3    1.08    0.19
  -6  -4  -3    1.11    0.27
  -6  -4  -3    0.94    0.21
  -6  -4  -3    1.19    0.25
  -7  -4  -3    6.10    0.46
  -7  -4  -3    5.47    0.49
  -7  -4  -3    5.74    0.43
  -7  -4  -3    4.60    0.38
  -8  -4  -3   58.33    1.80
  -8  -4  -3   57.82    1.74
  -8  -4  -3   58.06    1.79
  -8  -4  -3   56.30    1.88
  -9  -4  -3   12.19    0.76
  -9  -4  -3   12.27    0.63
  -9  -4  -3   12.08    0.65
  -9  -4  -3   13.53    0.70
 -10  -4  -3   24.02    0.95
 -10  -4  -3   24.71    1.04
 -10  -4  -3   23.12    1.12
 -10  -4  -3   24.52    0.99
 -11  -4  -3   14.92    0.96
 -11  -4  -3   13.53    0.83
 -12  -4  -3    3.68    0.62
 -12  -4  -3    3.39    0.52
 -13  -4  -3    4.40    0.61
 -13  -4  -3    4.55    0.76
 -14  -4  -3   -0.35    0.56
 -14  -4  -3   -0.25    0.45
 -15  -4  -3    0.23    0.68
 -15  -4  -3   -0.69    0.48
 -16  -4  -3    0.20    0.75
 -16  -4  -3    0.03    0.63
 -17  -4  -3    0.95    0.68
 -17  -4  -3    2.26    0.90
 -14   5   3    4.69    0.99
 -14   5   3    4.74    0.83
 -13   5   3    7.31    1.02
 -13   5   3    6.10    0.85
 -12   5   3    6.89    0.96
 -12   5   3    4.68    0.77
 -11   5   3    2.47    0.62
 -11   5   3    3.13    0.75
 -10   5   3    0.88    0.48
 -10   5   3    1.14    0.56
   9  -5  -3    2.82    0.54
  -9   5   3    2.83    0.55
  -9   5   3    2.43    0.59
   8  -5  -3    0.59    0.41
  -8   5   3    0.68    0.39
  -8   5   3    1.02    0.47
   7  -5  -3    8.56    0.70
  -7   5   3    8.52    0.71
  -7   5   3    9.27    0.76
   6  -5  -3    0.22    0.31
  -6   5   3   -0.01    0.32
   5  -5  -3    4.36    0.44
   4  -5  -3   24.60    0.95
   3  -5  -3   44.07    1.42
   2  -5  -3   36.26    1.19
   1  -5  -3   39.11    1.22
   0  -5  -3  256.88    7.11
   0  -5  -3  258.59    6.90
  -1  -5  -3    8.32    0.58
  -1  -5  -3    9.40    0.38
  -2  -5  -3  212.44    5.91
  -2  -5  -3  215.29    5.77
   2   5   3  210.30    5.74
  -3  -5  -3   14.41    0.58
  -3  -5  -3   14.33    0.58
  -3  -5  -3   13.33    0.70
  -4  -5  -3   10.52    0.62
  -4  -5  -3   10.84    0.50
  -4  -5  -3   11.38    0.52
  -5  -5  -3   98.14    2.86
  -5  -5  -3  103.81    2.83
  -5  -5  -3   97.51    2.95
  -6  -5  -3    7.23    0.46
  -6  -5  -3    8.13    0.34
  -6  -5  -3    6.65    0.53
  -6  -5  -3    7.01    0.49
  -7  -5  -3   23.99    0.82
  -7  -5  -3   24.25    0.92
  -7  -5  -3   24.95    0.98
  -7  -5  -3   26.14    1.01
  -8  -5  -3   10.28    0.64
  -8  -5  -3    9.94    0.60
  -8  -5  -3    9.93    0.50
  -8  -5  -3    9.52    0.64
  -9  -5  -3   52.79    1.71
  -9  -5  -3   50.89    1.62
  -9  -5  -3   52.02    1.73
  -9  -5  -3   52.44    1.80
 -10  -5  -3   10.73    0.81
 -10  -5  -3   11.53    0.72
 -10  -5  -3   10.69    0.63
 -10  -5  -3   10.53    0.69
 -11  -5  -3   -0.12    0.30
 -11  -5  -3    0.01    0.34
 -11  -5  -3    0.24    0.42
 -12  -5  -3    0.13    0.37
 -12  -5  -3    0.23    0.46
 -13  -5  -3    5.83    0.79
 -13  -5  -3    5.34    0.64
 -14  -5  -3    3.24    0.73
 -14  -5  -3    3.24    0.59
 -15  -5  -3    4.49    0.85
 -15  -5  -3    4.77    0.71
 -16  -5  -3    1.74    0.68
 -16  -5  -3    4.02    0.89
 -17  -5  -3    8.11    1.14
 -17  -5  -3    5.29    0.84
 -14   6   3    6.30    0.91
 -14   6   3    7.06    1.12
 -13   6   3    1.19    0.77
 -13   6   3    0.23    0.62
 -12   6   3    1.19    0.71
 -12   6   3    0.45    0.56
 -11   6   3   -0.08    0.61
 -11   6   3    0.00    0.51
 -10   6   3    2.96    0.61
 -10   6   3    2.98    0.70
   9  -6  -3    1.64    0.50
  -9   6   3    1.65    0.49
  -9   6   3    2.03    0.60
   8  -6  -3    1.25    0.45
  -8   6   3    0.57    0.47
  -8   6   3    0.52    0.38
   7  -6  -3    1.16    0.42
  -7   6   3    1.02    0.46
   6  -6  -3   26.35    1.13
   5  -6  -3   13.76    0.76
   4  -6  -3    0.08    0.26
   3  -6  -3    0.31    0.24
   2  -6  -3    0.83    0.24
   1  -6  -3   73.79    2.37
   1  -6  -3   75.21    2.17
   0  -6  -3   15.71    0.83
   0  -6  -3   16.82    0.63
  -1  -6  -3    5.65    0.54
  -2  -6  -3    0.95    0.31
  -2  -6  -3    0.89    0.23
  -3  -6  -3    0.83    0.23
  -3  -6  -3    1.17    0.22
  -3  -6  -3    1.45    0.31
  -4  -6  -3   79.29    2.47
  -4  -6  -3   78.55    2.32
  -4  -6  -3   79.06    2.30
  -5  -6  -3   23.26    1.00
  -5  -6  -3   21.64    0.83
  -5  -6  -3   21.53    0.86
  -6  -6  -3    0.55    0.23
  -6  -6  -3    0.35    0.24
  -6  -6  -3    0.40    0.27
  -7  -6  -3    0.37    0.26
  -7  -6  -3    0.56    0.24
  -7  -6  -3    0.28    0.28
  -7  -6  -3    0.48    0.17
  -8  -6  -3   -0.02    0.28
  -8  -6  -3   -0.20    0.24
  -8  -6  -3   -0.10    0.24
  -8  -6  -3    0.09    0.17
  -9  -6  -3   13.11    0.79
  -9  -6  -3   14.69    0.63
  -9  -6  -3   13.06    0.74
  -9  -6  -3   11.50    0.76
 -10  -6  -3   25.53    0.98
 -10  -6  -3   25.57    1.18
 -10  -6  -3   25.65    1.15
 -10  -6  -3   27.02    1.12
 -11  -6  -3   20.07    1.02
 -11  -6  -3   19.07    0.97
 -11  -6  -3   16.23    0.96
 -11  -6  -3   18.46    1.06
 -12  -6  -3   10.40    0.92
 -12  -6  -3    9.85    0.81
 -13  -6  -3    4.31    0.72
 -13  -6  -3    2.72    0.54
 -14  -6  -3    2.64    0.67
 -14  -6  -3    2.01    0.56
 -15  -6  -3    3.27    0.78
 -15  -6  -3    1.84    0.60
 -16  -6  -3    7.04    0.87
 -16  -6  -3    9.83    1.12
 -17  -6  -3    0.94    0.81
 -17  -6  -3    0.33    0.64
 -14   7   3    0.35    0.66
 -14   7   3    0.38    0.82
 -13   7   3    0.53    0.76
 -13   7   3   -0.63    0.62
 -12   7   3    1.36    0.63
 -12   7   3    2.12    0.81
 -11   7   3    1.81    0.63
 -11   7   3    3.32    0.81
 -10   7   3    0.14    0.50
 -10   7   3    0.09    0.58
   9  -7  -3    0.30    0.47
  -9   7   3    0.12    0.52
  -9   7   3    0.47    0.44
   8  -7  -3   -0.10    0.40
  -8   7   3   -0.28    0.45
   7  -7  -3    9.53    0.78
   6  -7  -3   10.58    0.78
   5  -7  -3    6.70    0.62
   4  -7  -3    6.72    0.58
   3  -7  -3    9.12    0.58
   2  -7  -3   15.91    0.73
   1  -7  -3    0.11    0.28
   1  -7  -3   -0.07    0.21
   0  -7  -3  120.85    3.37
   0  -7  -3  120.70    3.64
  -1  -7  -3    6.03    0.60
  -2  -7  -3  262.96    7.36
  -3  -7  -3   17.14    0.73
  -3  -7  -3   16.70    0.89
  -4  -7  -3   95.45    3.01
  -4  -7  -3   97.30    2.82
  -4  -7  -3   98.44    2.84
  -5  -7  -3   19.06    0.94
  -5  -7  -3   16.97    0.77
  -5  -7  -3   17.67    0.76
  -6  -7  -3   15.08    0.72
  -6  -7  -3   14.30    0.69
  -6  -7  -3   14.26    0.85
  -7  -7  -3   31.84    1.31
  -7  -7  -3   31.34    1.15
  -7  -7  -3   30.02    1.18
  -7  -7  -3   31.81    0.95
  -8  -7  -3    0.99    0.21
  -8  -7  -3    0.98    0.34
  -8  -7  -3    0.89    0.30
  -8  -7  -3    0.97    0.36
  -9  -7  -3    8.09    0.47
  -9  -7  -3    8.31    0.72
  -9  -7  -3    8.15    0.65
  -9  -7  -3    6.72    0.65
 -10  -7  -3    5.65    0.58
 -10  -7  -3    4.71    0.58
 -10  -7  -3    5.91    0.64
 -10  -7  -3    5.42    0.45
 -11  -7  -3    0.15    0.40
 -11  -7  -3    0.11    0.37
 -11  -7  -3    0.46    0.39
 -11  -7  -3    0.41    0.29
 -12  -7  -3    5.24    0.70
 -12  -7  -3    5.19    0.63
 -13  -7  -3    0.11    0.50
 -13  -7  -3    0.46    0.47
 -14  -7  -3    0.34    0.48
 -14  -7  -3   -0.10    0.58
 -15  -7  -3    0.34    0.57
 -15  -7  -3    0.65    0.69
 -16  -7  -3   -0.41    0.54
 -16  -7  -3    1.55    0.76
 -17  -7  -3    4.05    0.96
 -17  -7  -3    4.02    0.79
 -13   8   3    9.36    1.21
 -13   8   3    6.58    0.93
 -12   8   3    0.58    0.59
 -12   8   3    1.77    0.83
 -11   8   3    5.05    0.76
 -11   8   3    5.04    0.89
 -10   8   3    4.22    0.81
 -10   8   3    3.17    0.63
   9  -8  -3    6.50    0.75
  -9   8   3    5.77    0.70
  -9   8   3    6.50    0.88
   8  -8  -3    1.69    0.52
  -8   8   3    1.43    0.55
   7  -8  -3    4.53    0.61
   6  -8  -3   20.99    1.07
   5  -8  -3    0.35    0.36
   4  -8  -3   -0.03    0.31
   3  -8  -3    4.91    0.49
   2  -8  -3    3.80    0.42
   2  -8  -3    3.65    0.52
   1  -8  -3    3.04    0.48
   1  -8  -3    2.98    0.35
   0  -8  -3   96.04    3.02
   0  -8  -3   92.32    2.70
  -1  -8  -3    0.13    0.28
  -2  -8  -3    4.78    0.56
  -2  -8  -3    4.19    0.32
  -3  -8  -3    1.20    0.17
  -3  -8  -3    0.83    0.36
  -3  -8  -3    1.32    0.27
  -4  -8  -3   17.21    0.96
  -4  -8  -3   17.32    0.78
  -4  -8  -3   17.81    0.77
  -5  -8  -3   69.95    2.18
  -5  -8  -3   70.32    2.20
  -5  -8  -3   73.11    2.41
  -6  -8  -3   70.13    2.35
  -6  -8  -3   67.49    2.16
  -6  -8  -3   68.45    2.13
  -7  -8  -3    8.72    0.63
  -7  -8  -3    9.62    0.80
  -7  -8  -3    9.72    0.62
  -8  -8  -3   16.84    0.61
  -8  -8  -3   15.89    0.86
  -8  -8  -3   15.68    1.00
  -8  -8  -3   16.12    0.83
  -9  -8  -3    1.04    0.39
  -9  -8  -3    1.34    0.38
  -9  -8  -3    1.78    0.26
  -9  -8  -3    1.67    0.47
 -10  -8  -3   13.41    0.85
 -10  -8  -3   14.20    0.97
 -10  -8  -3   13.27    0.88
 -10  -8  -3   12.71    0.64
 -11  -8  -3    2.50    0.38
 -11  -8  -3    3.07    0.51
 -11  -8  -3    2.99    0.57
 -11  -8  -3    2.85    0.55
 -12  -8  -3    0.15    0.39
 -12  -8  -3    0.34    0.46
 -13  -8  -3    0.65    0.48
 -13  -8  -3    0.42    0.51
 -14  -8  -3    3.00    0.71
 -14  -8  -3    2.39    0.60
 -15  -8  -3    6.38    0.81
 -15  -8  -3    6.62    0.94
 -16  -8  -3    2.78    0.80
 -16  -8  -3    1.50    0.62
 -17  -8  -3    4.28    0.79
 -17  -8  -3    4.91    0.99
 -13   9   3    1.01    0.83
 -13   9   3    0.49    0.65
 -12   9   3    7.07    1.11
 -12   9   3    6.33    0.88
 -11   9   3    1.77    0.78
 -11   9   3    1.41    0.59
 -10   9   3    9.67    1.09
 -10   9   3    7.08    0.80
   9  -9  -3   13.28    1.10
  -9   9   3   12.77    1.17
   8  -9  -3   52.52    2.02
   7  -9  -3   10.51    0.90
   6  -9  -3    4.95    0.62
   5  -9  -3   11.39    0.82
   4  -9  -3    1.19    0.36
   4  -9  -3    1.56    0.41
   3  -9  -3    1.49    0.35
   3  -9  -3    1.88    0.40
   2  -9  -3   -0.18    0.32
   2  -9  -3    0.16    0.27
   1  -9  -3    1.12    0.29
   1  -9  -3    0.73    0.37
   1  -9  -3    1.09    0.28
   0  -9  -3    6.25    0.47
   0  -9  -3    7.29    0.74
   0  -9  -3    7.30    0.47
  -1  -9  -3   19.54    0.76
  -1  -9  -3   20.69    1.08
  -2  -9  -3   14.45    0.58
  -2  -9  -3   14.29    0.92
  -3  -9  -3    1.32    0.20
  -3  -9  -3    1.11    0.28
  -3  -9  -3    1.20    0.39
  -4  -9  -3   45.67    1.53
  -4  -9  -3   42.79    1.74
  -5  -9  -3    2.91    0.52
  -5  -9  -3    3.25    0.42
  -5  -9  -3    2.65    0.38
  -6  -9  -3   20.58    1.12
  -6  -9  -3   18.70    0.90
  -6  -9  -3   19.14    0.89
  -7  -9  -3    1.16    0.31
  -7  -9  -3    1.69    0.38
  -7  -9  -3    0.70    0.42
  -8  -9  -3   25.01    0.80
  -8  -9  -3   23.98    1.09
  -8  -9  -3   24.34    1.12
  -8  -9  -3   24.35    1.29
  -9  -9  -3    4.73    0.58
  -9  -9  -3    4.44    0.38
  -9  -9  -3    5.07    0.66
  -9  -9  -3    4.35    0.50
 -10  -9  -3    3.49    0.61
 -10  -9  -3    2.78    0.48
 -10  -9  -3    2.48    0.32
 -10  -9  -3    3.00    0.52
 -11  -9  -3    0.58    0.45
 -11  -9  -3    0.08    0.42
 -11  -9  -3    1.25    0.43
 -11  -9  -3    1.09    0.30
 -12  -9  -3   -0.01    0.46
 -12  -9  -3    0.25    0.46
 -12  -9  -3   -0.22    0.41
 -13  -9  -3    8.75    0.94
 -13  -9  -3    7.83    0.79
 -14  -9  -3   -0.45    0.53
 -14  -9  -3   -0.01    0.47
 -15  -9  -3    0.23    0.61
 -15  -9  -3    0.00    0.54
 -16  -9  -3    1.79    0.67
 -16  -9  -3    3.28    0.86
 -12  10   3    0.83    0.62
 -11  10   3   11.60    1.16
 -11  10   3   13.25    1.37
 -10  10   3    1.18    0.57
 -10  10   3    1.68    0.76
   9 -10  -3   28.08    1.48
  -9  10   3   25.32    1.54
   8 -10  -3    2.71    0.63
   7 -10  -3    4.55    0.66
   6 -10  -3   14.10    0.99
   5 -10  -3    3.76    0.56
   4 -10  -3   13.02    0.85
   3 -10  -3    0.94    0.39
   3 -10  -3    0.96    0.34
   2 -10  -3   25.86    1.32
   2 -10  -3   22.70    1.02
   2 -10  -3   26.10    1.07
   1 -10  -3   12.68    0.72
   1 -10  -3   12.60    0.68
   1 -10  -3   15.05    1.01
   0 -10  -3    4.14    0.39
   0 -10  -3    3.72    0.58
   0 -10  -3    4.61    0.43
  -1 -10  -3  123.97    3.56
  -1 -10  -3  129.39    4.00
  -2 -10  -3    1.72    0.26
  -2 -10  -3    1.71    0.46
  -3 -10  -3   75.21    2.19
  -3 -10  -3   78.43    2.68
  -4 -10  -3    2.04    0.23
  -4 -10  -3    1.56    0.36
  -4 -10  -3    2.12    0.51
  -5 -10  -3   91.94    2.80
  -5 -10  -3   90.77    3.08
  -6 -10  -3    6.60    0.61
  -6 -10  -3    6.16    0.73
  -6 -10  -3    6.32    0.60
  -7 -10  -3    7.45    0.66
  -7 -10  -3    8.64    0.69
  -7 -10  -3    7.58    0.81
  -8 -10  -3    7.56    0.70
  -8 -10  -3    6.58    0.66
  -8 -10  -3    6.82    0.77
  -9 -10  -3    2.34    0.57
  -9 -10  -3    2.66    0.27
  -9 -10  -3    2.54    0.48
  -9 -10  -3    2.35    0.51
 -10 -10  -3   19.01    1.03
 -10 -10  -3   19.12    1.20
 -10 -10  -3   19.12    0.75
 -10 -10  -3   16.58    1.06
 -11 -10  -3   15.66    1.06
 -11 -10  -3   14.77    1.01
 -11 -10  -3   16.96    0.74
 -11 -10  -3   16.50    1.15
 -12 -10  -3    3.28    0.65
 -12 -10  -3    3.48    0.66
 -12 -10  -3    3.23    0.57
 -13 -10  -3    1.84    0.55
 -13 -10  -3    1.56    0.62
 -14 -10  -3    0.52    0.61
 -14 -10  -3    0.10    0.54
 -15 -10  -3   11.36    1.23
 -15 -10  -3    7.96    0.91
 -16 -10  -3    1.37    0.68
 -16 -10  -3    1.73    0.79
 -12  11   3    1.13    0.68
 -12  11   3    1.07    0.88
 -11  11   3    0.24    0.78
 -11  11   3   -0.01    0.56
 -10  11   3    3.32    0.83
 -10  11   3    2.33    0.67
   9 -11  -3    3.85    0.76
   8 -11  -3    9.33    0.98
   7 -11  -3    6.22    0.78
   6 -11  -3    5.30    0.72
   5 -11  -3    2.92    0.56
   4 -11  -3    1.06    0.44
   3 -11  -3    1.18    0.41
   2 -11  -3    0.31    0.38
   2 -11  -3    1.08    0.35
   2 -11  -3    1.06    0.49
   1 -11  -3   -0.56    0.30
   1 -11  -3   -0.12    0.40
   1 -11  -3    0.04    0.26
   0 -11  -3   26.51    1.08
   0 -11  -3   27.31    1.43
   0 -11  -3   27.18    1.04
  -1 -11  -3    2.32    0.54
  -1 -11  -3    1.80    0.31
  -2 -11  -3   33.97    1.60
  -2 -11  -3   35.33    1.17
  -3 -11  -3    2.60    0.29
  -3 -11  -3    2.73    0.57
  -4 -11  -3   54.16    1.61
  -4 -11  -3   55.44    1.89
  -4 -11  -3   53.82    2.14
  -5 -11  -3   30.95    1.56
  -5 -11  -3   32.64    1.31
  -6 -11  -3    2.74    0.44
  -6 -11  -3    2.70    0.47
  -6 -11  -3    2.56    0.62
  -7 -11  -3    5.62    0.76
  -7 -11  -3    6.29    0.66
  -7 -11  -3    5.21    0.55
  -8 -11  -3    7.97    0.86
  -8 -11  -3    8.91    0.76
  -8 -11  -3    8.84    0.77
  -9 -11  -3    1.16    0.54
  -9 -11  -3    1.03    0.46
  -9 -11  -3    0.63    0.38
 -10 -11  -3   35.48    1.52
 -10 -11  -3   37.35    1.60
 -10 -11  -3   36.14    1.75
 -10 -11  -3   37.52    1.19
 -11 -11  -3    4.50    0.69
 -11 -11  -3    4.27    0.72
 -11 -11  -3    5.62    0.48
 -11 -11  -3    4.44    0.61
 -12 -11  -3    4.67    0.65
 -12 -11  -3    3.07    0.65
 -12 -11  -3    4.36    0.73
 -13 -11  -3    0.71    0.55
 -13 -11  -3    0.49    0.48
 -14 -11  -3    0.65    0.59
 -14 -11  -3    0.22    0.55
 -15 -11  -3    1.09    0.68
 -15 -11  -3    2.12    0.66
 -16 -11  -3    2.73    0.72
 -16 -11  -3    3.45    0.87
 -11  12   3    3.52    0.74
 -11  12   3    6.24    1.11
 -10  12   3    0.70    0.77
   8 -12  -3    1.41    0.63
   7 -12  -3    3.31    0.73
   6 -12  -3    4.13    0.70
   5 -12  -3    2.63    0.60
   4 -12  -3   17.60    1.07
   3 -12  -3    1.29    0.44
   2 -12  -3   10.58    1.04
   2 -12  -3   11.21    0.79
   1 -12  -3    0.99    0.49
   1 -12  -3    0.56    0.35
   0 -12  -3   18.98    0.91
   0 -12  -3   18.60    0.86
   0 -12  -3   19.05    1.26
  -1 -12  -3    1.22    0.52
  -1 -12  -3    0.90    0.28
  -2 -12  -3    1.32    0.54
  -2 -12  -3    2.42    0.33
  -3 -12  -3    0.42    0.46
  -3 -12  -3    0.91    0.27
  -4 -12  -3    7.96    0.46
  -4 -12  -3    7.33    0.87
  -4 -12  -3    6.50    0.63
  -5 -12  -3    5.19    0.57
  -5 -12  -3    5.01    0.38
  -5 -12  -3    4.51    0.74
  -6 -12  -3   42.38    1.94
  -6 -12  -3   43.48    1.66
  -7 -12  -3   14.43    0.92
  -7 -12  -3   13.94    0.92
  -7 -12  -3   13.42    1.14
  -8 -12  -3   13.10    1.15
  -8 -12  -3   14.00    0.93
  -8 -12  -3   14.02    0.95
  -9 -12  -3   -0.06    0.37
  -9 -12  -3    0.24    0.42
  -9 -12  -3   -0.02    0.50
 -10 -12  -3   14.00    1.06
 -10 -12  -3   15.15    0.64
 -10 -12  -3   15.69    1.24
 -10 -12  -3   16.13    1.03
 -11 -12  -3    3.60    0.42
 -11 -12  -3    2.73    0.55
 -11 -12  -3    2.86    0.69
 -11 -12  -3    3.19    0.67
 -12 -12  -3    0.34    0.48
 -12 -12  -3    0.29    0.54
 -12 -12  -3    0.52    0.56
 -13 -12  -3    1.41    0.62
 -13 -12  -3    0.85    0.54
 -14 -12  -3    0.11    0.63
 -14 -12  -3    0.36    0.53
 -15 -12  -3    1.72    0.63
 -15 -12  -3    2.47    0.79
 -16 -12  -3   -0.44    0.57
 -16 -12  -3    0.42    0.76
 -10  13   3    1.37    0.82
   8 -13  -3   10.69    1.07
   7 -13  -3   13.04    1.19
   6 -13  -3    2.55    0.67
   5 -13  -3    8.74    0.88
   4 -13  -3    0.27    0.49
   3 -13  -3   11.98    0.92
   2 -13  -3    0.66    0.54
   2 -13  -3    0.16    0.38
   1 -13  -3    2.13    0.64
   1 -13  -3    2.80    0.48
   0 -13  -3   22.64    1.40
   0 -13  -3   18.96    0.98
  -1 -13  -3    6.89    0.88
  -1 -13  -3    7.54    0.57
  -2 -13  -3    4.66    0.43
  -2 -13  -3    4.39    0.72
  -3 -13  -3    7.33    0.90
  -3 -13  -3    8.05    0.53
  -4 -13  -3    1.40    0.28
  -4 -13  -3    2.13    0.63
  -5 -13  -3   65.49    2.30
  -5 -13  -3   67.13    1.94
  -5 -13  -3   67.12    2.64
  -6 -13  -3    1.55    0.23
  -6 -13  -3    1.52    0.44
  -6 -13  -3    1.89    0.59
  -7 -13  -3    3.87    0.75
  -7 -13  -3    3.72    0.57
  -8 -13  -3    1.78    0.50
  -8 -13  -3    1.88    0.64
  -8 -13  -3    1.55    0.45
  -9 -13  -3   19.19    1.11
  -9 -13  -3   16.52    1.34
  -9 -13  -3   18.27    1.14
 -10 -13  -3    1.40    0.48
 -10 -13  -3    1.46    0.63
 -10 -13  -3    1.19    0.52
 -11 -13  -3   33.80    1.83
 -11 -13  -3   33.49    1.65
 -11 -13  -3   32.41    1.55
 -12 -13  -3    0.44    0.59
 -12 -13  -3   -0.46    0.54
 -12 -13  -3   -0.28    0.49
 -13 -13  -3    2.50    0.72
 -13 -13  -3    1.49    0.59
 -14 -13  -3   -0.12    0.64
 -14 -13  -3   -0.22    0.51
 -15 -13  -3    5.91    1.00
 -15 -13  -3    6.43    0.90
 -10  14   3    2.95    0.92
   8 -14  -3    4.44    0.87
   7 -14  -3    4.69    0.81
   6 -14  -3    7.23    0.89
   5 -14  -3    0.49    0.55
   4 -14  -3    4.79    0.74
   3 -14  -3    9.48    0.90
   2 -14  -3    0.35    0.53
   2 -14  -3    0.18    0.43
   1 -14  -3   -0.45    0.47
   1 -14  -3   -0.20    0.37
   0 -14  -3    4.00    0.77
   0 -14  -3    4.39    0.55
  -1 -14  -3    3.72    0.49
  -1 -14  -3    3.57    0.74
  -2 -14  -3   -0.21    0.51
  -3 -14  -3    0.81    0.56
  -3 -14  -3    0.47    0.26
  -4 -14  -3    0.19    0.25
  -4 -14  -3    0.33    0.53
  -5 -14  -3    0.71    0.25
  -5 -14  -3    0.50    0.53
  -6 -14  -3   12.53    0.56
  -6 -14  -3   12.74    1.21
  -6 -14  -3   14.24    0.95
  -7 -14  -3    0.39    0.42
  -7 -14  -3   -0.02    0.51
  -8 -14  -3   17.04    1.39
  -8 -14  -3   18.57    1.13
  -9 -14  -3    2.15    0.74
  -9 -14  -3    1.70    0.49
 -10 -14  -3   37.73    1.77
 -10 -14  -3   36.88    1.68
 -10 -14  -3   39.12    2.05
 -11 -14  -3    0.88    0.52
 -11 -14  -3    1.16    0.66
 -11 -14  -3    0.96    0.59
 -12 -14  -3    4.30    0.79
 -12 -14  -3    2.99    0.64
 -12 -14  -3    3.06    0.80
 -13 -14  -3   -0.09    0.53
 -13 -14  -3   -0.37    0.58
 -14 -14  -3    1.83    0.65
 -14 -14  -3    1.26    0.74
 -15 -14  -3    0.25    0.62
 -15 -14  -3   -0.26    0.74
   8 -15  -3    2.48    0.79
   7 -15  -3    6.40    0.95
   6 -15  -3    9.54    1.02
   5 -15  -3   17.41    1.24
   4 -15  -3   11.57    1.06
   3 -15  -3   21.95    1.27
   2 -15  -3   12.03    0.95
   2 -15  -3   10.83    1.21
   1 -15  -3    4.11    0.82
   1 -15  -3    4.17    0.60
   0 -15  -3    2.52    0.50
   0 -15  -3    1.64    0.68
  -1 -15  -3    0.64    0.37
  -1 -15  -3   -0.04    0.53
  -2 -15  -3    1.88    0.66
  -3 -15  -3    0.30    0.54
  -4 -15  -3    4.80    0.86
  -5 -15  -3    6.92    1.01
  -5 -15  -3    7.84    0.51
  -6 -15  -3    1.60    0.64
  -6 -15  -3    1.14    0.45
  -6 -15  -3    0.62    0.24
  -7 -15  -3    5.18    0.69
  -7 -15  -3    5.67    0.90
  -8 -15  -3    1.03    0.49
  -8 -15  -3    0.78    0.65
  -9 -15  -3   10.25    1.01
  -9 -15  -3   12.19    1.32
 -10 -15  -3   -0.35    0.45
 -10 -15  -3    0.67    0.69
 -11 -15  -3    2.26    0.68
 -11 -15  -3    2.10    0.77
 -11 -15  -3    0.24    0.51
 -12 -15  -3    1.33    0.60
 -12 -15  -3    1.55    0.75
 -12 -15  -3    1.85    0.71
 -13 -15  -3   -0.55    0.54
 -13 -15  -3    0.59    0.67
 -14 -15  -3    4.55    0.79
 -14 -15  -3    6.66    1.03
   8 -16  -3    2.94    0.86
   7 -16  -3    2.33    0.81
   6 -16  -3    9.31    1.05
   5 -16  -3   -0.06    0.59
   4 -16  -3    5.33    0.81
   3 -16  -3    4.26    0.74
   2 -16  -3    1.97    0.59
   2 -16  -3    2.21    0.79
   1 -16  -3    1.22    0.51
   1 -16  -3    1.49    0.73
   0 -16  -3    0.66    0.44
   0 -16  -3    0.29    0.64
  -1 -16  -3    0.53    0.40
  -1 -16  -3    0.85    0.67
  -2 -16  -3    0.00    0.57
  -2 -16  -3    0.64    0.38
  -3 -16  -3    4.07    0.85
  -4 -16  -3    3.17    0.82
  -5 -16  -3    2.21    0.77
  -6 -16  -3   19.08    1.54
  -7 -16  -3    0.40    0.65
  -7 -16  -3    0.52    0.47
  -8 -16  -3   11.18    1.24
  -8 -16  -3   11.67    1.05
  -9 -16  -3   10.51    1.23
  -9 -16  -3   11.94    1.11
 -10 -16  -3   20.68    1.67
 -10 -16  -3   20.49    1.34
 -11 -16  -3    1.34    0.57
 -11 -16  -3    1.18    0.76
 -12 -16  -3    1.03    0.73
 -12 -16  -3   -0.27    0.53
 -12 -16  -3    0.77    0.66
 -13 -16  -3    0.70    0.68
 -13 -16  -3   -0.14    0.52
   6 -17  -3    5.69    0.94
   5 -17  -3    3.42    0.82
   4 -17  -3    5.38    0.85
   3 -17  -3    8.19    0.93
   2 -17  -3   -0.06    0.53
   1 -17  -3    5.78    0.73
   1 -17  -3    6.15    1.06
   0 -17  -3    0.89    0.49
   0 -17  -3   -0.02    0.67
  -1 -17  -3    1.03    0.49
  -1 -17  -3    1.26    0.74
  -2 -17  -3    1.07    0.72
  -2 -17  -3    1.06    0.44
  -3 -17  -3    2.77    0.79
  -4 -17  -3    6.49    1.06
  -5 -17  -3    6.76    1.05
  -6 -17  -3   -0.22    0.65
  -7 -17  -3   -0.17    0.65
  -8 -17  -3    0.67    0.55
  -8 -17  -3    0.51    0.69
  -9 -17  -3    3.50    0.96
  -9 -17  -3    4.31    0.72
 -10 -17  -3    4.62    0.97
 -10 -17  -3    4.78    0.78
 -11 -17  -3    0.91    0.57
 -12 -17  -3    3.60    0.94
 -12 -17  -3    2.80    0.70
 -13 -17  -3    1.04    0.63
   5 -18  -3   -0.13    0.67
   4 -18  -3   -0.28    0.63
   3 -18  -3    6.28    0.90
   2 -18  -3    9.54    0.99
   1 -18  -3    3.84    0.71
   1 -18  -3    3.45    0.95
   0 -18  -3    1.06    0.53
   0 -18  -3    1.19    0.80
  -1 -18  -3   -0.25    0.64
  -1 -18  -3   -0.01    0.46
  -2 -18  -3    8.36    0.77
  -2 -18  -3    8.36    1.25
  -3 -18  -3    6.39    0.66
  -3 -18  -3    5.46    1.03
  -4 -18  -3    4.53    0.98
  -5 -18  -3    1.27    0.75
  -6 -18  -3    2.48    0.87
  -7 -18  -3    0.53    0.80
  -8 -18  -3    2.03    0.89
  -9 -18  -3    5.20    0.81
  -9 -18  -3    4.71    1.04
 -10 -18  -3    7.85    0.92
 -10 -18  -3    8.04    1.19
 -11 -18  -3    3.05    0.95
 -11 -18  -3    4.74    0.80
 -12 -18  -3    0.30    0.76
 -12 -18  -3    0.87    0.62
   4 -19  -3   -1.16    0.63
   3 -19  -3   -0.52    0.58
   2 -19  -3    3.29    0.73
   1 -19  -3    0.09    0.78
   1 -19  -3    0.77    0.56
   0 -19  -3    1.20    0.80
   0 -19  -3    1.07    0.56
  -1 -19  -3    0.89    0.54
  -1 -19  -3    0.48    0.80
  -2 -19  -3    1.41    0.56
  -2 -19  -3    1.96    0.87
  -3 -19  -3    1.57    0.53
  -3 -19  -3    2.82    0.87
  -4 -19  -3    1.97    0.51
  -4 -19  -3    2.89    0.92
  -5 -19  -3   -0.43    0.72
  -6 -19  -3    0.37    0.73
  -7 -19  -3    0.49    0.76
  -8 -19  -3    0.62    0.81
  -9 -19  -3   -0.28    0.73
 -10 -19  -3    1.03    0.87
 -10 -19  -3   -0.02    0.55
   2 -20  -3    4.30    0.83
   1 -20  -3    2.49    0.68
   0 -20  -3    3.16    0.68
   0 -20  -3    1.34    0.88
  -1 -20  -3    4.62    0.71
  -1 -20  -3    4.20    1.06
  -2 -20  -3   13.20    1.00
  -2 -20  -3   12.02    1.45
  -3 -20  -3    2.79    0.61
  -3 -20  -3    4.37    1.04
  -4 -20  -3    9.21    0.87
  -4 -20  -3    7.94    1.25
  -5 -20  -3    0.56    0.44
  -5 -20  -3    0.22    0.78
  -6 -20  -3    2.00    0.89
  -6 -20  -3    1.14    0.45
  -7 -20  -3    0.84    0.81
  -8 -20  -3    0.32    0.73
  -9 -20  -3    0.19    0.76
  -2 -21  -3    0.41    0.83
  -2 -21  -3    0.58    0.52
  -3 -21  -3   10.31    0.93
  -3 -21  -3    8.43    1.32
  -4 -21  -3    1.24    0.54
  -4 -21  -3    1.78    0.94
  -5 -21  -3    0.20    0.78
  -5 -21  -3    0.37    0.49
  -6 -21  -3    1.04    0.89
  -5 -20   4    1.02    1.03
  -4 -20   4    2.22    1.08
  -3 -20   4    1.44    0.93
  -2 -20   4    2.25    1.00
  -1 -20   4    0.37    0.85
   0 -20   4   -0.08    0.86
   1 -20   4    0.24    0.86
  -8 -19   4    3.40    1.24
  -8 -19   4    4.26    0.92
  -7 -19   4    7.80    1.39
  -7 -19   4    8.71    1.04
  -6 -19   4   -0.28    0.62
  -6 -19   4    0.40    0.93
  -5 -19   4    9.20    1.41
  -4 -19   4    0.53    0.87
  -3 -19   4    0.70    0.94
  -2 -19   4    1.89    0.95
  -1 -19   4    0.20    0.84
   0 -19   4    3.96    1.10
   1 -19   4    0.26    0.83
   2 -19   4    0.00    0.85
   3 -19   4    7.07    0.99
   3 -19   4    7.14    1.30
   4 -19   4    1.40    0.86
   4 -19   4    0.70    0.68
  -9 -18   4    1.03    1.06
  -9 -18   4    1.01    0.73
  -8 -18   4    6.40    0.94
  -8 -18   4    4.92    1.20
  -7 -18   4   -0.77    0.81
  -7 -18   4    0.28    0.60
  -6 -18   4    1.69    1.04
  -6 -18   4    1.94    0.67
  -5 -18   4    0.63    0.62
  -5 -18   4    1.42    0.96
  -4 -18   4    8.70    1.33
  -3 -18   4   -1.27    0.73
  -2 -18   4   -0.26    0.79
  -1 -18   4    1.15    0.86
   0 -18   4    0.88    0.81
   1 -18   4   -0.09    0.83
   2 -18   4   -0.37    0.75
   3 -18   4    3.63    1.03
   4 -18   4    3.16    1.01
   4 -18   4    4.59    0.87
   5 -18   4    0.62    0.68
   5 -18   4    1.74    0.93
 -11 -17   4    0.26    0.94
 -10 -17   4    0.53    0.67
 -10 -17   4   -0.16    0.90
  -9 -17   4    3.83    0.82
  -9 -17   4    0.90    0.92
  -8 -17   4    0.14    0.60
  -8 -17   4    0.06    0.84
  -7 -17   4    0.83    0.62
  -7 -17   4   -0.34    0.79
  -6 -17   4    1.25    0.63
  -6 -17   4    1.60    0.94
  -5 -17   4    2.98    1.02
  -5 -17   4    2.64    0.65
  -4 -17   4    0.19    0.57
  -4 -17   4   -0.17    0.78
  -3 -17   4    1.40    0.87
  -2 -17   4    1.77    0.87
  -1 -17   4    0.39    0.80
   0 -17   4    0.91    0.79
   1 -17   4    2.14    0.94
   2 -17   4    8.89    1.30
   3 -17   4   17.41    1.71
   4 -17   4    0.69    0.80
   4 -17   4    0.85    0.64
   5 -17   4    5.09    1.04
   5 -17   4    5.02    0.89
   6 -17   4    0.26    0.69
   6 -17   4    0.27    0.77
   7 -17   4    4.06    0.91
 -11 -16   4    1.00    0.72
 -11 -16   4    0.91    0.91
 -10 -16   4    3.55    1.05
 -10 -16   4    2.12    0.72
  -9 -16   4    0.70    0.61
  -9 -16   4   -0.18    0.78
  -8 -16   4    5.71    1.12
  -8 -16   4    7.35    0.92
  -7 -16   4   -0.58    0.52
  -7 -16   4   -0.09    0.77
  -6 -16   4    1.87    0.63
  -6 -16   4    1.14    0.82
  -5 -16   4    2.46    0.65
  -5 -16   4    2.07    0.90
  -4 -16   4    9.18    1.28
  -4 -16   4   10.78    1.07
  -3 -16   4    3.43    0.94
  -2 -16   4    3.60    0.95
  -1 -16   4    2.18    0.86
   0 -16   4    2.08    0.83
   1 -16   4    3.69    0.95
   2 -16   4    1.93    0.80
   3 -16   4    4.91    0.98
   4 -16   4    0.52    0.71
   5 -16   4   -0.29    0.66
   5 -16   4    0.78    0.59
   6 -16   4    0.25    0.61
   6 -16   4   -0.09    0.67
   7 -16   4   -0.01    0.66
 -12 -15   4    2.12    0.84
 -12 -15   4    1.21    0.96
 -12 -15   4    1.48    0.73
 -11 -15   4   -0.22    0.63
 -11 -15   4   -0.07    0.81
 -10 -15   4    0.75    0.87
 -10 -15   4    1.66    0.67
  -9 -15   4    3.00    0.70
  -9 -15   4    1.93    0.92
  -8 -15   4    7.46    1.19
  -8 -15   4    7.32    0.87
  -7 -15   4    0.38    0.54
  -7 -15   4    1.16    0.78
  -6 -15   4    4.20    0.70
  -6 -15   4    2.68    0.85
  -5 -15   4    1.63    0.58
  -5 -15   4    2.50    0.87
  -4 -15   4    2.92    0.62
  -4 -15   4    3.09    0.87
  -3 -15   4    0.07    0.50
  -3 -15   4    0.30    0.65
  -2 -15   4   28.80    1.89
  -1 -15   4    3.78    0.86
   0 -15   4   13.59    1.41
   1 -15   4   26.04    1.81
   2 -15   4    7.04    1.07
   3 -15   4   -0.07    0.68
   4 -15   4    0.14    0.66
   5 -15   4    0.74    0.65
   5 -15   4   -0.11    0.52
   6 -15   4   -0.85    0.60
   6 -15   4   -0.58    0.57
   7 -15   4    0.65    0.64
   8 -15   4   25.43    1.69
 -13 -14   4   -0.25    0.65
 -13 -14   4    0.85    0.79
 -13 -14   4    0.84    0.90
 -12 -14   4    4.02    0.93
 -12 -14   4    4.76    0.89
 -12 -14   4    3.61    1.07
 -11 -14   4   14.09    1.37
 -11 -14   4   12.68    1.24
 -11 -14   4   10.47    1.34
 -10 -14   4   -1.12    0.72
 -10 -14   4    0.96    0.59
 -10 -14   4    0.73    0.66
  -9 -14   4    1.07    0.60
  -9 -14   4   -0.40    0.72
  -8 -14   4    2.59    0.63
  -8 -14   4    2.59    0.87
  -7 -14   4    6.92    0.80
  -7 -14   4    7.11    1.09
  -6 -14   4    8.10    1.13
  -6 -14   4    7.00    0.78
  -5 -14   4    9.53    1.17
  -5 -14   4   10.69    0.99
  -4 -14   4   34.74    1.99
  -4 -14   4   34.17    1.59
  -3 -14   4   50.90    2.03
  -3 -14   4   52.96    2.47
  -2 -14   4    4.07    0.87
  -2 -14   4    5.21    0.68
  -1 -14   4   40.28    2.11
   0 -14   4    1.57    0.70
   1 -14   4    3.65    0.84
   2 -14   4    7.32    1.03
   3 -14   4    1.81    0.72
   4 -14   4    2.19    0.73
   5 -14   4   10.67    1.00
   5 -14   4    9.24    1.16
   6 -14   4    4.33    0.76
   6 -14   4    3.03    0.81
   7 -14   4    1.79    0.74
   7 -14   4    1.81    0.69
   8 -14   4    2.13    0.74
 -13 -13   4    0.35    0.76
 -13 -13   4    0.52    0.88
 -13 -13   4    1.45    0.72
 -12 -13   4    2.05    0.79
 -12 -13   4    1.48    0.90
 -12 -13   4    0.96    0.66
 -11 -13   4   -0.79    0.73
 -11 -13   4    0.52    0.59
 -11 -13   4    0.68    0.66
 -10 -13   4    0.69    0.65
 -10 -13   4    0.05    0.58
 -10 -13   4    1.28    0.86
  -9 -13   4    3.15    0.88
  -9 -13   4    2.25    0.64
  -9 -13   4    2.51    0.71
  -8 -13   4   13.24    1.08
  -8 -13   4   11.79    1.31
  -7 -13   4    0.83    0.71
  -7 -13   4    1.17    0.51
  -6 -13   4    4.39    0.65
  -6 -13   4    5.00    0.92
  -5 -13   4   30.99    1.45
  -5 -13   4   29.82    1.82
  -4 -13   4   14.08    1.34
  -4 -13   4   14.80    0.99
  -3 -13   4    7.33    0.73
  -3 -13   4    6.32    0.93
  -2 -13   4    0.61    0.57
  -2 -13   4    0.97    0.44
  -1 -13   4    0.67    0.57
   0 -13   4    8.56    1.04
   1 -13   4    0.03    0.55
   2 -13   4    4.01    0.81
   3 -13   4   -0.06    0.56
   4 -13   4    0.20    0.60
   5 -13   4    1.59    0.67
   6 -13   4    0.46    0.60
   6 -13   4   -0.13    0.53
   7 -13   4    5.71    0.84
   7 -13   4    4.11    0.80
   8 -13   4   27.17    1.56
 -14 -12   4    3.27    0.87
 -14 -12   4    2.64    0.90
 -13 -12   4    0.62    0.69
 -13 -12   4    0.77    0.84
 -13 -12   4    0.13    0.72
 -12 -12   4    5.11    0.91
 -12 -12   4    3.48    0.96
 -12 -12   4    3.57    0.79
 -11 -12   4    7.06    0.90
 -11 -12   4    8.75    1.04
 -11 -12   4    8.15    1.19
 -10 -12   4   11.84    1.33
 -10 -12   4   14.41    1.17
 -10 -12   4   16.15    1.27
  -9 -12   4   -0.09    0.70
  -9 -12   4    0.22    0.50
  -9 -12   4   -0.01    0.52
  -8 -12   4    3.08    0.66
  -8 -12   4    3.52    0.90
  -8 -12   4    4.30    0.65
  -7 -12   4   17.11    1.43
  -7 -12   4   16.69    1.09
  -6 -12   4    1.62    0.46
  -6 -12   4    1.49    0.67
  -5 -12   4    2.08    0.47
  -5 -12   4    1.69    0.66
  -4 -12   4   16.05    1.00
  -4 -12   4   17.30    1.36
  -3 -12   4    2.74    0.39
  -3 -12   4    3.07    0.49
  -3 -12   4    3.00    0.71
  -2 -12   4    7.32    0.91
  -2 -12   4    7.75    0.69
  -2 -12   4    6.39    0.65
  -1 -12   4    1.13    0.55
  -1 -12   4    0.53    0.39
   0 -12   4    0.69    0.54
   1 -12   4   24.27    1.51
   2 -12   4    9.17    1.00
   3 -12   4    0.40    0.52
   4 -12   4    8.84    0.99
   5 -12   4    0.11    0.53
   6 -12   4    1.63    0.55
   6 -12   4    1.21    0.60
   7 -12   4    0.70    0.52
   7 -12   4    0.41    0.57
   8 -12   4    2.03    0.68
 -12  12  -4    5.82    1.03
 -12  12  -4    3.03    0.68
 -14 -11   4   -0.93    0.62
 -14 -11   4    0.14    0.74
 -13 -11   4    1.62    0.76
 -13 -11   4    1.49    0.74
 -13 -11   4    1.99    0.99
 -12 -11   4    3.19    0.73
 -12 -11   4    3.09    0.80
 -12 -11   4    3.84    0.92
 -11 -11   4   -0.38    0.56
 -11 -11   4    0.04    0.61
 -11 -11   4   -0.41    0.69
 -10 -11   4    2.95    0.85
 -10 -11   4    4.42    0.70
 -10 -11   4    4.14    0.75
  -9 -11   4   10.34    1.03
  -9 -11   4   11.08    1.00
  -9 -11   4   12.47    1.30
  -8 -11   4    0.38    0.47
  -8 -11   4   -0.56    0.59
  -8 -11   4    0.29    0.44
  -7 -11   4    8.03    0.84
  -7 -11   4    6.62    0.94
  -7 -11   4    6.62    0.67
  -6 -11   4    2.75    0.49
  -6 -11   4    3.01    0.76
  -6 -11   4    2.83    0.38
  -5 -11   4    5.24    0.81
  -5 -11   4    5.93    0.47
  -5 -11   4    4.68    0.55
  -4 -11   4    4.88    0.42
  -4 -11   4    4.34    0.77
  -4 -11   4    3.74    0.51
  -3 -11   4   33.01    1.14
  -3 -11   4   30.87    1.66
  -3 -11   4   31.70    1.34
   2  11  -4   14.00    0.71
  -2 -11   4   15.44    1.19
  -2 -11   4   14.23    0.71
  -2 -11   4   15.41    0.89
   1  11  -4   15.88    0.78
  -1 -11   4   16.70    1.21
  -1 -11   4   16.01    0.93
  -1 -11   4   16.51    0.78
   0  11  -4   27.76    1.11
   0 -11   4   27.67    1.09
   0 -11   4   27.07    1.50
   1 -11   4    2.14    0.64
   1 -11   4    2.35    0.38
   2 -11   4   46.11    2.03
   3 -11   4    3.30    0.69
   4 -11   4    7.12    0.86
   5 -11   4    6.17    0.84
   6 -11   4    7.28    0.91
   6 -11   4    8.20    0.83
   7 -11   4   14.17    1.08
   7 -11   4   13.37    1.13
   8 -11   4    2.21    0.65
   9 -11   4    1.78    0.68
 -12  11  -4   -0.02    0.50
 -12  11  -4    0.02    0.71
 -15 -10   4   -0.71    0.73
 -15 -10   4   -0.15    0.70
 -14 -10   4    0.22    0.72
 -14 -10   4   -0.10    0.63
 -13 -10   4    0.76    1.17
 -13 -10   4    0.45    0.68
 -13 -10   4    0.16    0.60
 -12 -10   4    7.31    0.96
 -12 -10   4    5.73    0.83
 -12 -10   4    7.97    1.09
 -11 -10   4    3.21    0.66
 -11 -10   4    4.62    0.92
 -11 -10   4    4.15    0.77
 -10 -10   4   -0.30    0.52
 -10 -10   4   -0.82    0.59
 -10 -10   4    0.08    0.48
  -9 -10   4   13.62    1.30
  -9 -10   4   15.34    1.06
  -9 -10   4   14.56    1.07
  -8 -10   4    6.45    0.67
  -8 -10   4    5.56    0.88
  -8 -10   4    7.52    0.80
  -7 -10   4    3.42    0.57
  -7 -10   4    2.98    0.51
  -7 -10   4    3.24    0.74
  -7 -10   4    3.26    0.45
  -6 -10   4   12.36    0.85
  -6 -10   4   11.57    0.59
  -6 -10   4   12.54    1.16
  -6 -10   4   11.21    0.87
  -5 -10   4    2.15    0.43
  -5 -10   4    2.82    0.64
  -5 -10   4    2.61    0.32
  -4 -10   4    3.82    0.69
  -4 -10   4    5.37    0.44
  -4 -10   4    4.33    0.48
   3  10  -4   39.65    1.39
  -3 -10   4   42.24    1.54
  -3 -10   4   41.83    1.86
  -3 -10   4   40.38    1.34
   2  10  -4   18.76    0.80
  -2 -10   4   19.06    0.95
  -2 -10   4   17.90    0.78
  -2 -10   4   21.00    1.26
   1  10  -4    2.38    0.36
  -1 -10   4    1.52    0.30
  -1 -10   4    1.74    0.52
  -1 -10   4    2.37    0.41
   0  10  -4   13.88    0.73
   0 -10   4   13.66    0.70
   0 -10   4   14.76    1.08
  -1  10  -4   24.27    1.00
   1 -10   4   22.67    1.32
   1 -10   4   23.03    0.97
  -2  10  -4   20.62    0.94
   2 -10   4   17.66    0.87
   2 -10   4   18.14    1.22
   3 -10   4    2.24    0.40
   3 -10   4    1.87    0.56
   4 -10   4    0.60    0.46
   5 -10   4    1.35    0.54
   6 -10   4    0.16    0.40
   6 -10   4   -0.36    0.43
   7 -10   4    4.45    0.69
   7 -10   4    5.07    0.71
   8 -10   4   -0.60    0.44
   9 -10   4    1.58    0.60
 -12  10  -4   -0.01    0.69
 -12  10  -4   -0.02    0.47
 -13  10  -4    3.28    0.69
 -13  10  -4    2.85    0.87
 -15  -9   4    0.79    0.74
 -15  -9   4    2.21    0.86
 -14  -9   4   -0.62    0.60
 -14  -9   4   -0.59    0.64
 -13  -9   4    0.52    0.66
 -13  -9   4    0.92    0.62
 -12  -9   4    6.12    0.83
 -12  -9   4    7.45    0.90
 -12  -9   4    6.66    1.02
 -11  -9   4    2.45    0.61
 -11  -9   4    3.00    0.66
 -11  -9   4    1.78    0.75
 -10  -9   4    2.93    0.59
 -10  -9   4    2.81    0.79
 -10  -9   4    2.28    0.60
  -9  -9   4    9.13    0.87
  -9  -9   4    7.14    0.72
  -9  -9   4    8.56    1.01
  -8  -9   4   -0.11    0.37
  -8  -9   4    0.26    0.55
  -8  -9   4    0.43    0.41
  -7  -9   4    0.31    0.52
  -7  -9   4    0.54    0.42
  -7  -9   4    0.44    0.37
  -7  -9   4    0.54    0.26
  -6  -9   4   29.14    1.02
  -6  -9   4   29.86    1.26
  -6  -9   4   28.98    1.29
  -6  -9   4   28.56    1.56
  -5  -9   4    1.71    0.27
  -5  -9   4    1.46    0.56
  -5  -9   4    1.72    0.43
  -5  -9   4    1.54    0.36
   4   9  -4    2.18    0.33
  -4  -9   4    1.62    0.27
  -4  -9   4    1.79    0.37
  -4  -9   4    2.00    0.54
   3   9  -4   19.20    0.76
  -3  -9   4   17.65    0.88
  -3  -9   4   17.72    0.73
  -3  -9   4   18.24    1.16
   2   9  -4    0.51    0.25
  -2  -9   4    0.54    0.23
  -2  -9   4    0.68    0.28
  -2  -9   4    0.34    0.40
   1   9  -4    7.53    0.51
  -1  -9   4    6.62    0.47
  -1  -9   4    6.20    0.58
  -1  -9   4    6.75    0.74
   0   9  -4    5.41    0.49
   0  -9   4    4.49    0.47
   0  -9   4    5.59    0.46
   0  -9   4    5.27    0.68
  -1   9  -4   41.90    1.43
   1  -9   4   39.98    1.72
   1  -9   4   40.41    1.40
  -2   9  -4   54.70    1.80
   2  -9   4   52.89    1.77
   2  -9   4   53.50    2.07
   3  -9   4   -0.25    0.38
   3  -9   4    0.27    0.28
   4  -9   4   34.94    1.85
   4  -9   4   41.77    1.70
   5  -9   4    8.76    0.85
   6  -9   4   11.52    0.99
   6  -9   4   13.58    0.92
   7  -9   4    4.13    0.63
   7  -9   4    4.70    0.65
   8  -9   4    8.94    0.86
   9  -9   4    3.84    0.68
 -11   9  -4   12.26    0.97
 -12   9  -4    0.17    0.46
 -12   9  -4    0.25    0.71
 -13   9  -4    0.09    0.52
 -13   9  -4    1.21    0.77
 -14   9  -4   12.11    1.35
 -14   9  -4    9.06    0.92
 -15  -8   4    4.22    0.87
 -15  -8   4    4.09    0.95
 -14  -8   4    1.23    0.70
 -14  -8   4    0.88    0.66
 -13  -8   4    1.03    0.62
 -13  -8   4    1.84    0.72
 -12  -8   4   13.62    1.16
 -12  -8   4   12.03    1.31
 -12  -8   4   12.21    1.11
 -11  -8   4   22.75    1.32
 -11  -8   4   24.03    1.58
 -11  -8   4   21.10    1.28
 -10  -8   4   14.27    1.28
 -10  -8   4   12.66    1.00
 -10  -8   4   13.61    1.02
  -9  -8   4    5.16    0.64
  -9  -8   4    4.41    0.60
  -9  -8   4    4.54    0.79
  -8  -8   4    0.52    0.40
  -8  -8   4    0.37    0.35
  -8  -8   4   -0.45    0.52
  -8  -8   4    0.31    0.38
  -7  -8   4    7.14    0.84
  -7  -8   4    7.44    0.50
  -7  -8   4    7.61    0.72
  -7  -8   4    7.08    0.71
  -6  -8   4   31.76    1.59
  -6  -8   4   33.90    1.32
  -6  -8   4   34.07    1.35
  -6  -8   4   32.15    1.10
   5   8  -4    6.08    0.42
  -5  -8   4    5.53    0.39
  -5  -8   4    4.50    0.47
  -5  -8   4    4.86    0.53
  -5  -8   4    5.30    0.70
   4   8  -4    3.50    0.33
  -4  -8   4    3.09    0.30
  -4  -8   4    2.59    0.36
  -4  -8   4    2.76    0.54
  -4  -8   4    2.90    0.42
   3   8  -4    1.84    0.27
  -3  -8   4    1.17    0.43
  -3  -8   4    0.88    0.28
  -3  -8   4    2.07    0.26
   2   8  -4   29.25    1.00
  -2  -8   4   27.99    0.97
  -2  -8   4   27.60    1.09
  -2  -8   4   28.28    1.35
   1   8  -4   56.88    1.72
  -1  -8   4   55.14    2.06
  -1  -8   4   55.07    1.81
  -1  -8   4   55.22    1.70
   0   8  -4    4.00    0.39
   0  -8   4    3.61    0.40
   0  -8   4    3.92    0.57
   0  -8   4    3.64    0.35
  -1   8  -4  140.27    3.99
   1  -8   4  136.94    3.97
   1  -8   4  143.82    4.30
  -2   8  -4   24.55    1.00
   2  -8   4   25.44    0.98
   2  -8   4   23.21    1.20
  -3   8  -4   14.83    0.79
   3  -8   4   15.37    0.97
   3  -8   4   14.45    0.75
   4  -8   4    0.37    0.38
   4  -8   4    0.39    0.36
   5  -8   4   43.54    1.71
   6  -8   4   10.70    0.89
   7  -8   4    8.76    0.79
   7  -8   4    9.85    0.84
   8  -8   4    1.42    0.47
   9  -8   4    0.06    0.43
 -11   8  -4   -0.30    0.60
 -11   8  -4    0.32    0.44
 -12   8  -4    0.86    0.69
 -12   8  -4    0.71    0.49
 -13   8  -4   15.69    1.43
 -13   8  -4   13.39    1.09
 -14   8  -4    4.40    0.98
 -14   8  -4    2.91    0.68
 -15  -7   4   -0.68    0.72
 -15  -7   4   -0.55    0.64
 -14  -7   4    8.81    0.99
 -14  -7   4    8.95    1.05
 -13  -7   4    4.88    0.85
 -13  -7   4    3.82    0.73
 -12  -7   4    4.28    0.72
 -12  -7   4    5.59    0.79
 -12  -7   4    4.71    0.91
 -11  -7   4    7.30    0.76
 -11  -7   4    6.73    0.80
 -11  -7   4    7.47    0.94
 -10  -7   4    5.24    0.81
 -10  -7   4    4.47    0.64
 -10  -7   4    4.14    0.63
  -9  -7   4    4.51    0.59
  -9  -7   4    4.17    0.59
  -9  -7   4    3.80    0.72
  -8  -7   4    0.07    0.50
  -8  -7   4    0.42    0.36
  -8  -7   4    0.06    0.36
  -8  -7   4    0.10    0.24
   7   7  -4    8.17    0.50
  -7  -7   4    7.73    0.68
  -7  -7   4    7.56    0.50
  -7  -7   4    8.51    0.93
  -7  -7   4    7.71    0.70
   6   7  -4    3.32    0.31
  -6  -7   4    2.42    0.40
  -6  -7   4    3.53    0.61
  -6  -7   4    3.11    0.32
  -6  -7   4    2.33    0.42
   5   7  -4    9.43    0.48
  -5  -7   4    8.62    0.84
  -5  -7   4    9.14    0.64
  -5  -7   4    9.00    0.62
  -5  -7   4    8.93    0.47
   4   7  -4    5.39    0.38
  -4  -7   4    5.35    0.51
  -4  -7   4    4.88    0.49
  -4  -7   4    5.56    0.64
  -4  -7   4    5.57    0.37
   3   7  -4   39.31    1.27
  -3  -7   4   39.81    1.63
  -3  -7   4   40.54    1.38
  -3  -7   4   42.04    1.26
   2   7  -4   20.71    0.77
  -2  -7   4   19.95    1.07
  -2  -7   4   19.60    0.84
  -2  -7   4   21.19    0.75
   1   7  -4    1.74    0.28
  -1  -7   4    1.37    0.39
  -1  -7   4    1.76    0.25
  -1  -7   4    1.62    0.28
   0   7  -4   65.53    1.94
   0  -7   4   61.73    1.91
   0  -7   4   63.87    2.22
   0  -7   4   65.19    1.98
  -1   7  -4    3.96    0.39
   1  -7   4    4.30    0.40
   1  -7   4    3.90    0.53
  -2   7  -4   91.02    2.70
   2  -7   4   90.77    2.90
   2  -7   4   90.25    2.67
  -3   7  -4    2.15    0.36
   3  -7   4    1.56    0.39
   3  -7   4    2.02    0.33
  -4   7  -4    9.67    0.66
   4  -7   4    9.25    0.74
   4  -7   4    8.73    0.88
   5  -7   4   23.12    1.10
   6  -7   4    1.83    0.45
   7  -7   4    0.62    0.44
   8  -7   4   27.31    1.30
   9  -7   4   18.73    1.11
 -11   7  -4    1.76    0.50
 -11   7  -4    2.14    0.74
 -12   7  -4    1.65    0.73
 -12   7  -4    1.62    0.52
 -13   7  -4   -0.94    0.65
 -13   7  -4    0.50    0.48
 -14   7  -4    1.20    0.81
 -14   7  -4    0.36    0.54
 -15   7  -4    0.52    0.86
 -15   7  -4    0.57    0.65
 -15  -6   4    3.45    0.90
 -15  -6   4    2.15    0.79
 -14  -6   4    0.65    0.68
 -14  -6   4   -0.12    0.63
 -13  -6   4   11.96    1.16
 -13  -6   4   16.71    1.27
 -12  -6   4   11.65    1.10
 -12  -6   4    9.12    0.89
 -12  -6   4   12.23    1.22
 -11  -6   4   24.38    1.31
 -11  -6   4   25.94    1.53
 -11  -6   4   28.02    1.39
 -10  -6   4    0.76    0.45
 -10  -6   4    0.18    0.53
 -10  -6   4    1.39    0.48
  -9  -6   4   17.17    1.01
  -9  -6   4   18.27    1.23
  -9  -6   4   18.25    1.03
  -8  -6   4   11.57    1.00
  -8  -6   4   12.02    0.79
  -8  -6   4   12.11    0.82
  -8  -6   4   11.08    0.64
   7   6  -4   20.09    0.76
  -7  -6   4   19.26    0.96
  -7  -6   4   20.00    0.96
  -7  -6   4   20.24    0.80
  -7  -6   4   20.50    1.19
   6   6  -4   27.70    0.94
  -6  -6   4   27.81    1.11
  -6  -6   4   27.77    1.33
  -6  -6   4   27.51    0.96
  -6  -6   4   27.00    1.12
   5   6  -4    2.50    0.26
  -5  -6   4    2.56    0.26
  -5  -6   4    2.33    0.34
  -5  -6   4    2.54    0.37
  -5  -6   4    2.43    0.49
   4   6  -4  141.02    3.88
  -4  -6   4  142.84    3.87
  -4  -6   4  142.59    4.26
  -4  -6   4  138.40    4.00
  -4  -6   4  140.69    4.04
   3   6  -4    0.30    0.18
  -3  -6   4    0.27    0.33
  -3  -6   4   -0.12    0.20
  -3  -6   4    0.15    0.16
  -3  -6   4    0.05    0.22
   2   6  -4   26.98    0.92
  -2  -6   4   27.96    0.91
  -2  -6   4   27.13    0.99
  -2  -6   4   26.83    1.20
   1   6  -4    0.12    0.19
  -1  -6   4    0.37    0.19
  -1  -6   4    0.06    0.16
  -1  -6   4    0.04    0.29
   0   6  -4   13.63    0.62
   0  -6   4   14.21    0.59
   0  -6   4   14.01    0.82
   0  -6   4   12.31    0.62
  -1   6  -4   35.77    1.23
   1  -6   4   36.71    1.21
   1  -6   4   36.35    1.42
   1  -6   4   37.17    1.23
  -2   6  -4    0.07    0.24
   2  -6   4    0.30    0.29
   2  -6   4   -0.20    0.20
  -3   6  -4   66.04    2.05
   3  -6   4   64.72    2.02
   3  -6   4   65.40    2.16
  -4   6  -4   45.86    1.55
   4  -6   4   43.40    1.60
   5  -6   4    0.11    0.30
   6  -6   4   -0.74    0.33
   7  -6   4    7.79    0.71
   8  -6   4   12.26    0.86
   9  -6   4   25.54    1.25
 -10   6  -4    4.86    0.59
 -10   6  -4    4.57    0.76
 -11   6  -4    0.16    0.44
 -11   6  -4    0.41    0.57
 -12   6  -4   20.37    1.19
 -12   6  -4   25.68    1.55
 -13   6  -4    4.22    0.65
 -13   6  -4    4.88    0.92
 -14   6  -4    4.63    0.98
 -14   6  -4    2.95    0.64
 -15   6  -4    1.88    0.66
 -15   6  -4    2.54    0.94
 -16  -5   4   -1.12    0.69
 -16  -5   4    1.10    0.84
 -15  -5   4    0.69    0.71
 -15  -5   4    0.78    0.77
 -14  -5   4    2.08    0.76
 -14  -5   4    1.05    0.67
 -13  -5   4   18.39    1.34
 -13  -5   4   23.30    1.41
 -12  -5   4   21.09    1.28
 -12  -5   4   14.95    1.17
 -12  -5   4   18.07    1.33
 -11  -5   4    0.47    0.52
 -11  -5   4    0.63    0.50
 -11  -5   4    1.61    0.63
 -10  -5   4    2.63    0.66
 -10  -5   4    3.52    0.58
 -10  -5   4    2.61    0.50
  -9  -5   4    0.23    0.39
  -9  -5   4   -0.49    0.31
  -9  -5   4    0.12    0.50
   8   5  -4   11.56    0.57
  -8  -5   4   10.26    0.75
  -8  -5   4   10.02    0.61
  -8  -5   4   10.67    0.93
  -8  -5   4   10.21    0.76
   7   5  -4    0.27    0.24
  -7  -5   4    0.69    0.42
  -7  -5   4    0.38    0.30
  -7  -5   4    0.23    0.22
  -7  -5   4    0.09    0.31
   6   5  -4   14.23    0.61
  -6  -5   4   14.38    0.74
  -6  -5   4   15.21    0.77
  -6  -5   4   15.64    0.95
  -6  -5   4   14.72    0.63
   5   5  -4   38.24    1.18
  -5  -5   4   36.15    1.32
  -5  -5   4   39.36    1.32
  -5  -5   4   37.52    1.19
  -5  -5   4   39.62    1.53
   4   5  -4   45.61    1.35
  -4  -5   4   43.87    1.48
  -4  -5   4   43.81    1.35
  -4  -5   4   45.04    1.46
  -4  -5   4   46.81    1.69
   3   5  -4    1.84    0.23
  -3  -5   4    1.58    0.27
  -3  -5   4    1.80    0.27
  -3  -5   4    1.76    0.38
  -3  -5   4    2.14    0.23
   2   5  -4   -0.13    0.17
  -2  -5   4    0.09    0.15
  -2  -5   4   -0.02    0.19
  -2  -5   4    0.06    0.18
  -2  -5   4   -0.20    0.26
   1   5  -4   46.97    1.41
  -1  -5   4   45.15    1.38
  -1  -5   4   46.42    1.64
  -1  -5   4   47.02    1.45
   0   5  -4   15.41    0.64
   0  -5   4   15.37    0.81
   0  -5   4   15.90    0.62
   0  -5   4   15.86    0.65
  -1   5  -4   16.04    0.68
   1  -5   4   15.57    0.65
   1  -5   4   16.57    0.82
   1  -5   4   14.15    0.62
  -2   5  -4   22.94    0.88
   2  -5   4   22.62    0.84
   2  -5   4   22.03    0.98
  -3   5  -4   37.17    1.29
   3  -5   4   37.92    1.36
   3  -5   4   35.89    1.24
  -4   5  -4   50.85    1.68
   4  -5   4   51.25    1.71
  -5   5  -4   21.76    0.96
   5  -5   4   21.86    0.94
   6  -5   4   22.00    0.96
   6  -5   4   22.30    0.99
   7  -5   4    3.09    0.47
   8  -5   4    3.88    0.54
  -9   5  -4    4.67    0.50
   9  -5   4    4.35    0.58
 -10   5  -4    3.45    0.69
 -10   5  -4    3.67    0.52
 -11   5  -4   43.61    1.66
 -11   5  -4   42.05    1.91
 -12   5  -4    8.50    1.02
 -12   5  -4    6.52    0.71
 -13   5  -4   -0.18    0.67
 -13   5  -4   -0.09    0.48
 -14   5  -4    3.41    0.64
 -14   5  -4    4.10    0.93
 -15   5  -4    1.66    0.86
 -15   5  -4    0.53    0.56
 -16  -4   4   -0.27    0.75
 -16  -4   4    0.77    0.83
 -15  -4   4   -1.01    0.71
 -15  -4   4   -1.14    0.62
 -14  -4   4    4.98    0.83
 -14  -4   4    8.71    1.02
 -13  -4   4   -0.39    0.58
 -13  -4   4   -1.06    0.58
 -12  -4   4    6.62    0.85
 -12  -4   4    4.68    0.73
 -12  -4   4    6.35    0.81
 -11  -4   4   19.84    1.16
 -11  -4   4   19.43    1.28
 -11  -4   4   16.82    1.11
 -10  -4   4   10.05    0.84
 -10  -4   4    8.21    0.82
 -10  -4   4    9.52    0.96
  -9  -4   4    0.33    0.36
  -9  -4   4   -0.06    0.36
  -9  -4   4    0.26    0.44
   8   4  -4    8.41    0.53
  -8  -4   4    7.29    0.66
  -8  -4   4    8.32    0.83
  -8  -4   4    8.05    0.56
  -8  -4   4    7.79    0.66
   7   4  -4    1.67    0.27
  -7  -4   4    1.35    0.32
  -7  -4   4    1.42    0.35
  -7  -4   4    1.38    0.28
  -7  -4   4    1.57    0.46
   6   4  -4    4.10    0.36
  -6  -4   4    3.87    0.42
  -6  -4   4    3.03    0.35
  -6  -4   4    3.93    0.34
  -6  -4   4    3.54    0.52
   5   4  -4   20.91    0.74
  -5  -4   4   20.11    0.83
  -5  -4   4   20.98    0.86
  -5  -4   4   21.29    1.03
  -5  -4   4   21.64    0.76
   4   4  -4   46.85    1.41
  -4  -4   4   49.04    1.70
  -4  -4   4   48.16    1.42
  -4  -4   4   45.31    1.52
  -4  -4   4   48.88    1.51
   3   4  -4    9.76    0.45
  -3  -4   4   10.83    0.70
  -3  -4   4    9.54    0.53
  -3  -4   4   10.23    0.52
  -3  -4   4   10.35    0.44
   2   4  -4   61.42    1.79
  -2  -4   4   64.76    1.85
  -2  -4   4   63.25    1.79
  -2  -4   4   60.86    1.87
  -2  -4   4   63.00    2.03
   1   4  -4    0.22    0.17
  -1  -4   4   -0.05    0.16
  -1  -4   4   -0.02    0.24
  -1  -4   4    0.30    0.15
   0   4  -4   11.88    0.51
   0  -4   4   11.40    0.48
   0  -4   4   10.42    0.64
   0  -4   4   10.94    0.49
  -1   4  -4   53.54    1.63
  -1   4  -4   57.18    1.69
   1  -4   4   58.43    1.82
   1  -4   4   56.73    1.66
   1  -4   4   56.67    1.66
  -2   4  -4  122.02    3.35
  -2   4  -4  115.71    3.27
   2  -4   4  116.03    3.43
   2  -4   4  121.23    3.32
  -3   4  -4   10.82    0.60
   3  -4   4   11.11    0.63
   3  -4   4   10.98    0.55
  -4   4  -4    0.30    0.27
   4  -4   4    0.31    0.23
  -5   4  -4   54.11    1.76
   5  -4   4   52.79    1.68
   6  -4   4   29.36    1.06
   6  -4   4   30.17    1.14
   7  -4   4   11.18    0.72
   8  -4   4   45.74    1.64
  -9   4  -4   35.60    1.34
  -9   4  -4   34.30    1.54
   9  -4   4   36.96    1.44
 -10   4  -4   13.75    1.06
 -10   4  -4   12.81    0.83
  10  -4   4   13.65    1.16
 -11   4  -4   -0.36    0.52
 -11   4  -4    0.44    0.40
 -12   4  -4   19.95    1.10
 -12   4  -4   20.59    1.40
 -13   4  -4    0.35    0.50
 -13   4  -4   -0.52    0.65
 -14   4  -4    0.77    0.76
 -14   4  -4    0.08    0.54
 -15   4  -4    1.31    0.81
 -15   4  -4    0.00    0.54
 -16   4  -4   -0.25    0.78
 -16  -3   4   -1.94    0.68
 -16  -3   4   -1.38    0.73
 -15  -3   4   -0.74    0.65
 -15  -3   4   -0.96    0.68
 -14  -3   4    0.27    0.68
 -14  -3   4   -0.23    0.64
 -13  -3   4    1.68    0.70
 -13  -3   4    3.88    0.77
 -12  -3   4    4.64    0.75
 -12  -3   4    5.54    0.81
 -12  -3   4    3.57    0.67
 -11  -3   4    1.22    0.53
 -11  -3   4    0.10    0.52
 -11  -3   4    0.28    0.49
 -10  -3   4   21.67    1.17
 -10  -3   4   23.88    1.19
 -10  -3   4   24.24    1.32
  -9  -3   4    4.05    0.62
  -9  -3   4    4.23    0.55
  -9  -3   4    2.76    0.48
   8   3  -4   -0.03    0.24
  -8  -3   4    0.19    0.31
  -8  -3   4    0.07    0.41
  -8  -3   4    0.37    0.33
  -8  -3   4    0.39    0.27
   7   3  -4    0.01    0.22
  -7  -3   4    0.41    0.23
  -7  -3   4    0.24    0.37
  -7  -3   4    0.38    0.29
  -7  -3   4    0.38    0.29
   6   3  -4    6.58    0.42
  -6  -3   4    6.14    0.50
  -6  -3   4    6.74    0.44
  -6  -3   4    5.97    0.51
  -6  -3   4    6.75    0.66
   5   3  -4   51.65    1.53
  -5  -3   4   51.17    1.56
  -5  -3   4   51.37    1.63
  -5  -3   4   53.01    1.81
  -5  -3   4   51.22    1.64
   4   3  -4    1.54    0.22
  -4  -3   4    1.63    0.25
  -4  -3   4    1.87    0.38
  -4  -3   4    1.73    0.22
  -4  -3   4    1.46    0.26
   3   3  -4   32.07    1.00
  -3  -3   4   33.13    1.06
  -3  -3   4   32.35    1.00
  -3  -3   4   30.88    1.07
  -3  -3   4   33.89    1.24
   2   3  -4   11.25    0.45
  -2  -3   4   11.14    0.49
  -2  -3   4   11.11    0.50
  -2  -3   4   10.83    0.44
  -2  -3   4   12.21    0.66
   1   3  -4   42.06    1.28
   1   3  -4   42.28    1.25
   1   3  -4   43.21    1.25
  -1  -3   4   43.58    1.43
  -1  -3   4   42.50    1.24
  -1  -3   4   41.43    1.29
  -1  -3   4   41.52    1.26
   0   3  -4    5.39    0.30
   0   3  -4    5.29    0.34
   0  -3   4    5.62    0.32
   0  -3   4    5.93    0.33
   0  -3   4    5.72    0.45
  -1   3  -4  149.13    4.09
  -1   3  -4  148.04    4.04
   1  -3   4  150.62    4.06
   1  -3   4  152.09    4.08
   1  -3   4  149.47    4.19
  -2   3  -4   44.16    1.33
  -2   3  -4   47.09    1.42
  -2   3  -4   46.13    1.43
   2  -3   4   46.04    1.39
   2  -3   4   46.11    1.47
  -3   3  -4   47.13    1.49
  -3   3  -4   44.65    1.46
   3  -3   4   49.36    1.51
   3  -3   4   49.11    1.47
  -4   3  -4   12.95    0.58
  -4   3  -4   14.09    0.68
   4  -3   4   13.78    0.62
  -5   3  -4  117.86    3.47
  -5   3  -4  117.92    3.36
   5  -3   4  126.49    3.39
   6  -3   4   52.78    1.72
   7  -3   4  121.92    3.56
  -8   3  -4   27.85    1.25
  -8   3  -4   28.71    1.07
   8  -3   4   27.65    1.14
  -9   3  -4    4.33    0.62
  -9   3  -4    4.28    0.46
   9  -3   4    3.72    0.50
 -10   3  -4    0.30    0.46
 -10   3  -4    0.57    0.35
  10  -3   4    0.53    0.41
 -11   3  -4   25.32    1.39
 -11   3  -4   25.06    1.15
 -12   3  -4    0.67    0.46
 -12   3  -4    0.21    0.59
 -13   3  -4    1.09    0.71
 -13   3  -4    0.12    0.47
 -14   3  -4    0.45    0.52
 -14   3  -4    0.34    0.69
 -15   3  -4   -0.84    0.49
 -15   3  -4    0.41    0.77
 -16   3  -4   -1.17    0.62
 -16   3  -4    1.05    0.83
 -16  -2   4   -0.16    0.78
 -16  -2   4    0.48    0.82
 -15  -2   4    1.14    0.78
 -15  -2   4   -0.57    0.65
 -14  -2   4   -0.75    0.61
 -14  -2   4    0.23    0.70
 -13  -2   4    1.24    0.67
 -13  -2   4   -0.09    0.58
 -12  -2   4    4.50    0.75
 -12  -2   4    4.18    1.12
 -12  -2   4    3.83    0.69
 -11  -2   4   29.03    1.47
 -11  -2   4   35.59    1.60
 -11  -2   4   36.51    1.55
 -10  -2   4   37.38    1.60
 -10  -2   4   41.91    1.64
 -10  -2   4   41.85    1.75
  -9  -2   4    2.31    0.53
  -9  -2   4    1.96    0.46
  -9  -2   4    2.50    0.48
   8   2  -4    0.03    0.24
  -8  -2   4    0.00    0.32
  -8  -2   4    0.07    0.32
  -8  -2   4   -0.34    0.25
  -8  -2   4   -0.57    0.38
   7   2  -4  108.58    3.08
  -7  -2   4  112.57    3.36
  -7  -2   4  107.89    3.21
  -7  -2   4  106.28    3.14
  -7  -2   4  108.93    3.22
   6   2  -4    4.76    0.38
  -6  -2   4    4.72    0.40
  -6  -2   4    5.02    0.48
  -6  -2   4    5.51    0.56
  -6  -2   4    4.45    0.47
   5   2  -4   34.40    1.11
  -5  -2   4   33.68    1.19
  -5  -2   4   38.47    1.36
  -5  -2   4   35.59    1.14
  -5  -2   4   34.54    1.20
   4   2  -4    4.68    0.34
  -4  -2   4    4.50    0.40
  -4  -2   4    4.66    0.34
  -4  -2   4    4.44    0.38
  -4  -2   4    5.43    0.53
   3   2  -4    8.78    0.41
  -3  -2   4    9.37    0.46
  -3  -2   4    9.05    0.41
  -3  -2   4    9.31    0.59
  -3  -2   4    8.59    0.45
   2   2  -4    5.94    0.32
   2   2  -4    5.69    0.33
  -2  -2   4    6.13    0.31
  -2  -2   4    6.17    0.35
  -2  -2   4    5.74    0.35
  -2  -2   4    6.43    0.49
   1   2  -4   65.44    1.83
   1   2  -4   63.49    1.82
   1   2  -4   64.26    1.84
  -1  -2   4   65.76    1.82
  -1  -2   4   62.64    1.85
  -1  -2   4   69.32    1.99
  -1  -2   4   66.20    1.84
   0   2  -4  130.57    3.73
   0   2  -4  138.77    3.73
   0   2  -4  138.59    3.70
   0   2  -4  138.24    3.83
   0  -2   4  140.33    3.72
   0  -2   4  134.74    3.71
   0  -2   4  141.91    3.85
  -1   2  -4    0.41    0.17
  -1   2  -4    0.29    0.10
  -1   2  -4    0.40    0.17
   1  -2   4    0.46    0.14
   1  -2   4    0.34    0.18
   1  -2   4    0.15    0.11
  -2   2  -4   28.68    0.92
  -2   2  -4   27.00    0.91
  -2   2  -4   26.09    0.82
   2  -2   4   29.31    0.94
   2  -2   4   28.75    0.90
  -3   2  -4   24.78    0.86
  -3   2  -4   24.72    0.80
   3  -2   4   22.59    0.81
   3  -2   4   23.96    0.82
  -4   2  -4   21.59    0.73
  -4   2  -4   22.67    0.85
   4  -2   4   22.03    0.75
  -5   2  -4   75.81    2.27
   6  -2   4    5.75    0.47
  -7   2  -4    8.14    0.49
  -7   2  -4    7.46    0.62
   7  -2   4    6.80    0.52
  -8   2  -4  104.18    3.19
  -8   2  -4  105.91    2.99
   8  -2   4   98.77    3.04
  -9   2  -4   12.77    0.72
  -9   2  -4   13.52    0.90
   9  -2   4   13.70    0.77
 -10   2  -4    4.56    0.68
 -10   2  -4    3.93    0.48
  10  -2   4    3.24    0.49
 -11   2  -4    2.12    0.61
 -11   2  -4    2.71    0.46
 -12   2  -4    8.80    0.94
 -12   2  -4    7.95    0.79
 -13   2  -4    0.80    0.65
 -13   2  -4    0.58    0.48
 -14   2  -4    0.00    0.47
 -14   2  -4    0.43    0.69
 -15   2  -4   -0.99    0.66
 -15   2  -4   -0.02    0.51
 -16   2  -4   -0.69    0.58
 -16   2  -4   -0.32    0.76
 -15  -1   4   -1.50    0.65
 -15  -1   4   -0.61    0.71
 -14  -1   4   -1.34    0.60
 -14  -1   4   -0.28    0.63
 -13  -1   4    0.97    0.64
 -13  -1   4    0.63    0.65
 -12  -1   4    6.17    0.81
 -12  -1   4    5.19    0.76
 -11  -1   4    2.27    0.62
 -11  -1   4    1.85    0.56
 -11  -1   4    1.41    0.55
 -10  -1   4    4.02    0.60
 -10  -1   4    5.34    0.69
 -10  -1   4    5.29    0.64
   9   1  -4    0.29    0.30
  -9  -1   4    0.39    0.44
  -9  -1   4    0.76    0.39
  -9  -1   4    0.55    0.37
   8   1  -4   23.26    0.93
  -8  -1   4   25.69    1.19
  -8  -1   4   23.79    1.05
  -8  -1   4   23.64    1.06
  -8  -1   4   24.07    1.01
   7   1  -4   10.53    0.57
  -7  -1   4   10.11    0.80
  -7  -1   4   11.19    0.68
  -7  -1   4   10.30    0.66
  -7  -1   4   11.38    0.63
   6   1  -4  142.56    3.98
  -6  -1   4  135.23    4.06
  -6  -1   4  145.31    4.03
  -6  -1   4  146.11    4.08
  -6  -1   4  148.87    4.21
   5   1  -4    9.82    0.48
  -5  -1   4    9.31    0.53
  -5  -1   4   10.07    0.50
  -5  -1   4    9.98    0.66
  -5  -1   4    9.35    0.54
   4   1  -4    7.57    0.39
  -4  -1   4    7.95    0.59
  -4  -1   4    7.65    0.45
  -4  -1   4    7.60    0.41
  -4  -1   4    7.01    0.44
   3   1  -4    0.11    0.14
  -3  -1   4   -0.05    0.16
  -3  -1   4    0.10    0.22
  -3  -1   4    0.10    0.14
  -3  -1   4    0.06    0.15
   2   1  -4    5.31    0.30
   2   1  -4    5.20    0.29
   2   1  -4    4.65    0.28
  -2  -1   4    5.31    0.31
  -2  -1   4    4.87    0.30
  -2  -1   4    5.29    0.43
  -2  -1   4    5.36    0.29
   1   1  -4  194.87    5.24
   1   1  -4  194.56    5.24
   1   1  -4  193.06    5.24
  -1  -1   4  195.46    5.23
  -1  -1   4  200.42    5.38
  -1  -1   4  199.72    5.25
  -1  -1   4  194.04    5.24
   0   1  -4   37.05    1.05
   0   1  -4   35.50    1.06
   0   1  -4   36.71    1.08
   0  -1   4   37.00    1.07
   0  -1   4   36.74    1.06
   0  -1   4   39.79    1.20
  -1   1  -4   39.89    1.18
  -1   1  -4   37.40    1.12
  -1   1  -4   36.67    1.05
   1  -1   4   38.51    1.18
   1  -1   4   39.18    1.11
   1  -1   4   37.27    1.06
  -2   1  -4  418.68   11.04
  -2   1  -4  417.03   11.04
  -2   1  -4  402.75   10.96
   2  -1   4  418.96   11.03
   2  -1   4  424.09   11.05
  -3   1  -4    3.03    0.28
  -3   1  -4    3.33    0.24
   3  -1   4    3.53    0.27
   3  -1   4    3.32    0.25
  -4   1  -4   38.42    1.23
  -5   1  -4    6.61    0.35
  -5   1  -4    6.66    0.47
   5  -1   4    6.03    0.42
  -6   1  -4    3.61    0.33
  -6   1  -4    4.06    0.43
  -6   1  -4    3.87    0.40
   6  -1   4    3.80    0.37
  -7   1  -4   62.40    2.00
  -7   1  -4   61.57    1.82
   7  -1   4   59.41    1.88
  -8   1  -4   19.82    0.81
  -8   1  -4   19.53    0.96
   8  -1   4   19.39    0.85
  -9   1  -4    0.81    0.40
  -9   1  -4    0.50    0.29
   9  -1   4    0.90    0.31
 -10   1  -4   25.07    1.04
 -10   1  -4   23.78    1.21
  10  -1   4   22.60    1.03
 -11   1  -4   20.39    1.02
 -11   1  -4   21.04    1.23
 -12   1  -4    1.30    0.44
 -12   1  -4    2.16    0.63
 -13   1  -4    0.55    0.44
 -13   1  -4   -0.04    0.59
 -14   1  -4    0.92    0.71
 -14   1  -4    0.41    0.49
 -15   1  -4   -0.55    0.52
 -15   1  -4    0.15    0.72
 -16   1  -4    0.41    0.78
 -16   1  -4   -0.71    0.58
 -17   1  -4    1.17    0.90
 -15   0   4   -0.38    0.67
 -15   0   4    0.71    0.76
 -14   0   4    0.29    0.68
 -14   0   4    0.02    0.67
 -13   0   4    0.21    0.60
 -13   0   4    0.01    0.64
 -12   0   4   16.35    1.16
 -12   0   4   11.48    1.10
 -11   0   4   29.51    1.41
 -11   0   4   25.13    1.35
 -11   0   4   26.81    1.41
 -10   0   4    1.31    0.48
 -10   0   4    0.71    0.46
 -10   0   4    0.97    0.53
   9   0  -4   23.69    0.99
  -9   0   4   22.84    1.11
  -9   0   4   23.01    1.12
  -9   0   4   25.17    1.24
   8   0  -4   -0.28    0.25
  -8   0   4   -0.10    0.30
  -8   0   4    0.03    0.38
  -8   0   4   -0.06    0.25
  -8   0   4    0.08    0.33
   7   0  -4  100.37    2.91
  -7   0   4   99.39    3.01
  -7   0   4  100.53    2.99
  -7   0   4  105.10    3.14
  -7   0   4  100.60    3.02
   6   0  -4   47.22    1.50
  -6   0   4   47.43    1.55
  -6   0   4   48.82    1.59
  -6   0   4   44.85    1.56
  -6   0   4   53.42    1.74
   5   0  -4    6.68    0.42
  -5   0   4    6.61    0.49
  -5   0   4    6.51    0.44
  -5   0   4    6.93    0.46
   4   0  -4  112.55    3.13
  -4   0   4  108.89    3.16
  -4   0   4  115.73    3.19
  -4   0   4  113.72    3.16
   3   0  -4   23.39    0.86
   3   0  -4   23.61    0.77
  -3   0   4   24.23    0.82
  -3   0   4   22.31    0.79
  -3   0   4   23.92    0.79
   2   0  -4    1.59    0.18
   2   0  -4    1.97    0.19
   2   0  -4    1.99    0.20
  -2   0   4    2.12    0.21
  -2   0   4    2.24    0.22
  -2   0   4    2.02    0.20
   1   0  -4  365.08    9.91
   1   0  -4  369.92    9.92
   1   0  -4  373.64    9.93
  -1   0   4  388.39    9.94
  -1   0   4  385.79    9.93
  -1   0   4  367.58    9.91
   0   0  -4    2.77    0.18
   0   0  -4    2.45    0.21
   0   0  -4    2.26    0.15
   0   0   4    2.69    0.20
   0   0   4    2.29    0.15
   0   0   4    2.68    0.19
  -1   0  -4   12.32    0.45
  -1   0  -4   12.94    0.39
   1   0   4   13.55    0.44
   1   0   4   12.91    0.38
  -2   0  -4   39.42    1.16
   2   0   4   40.62    1.15
  -3   0  -4   99.85    2.81
   3   0   4   98.30    2.78
   3   0   4  107.02    2.76
  -4   0  -4   37.14    1.06
  -4   0  -4   37.30    1.18
  -4   0  -4   37.04    1.16
  -5   0  -4   93.74    2.66
  -5   0  -4   89.44    2.61
  -5   0  -4   91.36    2.52
   5   0   4   91.12    2.59
  -6   0  -4   80.11    2.43
  -6   0  -4   80.98    2.47
  -6   0  -4   85.45    2.34
   6   0   4   84.00    2.39
  -7   0  -4   14.59    0.75
  -7   0  -4   15.36    0.63
   7   0   4   14.55    0.66
  -8   0  -4    0.57    0.31
  -8   0  -4    0.49    0.24
   8   0   4    0.13    0.23
  -9   0  -4   49.25    1.55
  -9   0  -4   45.27    1.71
   9   0   4   45.98    1.54
 -10   0  -4    0.96    0.44
 -10   0  -4    1.43    0.38
  10   0   4    1.19    0.34
 -11   0  -4    8.33    0.71
 -11   0  -4    7.82    0.81
 -12   0  -4   43.69    1.64
 -12   0  -4   44.76    1.87
 -13   0  -4    7.79    0.90
 -13   0  -4    6.67    0.69
 -14   0  -4    2.63    0.75
 -14   0  -4    2.26    0.56
 -15   0  -4    5.07    0.71
 -15   0  -4    5.55    0.95
 -16   0  -4    0.29    0.77
 -16   0  -4   -0.15    0.57
 -17   0  -4   11.92    1.39
 -15   1   4    2.83    0.87
 -15   1   4    1.40    0.75
 -14   1   4   -0.31    0.67
 -14   1   4    0.56    0.66
 -13   1   4    0.27    0.67
 -13   1   4    0.17    0.61
 -12   1   4    0.05    0.53
 -12   1   4    0.99    0.64
 -11   1   4    5.30    0.74
 -11   1   4    3.94    0.65
 -11   1   4    6.06    0.76
 -10   1   4   -0.03    0.42
 -10   1   4    0.17    0.45
 -10   1   4   -0.47    0.45
   9  -1  -4    4.87    0.50
  -9   1   4    4.93    0.59
  -9   1   4    4.43    0.58
  -9   1   4    5.16    0.65
   8  -1  -4   14.94    0.76
  -8   1   4   16.42    0.90
  -8   1   4   15.90    0.87
   7  -1  -4    3.37    0.38
  -7   1   4    3.47    0.44
  -7   1   4    3.59    0.45
   6  -1  -4   46.95    1.47
  -6   1   4   45.50    1.51
  -6   1   4   44.02    1.52
  -6   1   4   46.64    1.54
   5  -1  -4   27.25    0.97
  -5   1   4   27.40    1.01
  -5   1   4   27.88    1.00
  -5   1   4   29.62    1.03
   4  -1  -4    6.40    0.40
  -4   1   4    6.25    0.42
  -4   1   4    6.37    0.41
  -4   1   4    6.48    0.43
   3  -1  -4   -0.02    0.16
   3  -1  -4    0.12    0.16
  -3   1   4   -0.09    0.15
  -3   1   4    0.09    0.17
  -3   1   4    0.14    0.16
   2  -1  -4    0.91    0.16
   2  -1  -4    0.75    0.15
  -2   1   4    1.15    0.18
  -2   1   4    1.14    0.18
  -2   1   4    0.93    0.15
   1  -1  -4   17.24    0.55
   1  -1  -4   17.00    0.57
  -1   1   4   16.81    0.54
  -1   1   4   17.87    0.59
  -1   1   4   17.33    0.57
   0  -1  -4  336.48    8.92
   0   1   4  337.80    8.92
  -1  -1  -4   72.94    1.98
   1   1   4   73.19    1.98
  -2  -1  -4  262.78    6.76
  -2  -1  -4  254.39    6.76
   2   1   4  248.36    6.75
  -3  -1  -4   83.36    2.37
  -3  -1  -4   89.38    2.40
  -4  -1  -4   29.50    0.96
  -4  -1  -4   30.09    0.94
  -4  -1  -4   30.14    0.85
   4   1   4   28.05    0.85
  -5  -1  -4    0.78    0.22
  -5  -1  -4    0.66    0.22
  -5  -1  -4    0.60    0.14
   5   1   4    0.70    0.13
   5   1   4    0.81    0.18
  -6  -1  -4    5.91    0.47
  -6  -1  -4    6.15    0.44
  -6  -1  -4    6.04    0.37
   6   1   4    5.89    0.38
  -7  -1  -4    1.26    0.22
  -7  -1  -4    1.02    0.28
   7   1   4    1.65    0.25
  -8  -1  -4   14.66    0.64
  -8  -1  -4   14.00    0.77
   8   1   4   13.64    0.63
  -9  -1  -4    0.18    0.24
  -9  -1  -4   -0.34    0.31
   9   1   4    0.19    0.23
 -10  -1  -4    2.64    0.52
 -10  -1  -4    4.16    0.45
  10   1   4    3.36    0.40
 -11  -1  -4    1.40    0.42
 -11  -1  -4    1.46    0.50
 -12  -1  -4    1.99    0.60
 -12  -1  -4    1.89    0.47
 -13  -1  -4    4.62    0.78
 -13  -1  -4    4.93    0.59
 -14  -1  -4   13.28    1.19
 -14  -1  -4   11.60    0.95
 -15  -1  -4    0.94    0.73
 -15  -1  -4    0.69    0.58
 -16  -1  -4    4.93    0.98
 -16  -1  -4    2.22    0.70
 -17  -1  -4    1.67    0.94
 -15   2   4    2.52    0.89
 -15   2   4    0.64    0.71
 -14   2   4    1.00    0.77
 -14   2   4    1.42    0.71
 -13   2   4    0.03    0.59
 -13   2   4   -0.15    0.65
 -12   2   4    2.82    0.73
 -12   2   4    1.84    0.61
 -11   2   4    3.69    0.68
 -11   2   4    3.97    0.67
 -11   2   4    3.76    0.67
 -10   2   4    0.92    0.53
 -10   2   4    0.78    0.48
 -10   2   4    1.32    0.50
   9  -2  -4    5.08    0.53
  -9   2   4    5.57    0.65
  -9   2   4    5.27    0.61
   8  -2  -4    4.51    0.48
  -8   2   4    4.17    0.52
  -8   2   4    4.25    0.53
   7  -2  -4   23.19    0.95
  -7   2   4   23.45    1.02
  -7   2   4   23.50    1.02
   6  -2  -4    9.59    0.57
  -6   2   4    8.62    0.61
  -6   2   4    9.74    0.61
   5  -2  -4    6.38    0.46
  -5   2   4    7.38    0.51
  -5   2   4    7.10    0.49
   4  -2  -4   32.90    1.09
  -4   2   4   34.92    1.14
  -4   2   4   32.77    1.11
  -4   2   4   31.94    1.11
   3  -2  -4  102.01    2.92
  -3   2   4  105.65    2.95
  -3   2   4  101.48    2.93
  -3   2   4  110.07    2.96
   2  -2  -4    0.74    0.17
  -2   2   4    0.68    0.16
  -2   2   4    0.96    0.19
   1  -2  -4   16.53    0.58
  -1   2   4   17.79    0.59
   0  -2  -4   58.73    1.67
   0   2   4   61.71    1.67
  -1  -2  -4 1000.00   26.35
  -2  -2  -4   16.85    0.53
  -2  -2  -4   17.46    0.51
   2   2   4   17.85    0.53
   2   2   4   16.88    0.52
   2   2   4   17.13    0.50
  -3  -2  -4   17.62    0.56
  -3  -2  -4   17.77    0.55
  -3  -2  -4   17.95    0.60
   3   2   4   17.33    0.59
   3   2   4   18.86    0.54
   3   2   4   17.23    0.52
   3   2   4   17.70    0.63
  -4  -2  -4   90.17    2.44
  -4  -2  -4   88.87    2.46
  -4  -2  -4   88.86    2.51
   4   2   4   84.56    2.50
   4   2   4   92.56    2.49
   4   2   4   90.36    2.43
   4   2   4   90.94    2.43
  -5  -2  -4   56.14    1.59
  -5  -2  -4   56.36    1.64
  -5  -2  -4   56.72    1.69
   5   2   4   56.58    1.59
   5   2   4   54.69    1.58
  -6  -2  -4   65.34    2.02
  -6  -2  -4   67.63    1.91
   6   2   4   67.37    1.89
  -7  -2  -4    2.60    0.36
  -7  -2  -4    2.99    0.29
   7   2   4    2.62    0.26
  -8  -2  -4    0.75    0.23
  -8  -2  -4    0.57    0.30
   8   2   4    0.63    0.21
  -9  -2  -4    1.91    0.41
  -9  -2  -4    1.71    0.32
   9   2   4    2.09    0.30
 -10  -2  -4   59.44    1.87
 -10  -2  -4   58.32    2.03
  10   2   4   57.49    1.80
 -11  -2  -4    3.53    0.58
 -11  -2  -4    3.22    0.48
 -12  -2  -4   54.76    1.90
 -12  -2  -4   55.63    2.10
 -13  -2  -4   24.51    1.20
 -13  -2  -4   28.90    1.46
 -14  -2  -4    6.20    0.87
 -14  -2  -4    4.89    0.67
 -15  -2  -4   -0.67    0.49
 -15  -2  -4    0.87    0.71
 -16  -2  -4    8.47    0.88
 -16  -2  -4   10.42    1.19
 -17  -2  -4    1.64    0.94
 -15   3   4   -0.50    0.79
 -15   3   4   -0.06    0.71
 -14   3   4   -1.40    0.71
 -14   3   4   -0.18    0.68
 -13   3   4    9.57    0.99
 -13   3   4   10.60    1.11
 -12   3   4    0.98    0.59
 -12   3   4    1.28    0.67
 -11   3   4    2.23    0.66
 -11   3   4    1.38    0.60
 -11   3   4    2.73    0.69
 -10   3   4   -0.27    0.44
 -10   3   4   -0.34    0.46
   9  -3  -4    0.03    0.36
  -9   3   4    0.22    0.41
  -9   3   4   -0.23    0.41
   8  -3  -4   -0.10    0.32
  -8   3   4   -0.24    0.36
  -8   3   4   -0.14    0.32
   7  -3  -4    0.28    0.30
  -7   3   4    0.49    0.33
  -7   3   4    0.22    0.33
   6  -3  -4    4.62    0.44
  -6   3   4    4.98    0.49
  -6   3   4    4.18    0.46
   5  -3  -4   32.23    1.16
  -5   3   4   33.34    1.20
  -5   3   4   34.94    1.21
   4  -3  -4    8.52    0.50
  -4   3   4    8.14    0.51
   3  -3  -4   54.54    1.63
  -3   3   4   53.10    1.62
   2  -3  -4  110.69    3.08
   1  -3  -4   55.55    1.60
  -1   3   4   55.50    1.60
   0  -3  -4    4.70    0.27
   0   3   4    4.39    0.25
  -1  -3  -4   39.34    1.11
   1   3   4   40.38    1.11
   1   3   4   39.08    1.54
  -2  -3  -4    8.86    0.28
  -2  -3  -4    8.65    0.34
   2   3   4    9.06    0.35
   2   3   4    8.48    0.33
   2   3   4    8.28    0.45
  -3  -3  -4  101.85    2.74
  -3  -3  -4  101.59    2.83
  -3  -3  -4   98.89    2.75
   3   3   4  102.60    2.74
   3   3   4   97.76    2.84
   3   3   4  100.08    2.75
  -4  -3  -4  182.64    4.92
  -4  -3  -4  179.17    4.88
  -4  -3  -4  183.97    4.97
  -4  -3  -4  187.68    4.99
   4   3   4  188.81    5.01
   4   3   4  185.48    4.91
   4   3   4  174.90    4.95
  -5  -3  -4   10.17    0.43
  -5  -3  -4    9.78    0.46
  -5  -3  -4    9.76    0.43
  -5  -3  -4    9.84    0.49
   5   3   4   10.67    0.48
   5   3   4    9.47    0.40
   5   3   4    9.74    0.34
  -6  -3  -4    4.83    0.35
  -6  -3  -4    3.91    0.40
  -6  -3  -4    4.34    0.34
   6   3   4    4.60    0.34
   6   3   4    4.56    0.26
  -7  -3  -4    0.33    0.17
  -7  -3  -4    0.51    0.21
  -7  -3  -4    0.60    0.26
   7   3   4    0.50    0.16
  -8  -3  -4    9.10    0.60
  -8  -3  -4    8.73    0.50
   8   3   4    8.03    0.42
  -9  -3  -4    4.64    0.51
  -9  -3  -4    4.93    0.47
   9   3   4    4.64    0.37
 -10  -3  -4   15.36    0.89
 -10  -3  -4   14.99    0.78
  10   3   4   15.34    0.72
 -11  -3  -4   22.70    1.03
 -11  -3  -4   23.55    1.17
 -12  -3  -4    0.79    0.49
 -12  -3  -4    0.57    0.37
 -13  -3  -4   10.28    0.98
 -13  -3  -4    8.56    0.79
 -14  -3  -4    1.29    0.48
 -14  -3  -4    1.99    0.69
 -15  -3  -4    3.78    0.84
 -15  -3  -4    2.91    0.62
 -16  -3  -4    4.12    0.91
 -16  -3  -4    3.70    0.71
 -17  -3  -4   -2.24    0.86
 -17  -3  -4    0.40    0.83
 -15   4   4    6.61    1.11
 -14   4   4    5.11    0.88
 -14   4   4    8.60    1.11
 -13   4   4    5.24    0.84
 -13   4   4    6.72    0.97
 -12   4   4   17.72    1.32
 -12   4   4   14.45    1.22
 -11   4   4    1.84    0.64
 -11   4   4    0.61    0.56
 -10   4   4   -0.15    0.46
 -10   4   4   -0.02    0.50
   9  -4  -4    3.93    0.55
  -9   4   4    3.49    0.56
  -9   4   4    3.88    0.63
   8  -4  -4    0.29    0.36
  -8   4   4   -0.08    0.36
  -8   4   4    0.19    0.41
   7  -4  -4   16.91    0.88
  -7   4   4   17.72    0.93
  -7   4   4   18.22    0.94
   6  -4  -4   16.06    0.81
  -6   4   4   16.91    0.85
  -6   4   4   17.01    0.84
   5  -4  -4   17.99    0.79
  -5   4   4   17.52    0.82
   4  -4  -4   74.11    2.21
   3  -4  -4   22.71    0.85
   2  -4  -4  155.47    4.27
   1  -4  -4   14.29    0.56
   0  -4  -4    0.61    0.16
  -1  -4  -4   27.67    0.82
   1   4   4   27.76    0.84
  -2  -4  -4   12.42    0.62
  -2  -4  -4   13.22    0.49
   2   4   4   13.39    0.50
   2   4   4   13.74    0.48
  -3  -4  -4    5.00    0.31
  -3  -4  -4    5.24    0.42
  -3  -4  -4    5.12    0.32
   3   4   4    4.92    0.30
   3   4   4    4.52    0.30
  -4  -4  -4   15.58    0.58
  -4  -4  -4   15.45    0.67
  -4  -4  -4   15.45    0.60
   4   4   4   15.53    0.56
  -5  -4  -4   14.61    0.50
  -5  -4  -4   14.74    0.57
  -5  -4  -4   14.60    0.61
  -5  -4  -4   14.43    0.64
  -5  -4  -4   13.51    0.49
   5   4   4   15.62    0.74
  -6  -4  -4    0.10    0.17
  -6  -4  -4   -0.14    0.20
  -6  -4  -4   -0.06    0.18
  -6  -4  -4    0.18    0.14
   6   4   4   -0.03    0.18
  -7  -4  -4   51.42    1.61
  -7  -4  -4   50.80    1.58
  -7  -4  -4   52.33    1.67
  -7  -4  -4   50.05    1.53
   7   4   4   52.91    1.59
  -8  -4  -4    0.33    0.23
  -8  -4  -4    0.98    0.25
  -8  -4  -4    0.89    0.29
  -8  -4  -4    0.93    0.24
   8   4   4    1.08    0.23
  -9  -4  -4    8.43    0.55
  -9  -4  -4   10.15    0.54
  -9  -4  -4    8.62    0.65
  -9  -4  -4   10.10    0.60
 -10  -4  -4   20.48    0.89
 -10  -4  -4   21.30    0.93
 -10  -4  -4   20.65    1.02
 -11  -4  -4    5.92    0.66
 -11  -4  -4    6.24    0.58
 -12  -4  -4   21.97    1.20
 -12  -4  -4   21.76    1.05
 -13  -4  -4   -0.31    0.38
 -13  -4  -4    0.47    0.51
 -14  -4  -4    9.44    0.89
 -14  -4  -4   10.30    1.11
 -15  -4  -4    2.22    0.60
 -15  -4  -4    3.34    0.82
 -16  -4  -4   -0.58    0.53
 -16  -4  -4   -0.53    0.73
 -17  -4  -4    3.95    0.84
 -17  -4  -4    6.53    1.10
 -14   5   4    3.33    0.84
 -14   5   4    5.85    1.04
 -13   5   4    8.39    1.00
 -13   5   4    8.99    1.12
 -12   5   4    0.35    0.60
 -12   5   4    0.06    0.64
 -11   5   4    1.80    0.61
 -11   5   4    3.18    0.72
 -10   5   4    0.22    0.54
 -10   5   4    0.54    0.48
   9  -5  -4    0.04    0.42
  -9   5   4   -0.02    0.42
  -9   5   4    0.11    0.45
   8  -5  -4    0.88    0.40
  -8   5   4    1.01    0.46
  -8   5   4    0.83    0.42
   7  -5  -4    0.03    0.35
  -7   5   4    0.07    0.32
  -7   5   4    0.15    0.38
   6  -5  -4   67.57    2.15
  -6   5   4   67.34    2.20
   5  -5  -4   -0.27    0.26
   4  -5  -4    5.47    0.48
   3  -5  -4   73.36    2.19
   2  -5  -4    6.24    0.44
   1  -5  -4  175.46    4.79
   0  -5  -4   53.12    1.55
  -1  -5  -4  103.99    2.84
  -1  -5  -4  104.64    3.08
  -2  -5  -4   12.18    0.42
  -2  -5  -4   12.56    0.68
   2   5   4   12.65    0.49
  -3  -5  -4   42.54    1.30
  -3  -5  -4   42.54    1.46
  -3  -5  -4   42.43    1.31
   3   5   4   43.57    1.29
  -4  -5  -4    6.12    0.38
  -4  -5  -4    6.70    0.40
  -4  -5  -4    6.44    0.50
  -5  -5  -4    3.32    0.34
  -5  -5  -4    2.24    0.26
  -5  -5  -4    2.42    0.34
  -6  -5  -4    8.74    0.51
  -6  -5  -4    8.07    0.56
  -6  -5  -4    8.41    0.37
  -6  -5  -4    8.51    0.48
  -7  -5  -4   60.23    1.85
  -7  -5  -4   58.02    1.67
  -7  -5  -4   55.84    1.83
  -7  -5  -4   57.10    1.76
  -8  -5  -4    5.05    0.51
  -8  -5  -4    4.78    0.45
  -8  -5  -4    4.60    0.45
  -8  -5  -4    5.05    0.39
  -9  -5  -4    0.00    0.31
  -9  -5  -4    0.30    0.27
  -9  -5  -4   -0.21    0.22
  -9  -5  -4    0.09    0.24
 -10  -5  -4    1.29    0.41
 -10  -5  -4    0.83    0.30
 -10  -5  -4    0.91    0.30
 -10  -5  -4    0.87    0.34
 -11  -5  -4   22.47    1.06
 -11  -5  -4   24.05    1.02
 -11  -5  -4   23.02    0.96
 -11  -5  -4   24.09    1.20
 -12  -5  -4    0.06    0.48
 -12  -5  -4   -0.05    0.34
 -13  -5  -4   -0.57    0.46
 -13  -5  -4    0.05    0.41
 -14  -5  -4    0.53    0.47
 -14  -5  -4    0.48    0.60
 -15  -5  -4    5.48    0.88
 -15  -5  -4    3.53    0.63
 -16  -5  -4   -0.07    0.71
 -16  -5  -4    0.13    0.55
 -17  -5  -4   -0.30    0.62
 -17  -5  -4    1.85    0.88
 -14   6   4   10.46    1.23
 -14   6   4    7.19    0.99
 -13   6   4    3.37    0.90
 -13   6   4    1.46    0.70
 -12   6   4    0.89    0.71
 -12   6   4   -0.26    0.56
 -11   6   4    0.43    0.65
 -11   6   4    0.60    0.58
 -10   6   4    0.23    0.49
 -10   6   4   -0.44    0.53
   9  -6  -4    0.39    0.45
  -9   6   4    0.70    0.46
  -9   6   4   -0.05    0.49
   8  -6  -4    6.76    0.67
  -8   6   4    6.10    0.67
  -8   6   4    5.84    0.71
   7  -6  -4    9.20    0.74
  -7   6   4    8.25    0.79
   6  -6  -4   17.34    0.91
   5  -6  -4   24.43    1.03
   4  -6  -4   10.08    0.63
   3  -6  -4   21.24    0.87
   2  -6  -4    9.11    0.53
   1  -6  -4   37.40    1.21
   0  -6  -4    0.03    0.18
   0  -6  -4    0.29    0.26
  -1  -6  -4    0.86    0.29
  -1  -6  -4    0.56    0.17
  -2  -6  -4    1.51    0.17
  -2  -6  -4    1.23    0.33
  -3  -6  -4    1.32    0.30
  -3  -6  -4    0.71    0.21
  -3  -6  -4    0.99    0.23
  -4  -6  -4   13.38    0.60
  -4  -6  -4   12.35    0.72
  -4  -6  -4   12.85    0.59
  -5  -6  -4    9.70    0.51
  -5  -6  -4    9.39    0.52
  -5  -6  -4   10.05    0.64
  -6  -6  -4   40.01    1.43
  -6  -6  -4   38.74    1.32
  -6  -6  -4   38.81    1.28
  -7  -6  -4    0.11    0.21
  -7  -6  -4    0.36    0.27
  -7  -6  -4   -0.26    0.15
  -7  -6  -4    0.25    0.25
  -8  -6  -4    2.09    0.37
  -8  -6  -4    1.49    0.35
  -8  -6  -4    1.63    0.24
  -8  -6  -4    2.34    0.34
  -9  -6  -4    2.64    0.31
  -9  -6  -4    2.78    0.44
  -9  -6  -4    2.15    0.37
  -9  -6  -4    2.63    0.37
 -10  -6  -4    4.16    0.55
 -10  -6  -4    4.33    0.49
 -10  -6  -4    4.02    0.48
 -10  -6  -4    3.61    0.40
 -11  -6  -4   -0.84    0.31
 -11  -6  -4   -0.34    0.38
 -11  -6  -4    0.15    0.35
 -11  -6  -4   -0.29    0.26
 -12  -6  -4    0.52    0.48
 -12  -6  -4    0.72    0.41
 -13  -6  -4   13.45    1.06
 -13  -6  -4   12.38    0.90
 -14  -6  -4    7.63    0.76
 -14  -6  -4    9.61    1.01
 -15  -6  -4    0.27    0.50
 -15  -6  -4    0.67    0.64
 -16  -6  -4    2.14    0.67
 -16  -6  -4    3.55    0.87
 -17  -6  -4    1.79    0.68
 -17  -6  -4    3.17    0.92
 -13   7   4    1.55    0.71
 -13   7   4    4.05    0.93
 -12   7   4   -0.96    0.54
 -12   7   4    0.03    0.70
 -11   7   4    0.82    0.57
 -11   7   4    1.02    0.70
 -10   7   4    4.16    0.71
 -10   7   4    5.14    0.81
   9  -7  -4    2.77    0.63
  -9   7   4    3.22    0.60
  -9   7   4    4.44    0.73
   8  -7  -4   -0.36    0.41
  -8   7   4   -0.29    0.39
  -8   7   4    0.03    0.46
   7  -7  -4    1.60    0.46
  -7   7   4    1.43    0.49
   6  -7  -4   66.73    2.22
   5  -7  -4   16.76    0.87
   4  -7  -4   39.62    1.42
   3  -7  -4    1.26    0.31
   2  -7  -4   32.42    1.14
   1  -7  -4   43.37    1.39
   0  -7  -4   11.54    0.55
   0  -7  -4   11.30    0.76
  -1  -7  -4   85.48    2.39
  -1  -7  -4   84.40    2.70
  -2  -7  -4    5.38    0.57
  -2  -7  -4    5.47    0.32
  -3  -7  -4    0.24    0.29
  -3  -7  -4    0.35    0.21
  -4  -7  -4    0.41    0.22
  -4  -7  -4    0.36    0.20
  -4  -7  -4    0.23    0.29
  -5  -7  -4   31.92    1.12
  -5  -7  -4   30.59    1.09
  -5  -7  -4   30.51    1.26
  -6  -7  -4   27.29    1.04
  -6  -7  -4   27.46    1.18
  -6  -7  -4   28.11    1.02
  -7  -7  -4   10.14    0.64
  -7  -7  -4   11.22    0.76
  -7  -7  -4   10.49    0.60
  -8  -7  -4    5.29    0.35
  -8  -7  -4    5.69    0.55
  -8  -7  -4    5.09    0.55
  -8  -7  -4    5.49    0.52
  -9  -7  -4    0.23    0.29
  -9  -7  -4    0.42    0.33
  -9  -7  -4    0.21    0.32
  -9  -7  -4    0.50    0.22
 -10  -7  -4   42.04    1.61
 -10  -7  -4   44.64    1.40
 -10  -7  -4   41.74    1.63
 -10  -7  -4   43.01    1.55
 -11  -7  -4   33.68    1.21
 -11  -7  -4   33.78    1.35
 -11  -7  -4   33.70    1.37
 -11  -7  -4   31.66    1.43
 -12  -7  -4    0.29    0.44
 -12  -7  -4    0.13    0.38
 -13  -7  -4   -0.26    0.40
 -13  -7  -4   -0.28    0.46
 -14  -7  -4    0.32    0.58
 -14  -7  -4    0.10    0.46
 -15  -7  -4    0.91    0.53
 -15  -7  -4    1.19    0.70
 -16  -7  -4    9.38    0.95
 -16  -7  -4   13.16    1.35
 -17  -7  -4    3.10    0.92
 -17  -7  -4    2.41    0.68
 -13   8   4    0.44    0.78
 -13   8   4   -0.60    0.62
 -12   8   4    5.92    0.87
 -12   8   4    9.41    1.15
 -11   8   4    2.88    0.67
 -11   8   4    3.22    0.83
 -10   8   4    7.12    0.93
 -10   8   4    6.42    0.81
   9  -8  -4    8.64    0.85
  -9   8   4    6.34    0.75
  -9   8   4    9.87    1.02
   8  -8  -4    2.95    0.60
  -8   8   4    3.71    0.68
   7  -8  -4    1.77    0.50
   6  -8  -4   23.51    1.14
   5  -8  -4    3.34    0.51
   4  -8  -4    1.37    0.36
   3  -8  -4    2.60    0.40
   2  -8  -4   16.09    0.76
   1  -8  -4    6.30    0.48
   0  -8  -4    2.31    0.32
   0  -8  -4    2.79    0.46
  -1  -8  -4    4.45    0.55
  -1  -8  -4    4.30    0.35
  -2  -8  -4   34.76    1.44
  -3  -8  -4   26.65    1.21
  -4  -8  -4    4.39    0.54
  -4  -8  -4    3.81    0.39
  -4  -8  -4    4.20    0.42
  -5  -8  -4    4.69    0.57
  -5  -8  -4    4.72    0.44
  -5  -8  -4    4.89    0.46
  -6  -8  -4   28.59    1.10
  -6  -8  -4   28.14    1.26
  -6  -8  -4   28.73    1.08
  -7  -8  -4    4.25    0.47
  -7  -8  -4    3.15    0.39
  -7  -8  -4    3.41    0.51
  -8  -8  -4    0.08    0.36
  -8  -8  -4    0.25    0.28
  -8  -8  -4    0.09    0.27
  -9  -8  -4    2.41    0.40
  -9  -8  -4    3.54    0.30
  -9  -8  -4    3.38    0.49
  -9  -8  -4    3.47    0.51
 -10  -8  -4    2.83    0.51
 -10  -8  -4    3.31    0.52
 -10  -8  -4    2.79    0.45
 -10  -8  -4    2.84    0.34
 -11  -8  -4   22.41    0.93
 -11  -8  -4   22.66    1.16
 -11  -8  -4   23.65    1.20
 -11  -8  -4   23.25    1.12
 -12  -8  -4   11.33    0.95
 -12  -8  -4   10.04    0.85
 -13  -8  -4   11.84    0.94
 -13  -8  -4   12.23    1.05
 -14  -8  -4    0.21    0.54
 -14  -8  -4   -0.21    0.48
 -15  -8  -4    4.17    0.80
 -15  -8  -4    1.93    0.57
 -16  -8  -4    3.43    0.84
 -16  -8  -4    2.67    0.69
 -17  -8  -4    7.49    1.06
 -17  -8  -4    4.25    0.82
 -13   9   4    2.19    0.95
 -13   9   4    0.31    0.64
 -12   9   4    1.24    0.65
 -12   9   4    0.44    0.77
 -11   9   4    4.72    0.93
 -11   9   4    3.00    0.73
 -10   9   4    1.32    0.55
 -10   9   4    1.28    0.73
   9  -9  -4   42.14    1.76
  -9   9   4   34.14    1.67
  -9   9   4   39.92    1.85
   8  -9  -4    0.55    0.50
  -8   9   4    0.35    0.53
   7  -9  -4    5.09    0.67
   6  -9  -4    0.34    0.40
   5  -9  -4   -0.13    0.38
   4  -9  -4    0.72    0.37
   3  -9  -4    3.06    0.44
   2  -9  -4    1.21    0.34
   1  -9  -4   22.95    0.92
   1  -9  -4   22.50    1.17
   0  -9  -4    3.57    0.37
   0  -9  -4    3.68    0.55
  -1  -9  -4   30.27    1.35
  -1  -9  -4   28.35    1.01
  -2  -9  -4   89.65    2.96
  -3  -9  -4    7.05    0.37
  -3  -9  -4    7.21    0.72
  -4  -9  -4    0.37    0.24
  -4  -9  -4    0.14    0.34
  -5  -9  -4   18.29    0.85
  -5  -9  -4   19.03    0.85
  -5  -9  -4   16.73    1.02
  -6  -9  -4    0.30    0.25
  -6  -9  -4    0.20    0.26
  -6  -9  -4    0.07    0.35
  -7  -9  -4   14.97    0.82
  -7  -9  -4   15.39    1.01
  -7  -9  -4   15.41    0.80
  -8  -9  -4   13.94    0.81
  -8  -9  -4   15.20    1.01
  -8  -9  -4   13.84    0.84
  -9  -9  -4   19.89    0.70
  -9  -9  -4   19.04    1.12
  -9  -9  -4   17.98    0.98
  -9  -9  -4   19.34    0.96
 -10  -9  -4    0.22    0.24
 -10  -9  -4    0.31    0.40
 -10  -9  -4    0.39    0.39
 -10  -9  -4    1.33    0.40
 -11  -9  -4    0.22    0.37
 -11  -9  -4    0.67    0.27
 -11  -9  -4    0.62    0.44
 -11  -9  -4   -0.12    0.41
 -12  -9  -4    0.41    0.44
 -12  -9  -4   -0.57    0.40
 -12  -9  -4   -0.15    0.41
 -13  -9  -4   -0.41    0.45
 -13  -9  -4    0.22    0.46
 -14  -9  -4    1.08    0.60
 -14  -9  -4    0.13    0.49
 -15  -9  -4    1.01    0.59
 -15  -9  -4    1.63    0.68
 -16  -9  -4    2.27    0.79
 -16  -9  -4    1.25    0.64
 -17  -9  -4    2.76    0.74
 -17  -9  -4    3.87    0.93
 -12  10   4    9.59    1.22
 -12  10   4    5.51    0.86
 -11  10   4   -0.21    0.57
 -11  10   4    0.63    0.74
 -10  10   4    6.33    0.80
 -10  10   4    7.23    1.05
   9 -10  -4    0.76    0.61
  -9  10   4    0.77    0.65
   8 -10  -4   25.01    1.39
   7 -10  -4   16.38    1.11
   6 -10  -4    2.99    0.57
   5 -10  -4   -0.02    0.40
   4 -10  -4    5.81    0.62
   3 -10  -4    1.09    0.39
   2 -10  -4   67.04    2.16
   1 -10  -4    5.61    0.53
   1 -10  -4    5.26    0.65
   0 -10  -4    4.87    0.44
   0 -10  -4    5.04    0.66
  -1 -10  -4   13.60    0.62
  -1 -10  -4   15.60    1.02
  -1 -10  -4   11.18    0.67
  -2 -10  -4   37.17    1.60
  -2 -10  -4   34.61    1.15
  -3 -10  -4   11.15    0.90
  -3 -10  -4   12.53    0.53
  -4 -10  -4   31.46    1.48
  -4 -10  -4   32.92    1.26
  -5 -10  -4    1.38    0.34
  -5 -10  -4    0.82    0.42
  -6 -10  -4   34.76    1.31
  -6 -10  -4   33.99    1.33
  -6 -10  -4   33.07    1.54
  -7 -10  -4   59.40    2.04
  -7 -10  -4   60.01    2.01
  -7 -10  -4   62.10    2.28
  -8 -10  -4   29.57    1.22
  -8 -10  -4   30.25    1.45
  -8 -10  -4   27.86    1.25
  -9 -10  -4    3.39    0.48
  -9 -10  -4    4.21    0.65
  -9 -10  -4    3.95    0.56
 -10 -10  -4    3.03    0.31
 -10 -10  -4    2.62    0.53
 -10 -10  -4    2.56    0.56
 -10 -10  -4    3.04    0.50
 -11 -10  -4    9.25    0.93
 -11 -10  -4    9.48    0.56
 -11 -10  -4    8.95    0.86
 -11 -10  -4    9.30    0.82
 -12 -10  -4    8.25    0.91
[truncated: 815,802 more chars]
