# Supplementary material for: Selective CO2 Electroreduction to CO by an Organometallic Nickel Catalyst Featuring a C3–Symmetric Tris(Phosphino)Alkyl Ligand
Source: ACS Catal. 2026 Feb 4;16(4):3831–40. doi: 10.1021/acscatal.5c08299 (PMC12930349; doi:10.1021/acscatal.5c08299)
Supplement: Supplementary file 3 [file cs5c08299_si_003.cif]

 
data_sfl4006nico
 
_audit_creation_method            'SHELXL-2018/3'
_shelx_SHELXL_version_number      '2018/3'
_chemical_name_systematic         ?
_chemical_name_common             ?
_chemical_melting_point           ?
_chemical_formula_moiety          ?
_chemical_formula_sum
 'C74.50 H72 B Cl4 F4 N3 Ni O P3' 
_chemical_formula_weight          1405.58

loop_
 _atom_type_symbol
 _atom_type_description
 _atom_type_scat_dispersion_real
 _atom_type_scat_dispersion_imag
 _atom_type_scat_source
 'C'  'C'   0.0033   0.0016
 'International Tables Vol C Tables 4.2.6.8 and 6.1.1.4'
 'H'  'H'   0.0000   0.0000
 'International Tables Vol C Tables 4.2.6.8 and 6.1.1.4'
 'B'  'B'   0.0013   0.0007
 'International Tables Vol C Tables 4.2.6.8 and 6.1.1.4'
 'N'  'N'   0.0061   0.0033
 'International Tables Vol C Tables 4.2.6.8 and 6.1.1.4'
 'O'  'O'   0.0106   0.0060
 'International Tables Vol C Tables 4.2.6.8 and 6.1.1.4'
 'F'  'F'   0.0171   0.0103
 'International Tables Vol C Tables 4.2.6.8 and 6.1.1.4'
 'Cl'  'Cl'   0.1484   0.1585
 'International Tables Vol C Tables 4.2.6.8 and 6.1.1.4'
 'Ni'  'Ni'   0.3393   1.1124
 'International Tables Vol C Tables 4.2.6.8 and 6.1.1.4'
 'P'  'P'   0.1023   0.0942
 'International Tables Vol C Tables 4.2.6.8 and 6.1.1.4'
 
_space_group_crystal_system       monoclinic
_space_group_IT_number            14
_space_group_name_H-M_alt         'P 21/n'
_space_group_name_Hall            '-P 2yn'
 
_shelx_space_group_comment
;
The symmetry employed for this shelxl refinement is uniquely defined
by the following loop, which should always be used as a source of
symmetry information in preference to the above space-group names.
They are only intended as comments.
;
 
loop_
 _space_group_symop_operation_xyz
 'x, y, z'
 '-x+1/2, y+1/2, -z+1/2'
 '-x, -y, -z'
 'x-1/2, -y-1/2, z-1/2'
 
_cell_length_a                    10.13636(18)
_cell_length_b                    28.1668(5)
_cell_length_c                    23.8979(5)
_cell_angle_alpha                 90
_cell_angle_beta                  95.0427(18)
_cell_angle_gamma                 90
_cell_volume                      6796.7(2)
_cell_formula_units_Z             4
_cell_measurement_temperature     100(2)
_cell_measurement_reflns_used   42749
_cell_measurement_theta_min     2.3090
_cell_measurement_theta_max     28.6550
 
_exptl_crystal_description        'Block'
_exptl_crystal_colour             ?
_exptl_crystal_density_meas       ?
_exptl_crystal_density_method     ?
_exptl_crystal_density_diffrn     1.374          
_exptl_crystal_F_000              2920
_exptl_transmission_factor_min    ?
_exptl_transmission_factor_max    ?
_exptl_crystal_size_max           0.150
_exptl_crystal_size_mid           0.100
_exptl_crystal_size_min           0.100
_exptl_absorpt_coefficient_mu     0.572
_shelx_estimated_absorpt_T_min    0.919
_shelx_estimated_absorpt_T_max    0.945
_exptl_absorpt_correction_type    multi-scan
_exptl_absorpt_correction_T_min                   0.47143
_exptl_absorpt_correction_T_max                   1.00000
_exptl_absorpt_process_details   
;
 CrysAlisPro 1.171.40.35a (Rigaku Oxford Diffraction, 2018)
 Empirical absorption correction using spherical harmonics,
 implemented in SCALE3 ABSPACK scaling algorithm.
;

_exptl_absorpt_special_details    ?
_diffrn_ambient_temperature       100(2)
_diffrn_radiation_wavelength      0.71075
_diffrn_radiation_type            MoK\a
_diffrn_source                    'Microfocus rotating anode X-ray tube' 
_diffrn_source_type               'Rigaku MicroMax-007HF'
_diffrn_source_power              50
_diffrn_source_current            24
_diffrn_source_size               '0.2 mm x 0.2 mm fine focus'
_diffrn_radiation_monochromator   'Confocal Max Flux optic'
_diffrn_detector_type             'PILATUS 200K'
_diffrn_measurement_device_type   '1/4chi goniometer' 
_diffrn_measurement_method
;
 Fullsphere data collection, phi and omega scans
;
_diffrn_detector_area_resol_mean  5.8140 
_diffrn_reflns_number             111808
_diffrn_reflns_av_unetI/netI      0.0702
_diffrn_reflns_av_R_equivalents   0.0805
_diffrn_reflns_limit_h_min        -13
_diffrn_reflns_limit_h_max        11
_diffrn_reflns_limit_k_min        -37
_diffrn_reflns_limit_k_max        37
_diffrn_reflns_limit_l_min        -32
_diffrn_reflns_limit_l_max        32
_diffrn_reflns_theta_min          2.240
_diffrn_reflns_theta_max          28.711
_diffrn_reflns_theta_full         25.242
_diffrn_measured_fraction_theta_max   0.879
_diffrn_measured_fraction_theta_full  0.997
_diffrn_reflns_Laue_measured_fraction_max    0.879
_diffrn_reflns_Laue_measured_fraction_full   0.997
_diffrn_reflns_point_group_measured_fraction_max   0.879
_diffrn_reflns_point_group_measured_fraction_full  0.997
_reflns_number_total              15458
_reflns_number_gt                 10605
_reflns_threshold_expression      'I > 2\s(I)'
_reflns_Friedel_coverage          0.000
_reflns_Friedel_fraction_max      .
_reflns_Friedel_fraction_full     .
 
_reflns_special_details
;
 Reflections were merged by SHELXL according to the crystal
 class for the calculation of statistics and refinement.
 
 _reflns_Friedel_fraction is defined as the number of unique
 Friedel pairs measured divided by the number that would be
 possible theoretically, ignoring centric projections and
 systematic absences.
;
 
_computing_data_collection     'CrysAlisPro 1.171.42.46a (Rigaku OD, 2022)'
_computing_cell_refinement     'CrysAlisPro 1.171.42.46a (Rigaku OD, 2022)'
_computing_data_reduction      'CrysAlisPro 1.171.42.46a (Rigaku OD, 2022)'
_computing_structure_solution   'Sir2019'
_computing_structure_refinement 'SHELXL-2018/3 (Sheldrick, 2018)'
_computing_molecular_graphics   'shelXle (H�bschle, Sheldrick and Dittirch, 2011)' 
_computing_publication_material 'SHELXL-2018/3 (Sheldrick, 2018)' 
_refine_special_details           ?
_refine_ls_structure_factor_coef  Fsqd
_refine_ls_matrix_type            full
_refine_ls_weighting_scheme       calc
_refine_ls_weighting_details
'w=1/[\s^2^(Fo^2^)+(0.0841P)^2^+32.6944P] where P=(Fo^2^+2Fc^2^)/3'
_atom_sites_solution_primary      ?
_atom_sites_solution_secondary    ?
_atom_sites_solution_hydrogens    geom
_refine_ls_hydrogen_treatment     constr
_refine_ls_extinction_method      none
_refine_ls_extinction_coef        .
_refine_ls_number_reflns          15458
_refine_ls_number_parameters      954
_refine_ls_number_restraints      242
_refine_ls_R_factor_all           0.1347
_refine_ls_R_factor_gt            0.0946
_refine_ls_wR_factor_ref          0.2483
_refine_ls_wR_factor_gt           0.2297
_refine_ls_goodness_of_fit_ref    1.148
_refine_ls_restrained_S_all       1.146
_refine_ls_shift/su_max           0.041
_refine_ls_shift/su_mean          0.000
 
loop_
 _atom_site_label
 _atom_site_type_symbol
 _atom_site_fract_x
 _atom_site_fract_y
 _atom_site_fract_z
 _atom_site_U_iso_or_equiv
 _atom_site_adp_type
 _atom_site_occupancy
 _atom_site_site_symmetry_order  
 _atom_site_calc_flag
 _atom_site_refinement_flags_posn
 _atom_site_refinement_flags_adp
 _atom_site_refinement_flags_occupancy
 _atom_site_disorder_assembly
 _atom_site_disorder_group
P1 P 0.90947(12) 0.26506(5) 0.66418(5) 0.0210(3) Uani 1 1 d . . . . .
O1 O 0.6383(3) 0.16504(16) 0.60913(18) 0.0389(10) Uani 1 1 d . . . . .
C1 C 1.0983(4) 0.22537(18) 0.5897(2) 0.0210(10) Uani 1 1 d . . . . .
N1 N 1.0787(4) 0.27231(15) 0.67653(17) 0.0223(9) Uani 1 1 d . . . . .
Ni1 Ni 0.90665(6) 0.20370(2) 0.60382(3) 0.01895(17) Uani 1 1 d . . . . .
P2 P 1.00991(12) 0.13675(5) 0.63725(5) 0.0214(3) Uani 1 1 d . . . . .
N2 N 1.1497(4) 0.14013(15) 0.60265(17) 0.0223(9) Uani 1 1 d . . . . .
C2 C 1.1584(4) 0.24302(18) 0.6448(2) 0.0221(10) Uani 1 1 d . . . . .
P3 P 0.87009(11) 0.21452(5) 0.51142(5) 0.0201(3) Uani 1 1 d . . . . .
N3 N 0.9972(4) 0.25177(15) 0.49796(16) 0.0205(8) Uani 1 1 d . . . . .
C3 C 1.2835(5) 0.24055(19) 0.6713(2) 0.0256(11) Uani 1 1 d . . . . .
C4 C 1.2861(5) 0.26902(19) 0.7205(2) 0.0272(11) Uani 1 1 d . . . . .
C5 C 1.3862(5) 0.2799(2) 0.7622(2) 0.0374(14) Uani 1 1 d . . . . .
H5 H 1.471990 0.266578 0.761057 0.045 Uiso 1 1 calc R U . . .
C6 C 1.3599(6) 0.3101(2) 0.8049(3) 0.0425(15) Uani 1 1 d . . . . .
H6 H 1.428586 0.318038 0.832953 0.051 Uiso 1 1 calc R U . . .
C7 C 1.2339(6) 0.3294(2) 0.8076(3) 0.0419(15) Uani 1 1 d . . . . .
H7 H 1.217834 0.349928 0.837792 0.050 Uiso 1 1 calc R U . . .
C8 C 1.1309(6) 0.3189(2) 0.7669(2) 0.0349(13) Uani 1 1 d . . . . .
H8 H 1.045108 0.332109 0.768575 0.042 Uiso 1 1 calc R U . . .
C9 C 1.1585(5) 0.28869(19) 0.7240(2) 0.0260(11) Uani 1 1 d . . . . .
C10 C 1.4035(5) 0.2152(2) 0.6526(3) 0.0365(14) Uani 1 1 d . . . . .
H10A H 1.475983 0.216871 0.682453 0.055 Uiso 1 1 calc R U . . .
H10B H 1.431000 0.230490 0.618603 0.055 Uiso 1 1 calc R U . . .
H10C H 1.381301 0.181929 0.644456 0.055 Uiso 1 1 calc R U . . .
C11 C 0.8378(4) 0.2554(2) 0.7311(2) 0.0245(11) Uani 1 1 d . . . . .
C12 C 0.8093(5) 0.2094(2) 0.7469(2) 0.0252(11) Uani 1 1 d . . . . .
H12 H 0.827494 0.183515 0.723275 0.030 Uiso 1 1 calc R U . . .
C13 C 0.7543(5) 0.2010(2) 0.7973(2) 0.0310(12) Uani 1 1 d . . . . .
H13 H 0.736279 0.169358 0.808288 0.037 Uiso 1 1 calc R U . . .
C14 C 0.7260(5) 0.2382(2) 0.8311(2) 0.0335(13) Uani 1 1 d . . . . .
H14 H 0.688904 0.232375 0.865547 0.040 Uiso 1 1 calc R U . . .
C15 C 0.7512(5) 0.2845(2) 0.8152(2) 0.0293(12) Uani 1 1 d . . . . .
H15 H 0.731763 0.310238 0.838869 0.035 Uiso 1 1 calc R U . . .
C16 C 0.8052(5) 0.2934(2) 0.7645(2) 0.0239(11) Uani 1 1 d . . . . .
H16 H 0.819499 0.325056 0.752867 0.029 Uiso 1 1 calc R U . . .
C17 C 0.8465(5) 0.3231(2) 0.6432(2) 0.0278(11) Uani 1 1 d . . . . .
C18 C 0.9286(7) 0.3584(2) 0.6249(3) 0.0438(15) Uani 1 1 d . . . . .
H18 H 1.021247 0.353065 0.625653 0.053 Uiso 1 1 calc R U . . .
C19 C 0.8750(9) 0.4018(3) 0.6052(4) 0.066(2) Uani 1 1 d . . . . .
H19 H 0.931338 0.425778 0.592775 0.079 Uiso 1 1 calc R U . . .
C20 C 0.7416(8) 0.4096(3) 0.6040(3) 0.061(2) Uani 1 1 d . . . . .
H20 H 0.705294 0.438911 0.590409 0.073 Uiso 1 1 calc R U . . .
C21 C 0.6600(7) 0.3750(3) 0.6224(3) 0.0491(17) Uani 1 1 d . . . . .
H21 H 0.567681 0.380923 0.622047 0.059 Uiso 1 1 calc R U . . .
C22 C 0.7103(6) 0.3316(2) 0.6415(2) 0.0373(14) Uani 1 1 d . . . . .
H22 H 0.652531 0.307833 0.653379 0.045 Uiso 1 1 calc R U . . .
C23 C 1.1670(4) 0.18171(18) 0.5709(2) 0.0209(10) Uani 1 1 d . . . . .
C24 C 1.2613(5) 0.17397(19) 0.5339(2) 0.0245(11) Uani 1 1 d . . . . .
C25 C 1.3086(5) 0.1264(2) 0.5442(2) 0.0282(12) Uani 1 1 d . . . . .
C26 C 1.4072(5) 0.1001(2) 0.5208(3) 0.0357(14) Uani 1 1 d . . . . .
H26 H 1.453084 0.112938 0.491268 0.043 Uiso 1 1 calc R U . . .
C27 C 1.4367(5) 0.0553(2) 0.5416(3) 0.0413(16) Uani 1 1 d . . . . .
H27 H 1.504112 0.037273 0.526250 0.050 Uiso 1 1 calc R U . . .
C28 C 1.3688(6) 0.0358(2) 0.5849(3) 0.0434(16) Uani 1 1 d . . . . .
H28 H 1.391677 0.004949 0.598645 0.052 Uiso 1 1 calc R U . . .
C29 C 1.2680(5) 0.0610(2) 0.6079(3) 0.0354(13) Uani 1 1 d . . . . .
H29 H 1.220293 0.047836 0.636714 0.042 Uiso 1 1 calc R U . . .
C30 C 1.2408(5) 0.10618(19) 0.5869(2) 0.0268(11) Uani 1 1 d . . . . .
C31 C 1.3178(5) 0.2067(2) 0.4933(2) 0.0324(13) Uani 1 1 d . . . . .
H31A H 1.342793 0.188500 0.460872 0.049 Uiso 1 1 calc R U . . .
H31B H 1.396302 0.222452 0.511569 0.049 Uiso 1 1 calc R U . . .
H31C H 1.251546 0.230590 0.480644 0.049 Uiso 1 1 calc R U . . .
C32 C 0.9247(5) 0.08252(18) 0.6144(2) 0.0236(10) Uani 1 1 d . . . . .
C33 C 0.8255(5) 0.0655(2) 0.6463(2) 0.0344(13) Uani 1 1 d . . . . .
H33 H 0.808727 0.081211 0.680197 0.041 Uiso 1 1 calc R U . . .
C34 C 0.7518(6) 0.0261(2) 0.6290(3) 0.0390(14) Uani 1 1 d . . . . .
H34 H 0.685087 0.014806 0.651207 0.047 Uiso 1 1 calc R U . . .
C35 C 0.7741(5) 0.0029(2) 0.5796(2) 0.0325(12) Uani 1 1 d . . . . .
H35 H 0.723867 -0.024410 0.568108 0.039 Uiso 1 1 calc R U . . .
C36 C 0.8706(5) 0.02005(19) 0.5473(2) 0.0274(11) Uani 1 1 d . . . . .
H36 H 0.886566 0.004367 0.513340 0.033 Uiso 1 1 calc R U . . .
C37 C 0.9442(5) 0.06009(19) 0.5641(2) 0.0256(11) Uani 1 1 d . . . . .
H37 H 1.008188 0.072120 0.541053 0.031 Uiso 1 1 calc R U . . .
C38 C 1.0671(5) 0.1253(2) 0.7109(2) 0.0272(11) Uani 1 1 d . . . . .
C39 C 1.1038(5) 0.1637(2) 0.7448(2) 0.0278(11) Uani 1 1 d . . . . .
H39 H 1.096323 0.194880 0.729543 0.033 Uiso 1 1 calc R U . . .
C40 C 1.1511(5) 0.1577(2) 0.8002(2) 0.0358(13) Uani 1 1 d . . . . .
H40 H 1.175013 0.184553 0.822893 0.043 Uiso 1 1 calc R U . . .
C41 C 1.1635(7) 0.1125(3) 0.8227(3) 0.0489(17) Uani 1 1 d . . . . .
H41 H 1.195181 0.108179 0.860965 0.059 Uiso 1 1 calc R U . . .
C42 C 1.1299(8) 0.0741(3) 0.7894(3) 0.0536(18) Uani 1 1 d . . . . .
H42 H 1.139944 0.043012 0.804567 0.064 Uiso 1 1 calc R U . . .
C43 C 1.0813(7) 0.0799(2) 0.7336(3) 0.0448(15) Uani 1 1 d . . . . .
H43 H 1.057923 0.052969 0.710951 0.054 Uiso 1 1 calc R U . . .
C44 C 1.0864(4) 0.26262(18) 0.5452(2) 0.0216(10) Uani 1 1 d . . . . .
C45 C 1.1515(5) 0.30385(19) 0.5360(2) 0.0269(11) Uani 1 1 d . . . . .
C46 C 1.1027(5) 0.32050(19) 0.4808(2) 0.0286(11) Uani 1 1 d . . . . .
C47 C 1.1343(6) 0.3595(2) 0.4498(2) 0.0344(13) Uani 1 1 d . . . . .
H47 H 1.199178 0.381575 0.464523 0.041 Uiso 1 1 calc R U . . .
C48 C 1.0700(6) 0.3658(2) 0.3970(3) 0.0400(14) Uani 1 1 d . . . . .
H48 H 1.091039 0.392436 0.375096 0.048 Uiso 1 1 calc R U . . .
C49 C 0.9734(5) 0.3331(2) 0.3751(2) 0.0346(13) Uani 1 1 d . . . . .
H49 H 0.929985 0.338303 0.338794 0.042 Uiso 1 1 calc R U . . .
C50 C 0.9404(5) 0.2935(2) 0.4053(2) 0.0311(12) Uani 1 1 d . . . . .
H50 H 0.875823 0.271359 0.390446 0.037 Uiso 1 1 calc R U . . .
C51 C 1.0061(5) 0.28758(18) 0.4584(2) 0.0248(11) Uani 1 1 d . . . . .
C52 C 1.2621(6) 0.3283(2) 0.5717(2) 0.0369(13) Uani 1 1 d . . . . .
H52A H 1.252671 0.362744 0.567682 0.055 Uiso 1 1 calc R U . . .
H52B H 1.347689 0.318388 0.559415 0.055 Uiso 1 1 calc R U . . .
H52C H 1.257716 0.319445 0.611176 0.055 Uiso 1 1 calc R U . . .
C53 C 0.7245(5) 0.24636(19) 0.4813(2) 0.0238(11) Uani 1 1 d . . . . .
C54 C 0.6961(5) 0.2897(2) 0.5055(2) 0.0333(13) Uani 1 1 d . . . . .
H54 H 0.746872 0.300239 0.538464 0.040 Uiso 1 1 calc R U . . .
C55 C 0.5929(6) 0.3176(2) 0.4812(3) 0.0409(14) Uani 1 1 d . . . . .
H55 H 0.574838 0.347523 0.497256 0.049 Uiso 1 1 calc R U . . .
C56 C 0.5172(5) 0.3022(2) 0.4342(3) 0.0371(14) Uani 1 1 d . . . . .
H56 H 0.446579 0.321370 0.418055 0.045 Uiso 1 1 calc R U . . .
C57 C 0.5435(5) 0.2592(2) 0.4104(2) 0.0316(13) Uani 1 1 d . . . . .
H57 H 0.491197 0.248737 0.377735 0.038 Uiso 1 1 calc R U . . .
C58 C 0.6470(5) 0.2306(2) 0.4340(2) 0.0265(11) Uani 1 1 d . . . . .
H58 H 0.664150 0.200715 0.417815 0.032 Uiso 1 1 calc R U . . .
C59 C 0.8819(5) 0.16216(18) 0.4689(2) 0.0239(10) Uani 1 1 d . . . . .
C60 C 0.9956(5) 0.1510(2) 0.4427(2) 0.0267(11) Uani 1 1 d . . . . .
H60 H 1.067358 0.172823 0.444036 0.032 Uiso 1 1 calc R U . . .
C61 C 1.0037(6) 0.1083(2) 0.4147(2) 0.0333(13) Uani 1 1 d . . . . .
H61 H 1.082036 0.100416 0.397577 0.040 Uiso 1 1 calc R U . . .
C62 C 0.8980(6) 0.0769(2) 0.4114(2) 0.0355(13) Uani 1 1 d . . . . .
H62 H 0.903181 0.047847 0.391609 0.043 Uiso 1 1 calc R U . . .
C63 C 0.7844(6) 0.0880(2) 0.4372(2) 0.0336(13) Uani 1 1 d . . . . .
H63 H 0.711352 0.066793 0.434312 0.040 Uiso 1 1 calc R U . . .
C64 C 0.7772(5) 0.12951(19) 0.4670(2) 0.0278(11) Uani 1 1 d . . . . .
H64 H 0.701127 0.136093 0.486233 0.033 Uiso 1 1 calc R U . . .
C65 C 0.7399(5) 0.1807(2) 0.6084(2) 0.0262(11) Uani 1 1 d . . . . .
F1A F 0.9723(4) 0.43926(13) 0.8855(2) 0.0586(11) Uani 1 1 d . . . . .
B1A B 0.9250(7) 0.3988(3) 0.8592(3) 0.0406(17) Uani 1 1 d . . . . .
F2A F 0.9901(3) 0.35894(13) 0.88183(17) 0.0507(10) Uani 1 1 d . . . . .
F3A F 0.7900(3) 0.39456(15) 0.8675(2) 0.0616(12) Uani 1 1 d . . . . .
F4A F 0.9365(4) 0.40077(15) 0.80157(19) 0.0623(11) Uani 1 1 d . . . . .
C1B C 0.6531(16) 0.4378(6) 0.7530(11) 0.105(5) Uani 0.85 1 d . . P A 1
H1BA H 0.671479 0.450425 0.791548 0.126 Uiso 0.85 1 calc R U P A 1
H1BB H 0.737717 0.425704 0.740833 0.126 Uiso 0.85 1 calc R U P A 1
Cl1B Cl 0.5442(3) 0.39041(13) 0.75531(12) 0.0852(9) Uani 0.85 1 d . . P A 1
Cl2B Cl 0.6005(6) 0.48343(15) 0.70986(17) 0.1303(17) Uani 0.85 1 d . . P A 1
C1B' C 0.674(3) 0.446(4) 0.749(7) 0.121(10) Uani 0.15 1 d D U P B 2
H1BC H 0.724914 0.446996 0.785860 0.145 Uiso 0.15 1 calc R U P B 2
H1BD H 0.706613 0.418143 0.727967 0.145 Uiso 0.15 1 calc R U P B 2
Cl1' Cl 0.502(2) 0.4379(7) 0.7574(9) 0.106(6) Uani 0.15 1 d D U P B 2
Cl2' Cl 0.704(2) 0.4990(9) 0.7106(12) 0.132(8) Uani 0.15 1 d D U P B 2
Cl1C Cl 1.2123(6) 0.45060(18) 0.65856(17) 0.0778(14) Uani 0.5 1 d . U P C 1
C1C C 1.1859(18) 0.4279(7) 0.7245(7) 0.063(4) Uani 0.5 1 d . U P C 1
H1CA H 1.228554 0.396297 0.728866 0.076 Uiso 0.5 1 calc R U P C 1
H1CB H 1.089638 0.423461 0.726726 0.076 Uiso 0.5 1 calc R U P C 1
Cl2C Cl 1.2481(4) 0.46444(15) 0.77979(16) 0.0618(10) Uani 0.5 1 d . U P C 1
C1D C 1.008(2) 0.5574(7) 0.7546(9) 0.074(5) Uani 0.5 1 d . U P D 1
H1D H 1.090040 0.544312 0.769164 0.089 Uiso 0.5 1 calc R U P D 1
Cl1D Cl 0.9733(8) 0.6092(2) 0.7689(3) 0.098(2) Uani 0.5 1 d . U P D 1
Cl2D Cl 0.9004(11) 0.5237(3) 0.7130(4) 0.169(4) Uani 0.5 1 d . U P D 1
C1A C 1.258(3) 0.4241(12) 0.6773(13) 0.170(9) Uani 0.5 1 d D U P E 2
H1AA H 1.319052 0.398654 0.690216 0.254 Uiso 0.5 1 calc R U P E 2
H1AB H 1.303570 0.446656 0.654416 0.254 Uiso 0.5 1 calc R U P E 2
H1AC H 1.181777 0.410529 0.654694 0.254 Uiso 0.5 1 calc R U P E 2
C2A C 1.210(3) 0.4501(11) 0.7285(10) 0.155(7) Uani 0.5 1 d D U P E 2
H2AA H 1.183224 0.426818 0.756423 0.186 Uiso 0.5 1 calc R U P E 2
H2AB H 1.281441 0.470189 0.746499 0.186 Uiso 0.5 1 calc R U P E 2
C3A C 1.091(3) 0.4810(9) 0.7074(10) 0.151(6) Uani 0.5 1 d D U P E 2
H3AA H 1.014756 0.460570 0.694104 0.181 Uiso 0.5 1 calc R U P E 2
H3AB H 1.113756 0.501002 0.675622 0.181 Uiso 0.5 1 calc R U P E 2
C4A C 1.053(3) 0.5126(8) 0.7560(10) 0.145(6) Uani 0.5 1 d D U P E 2
H4AA H 0.962929 0.504722 0.766219 0.174 Uiso 0.5 1 calc R U P E 2
H4AB H 1.116453 0.508191 0.789525 0.174 Uiso 0.5 1 calc R U P E 2
C5A C 1.058(3) 0.5640(8) 0.7345(14) 0.148(7) Uani 0.5 1 d D U P E 2
H5AA H 1.144586 0.578941 0.745550 0.177 Uiso 0.5 1 calc R U P E 2
H5AB H 1.039845 0.565443 0.693122 0.177 Uiso 0.5 1 calc R U P E 2
C6A C 0.946(4) 0.5873(13) 0.7642(18) 0.138(9) Uani 0.5 1 d D U P E 2
H6AA H 0.950728 0.621869 0.759718 0.208 Uiso 0.5 1 calc R U P E 2
H6AB H 0.956850 0.579343 0.804279 0.208 Uiso 0.5 1 calc R U P E 2
H6AC H 0.860573 0.575725 0.747667 0.208 Uiso 0.5 1 calc R U P E 2
C1H C 0.708(3) 0.4924(19) 0.456(3) 0.191(13) Uani 0.4 1 d D U P F 2
H1HA H 0.644755 0.466862 0.445918 0.287 Uiso 0.4 1 calc R U P F 2
H1HB H 0.696824 0.517897 0.428310 0.287 Uiso 0.4 1 calc R U P F 2
H1HC H 0.691869 0.504886 0.493277 0.287 Uiso 0.4 1 calc R U P F 2
C2H C 0.850(4) 0.4728(14) 0.4580(19) 0.171(12) Uani 0.4 1 d D U P F 2
H2HC H 0.852707 0.439754 0.472319 0.205 Uiso 0.4 1 calc R U P F 2
H2HD H 0.880504 0.472565 0.419717 0.205 Uiso 0.4 1 calc R U P F 2
C3H C 0.942(3) 0.5044(18) 0.497(2) 0.166(12) Uani 0.4 1 d D U P F 2
H3HA H 0.932881 0.537295 0.482464 0.199 Uiso 0.4 1 calc R U P F 2
H3HB H 0.907966 0.504072 0.534350 0.199 Uiso 0.4 1 calc R U P F 2
C1H' C 0.714(2) 0.4681(10) 0.4577(14) 0.155(8) Uani 0.6 1 d D U P G 1
H1HD H 0.626835 0.482934 0.456765 0.233 Uiso 0.6 1 calc R U P G 1
H1HE H 0.713649 0.437965 0.478160 0.233 Uiso 0.6 1 calc R U P G 1
H1HF H 0.736433 0.462113 0.419163 0.233 Uiso 0.6 1 calc R U P G 1
C2H' C 0.819(2) 0.5015(8) 0.4874(11) 0.137(6) Uani 0.6 1 d D U P G 1
H2HH H 0.806976 0.533966 0.471902 0.165 Uiso 0.6 1 calc R U P G 1
H2HI H 0.806906 0.502769 0.528019 0.165 Uiso 0.6 1 calc R U P G 1
C3H' C 0.9587(17) 0.4837(10) 0.4789(11) 0.133(6) Uani 0.6 1 d D U P G 1
H3HE H 0.981314 0.488703 0.439832 0.160 Uiso 0.6 1 calc R U P G 1
H3HD H 0.969839 0.449709 0.488840 0.160 Uiso 0.6 1 calc R U P G 1
C1HH C 0.540(5) 0.5185(18) 0.516(2) 0.24(2) Uani 0.5 1 d . U P H 1
H1AH H 0.630449 0.504933 0.521872 0.289 Uiso 0.5 1 calc R U P H 1
H1BH H 0.546773 0.544870 0.488575 0.289 Uiso 0.5 1 calc R U P H 1
C2HH C 0.518(3) 0.5396(10) 0.5646(12) 0.122(9) Uani 0.5 1 d . U P H 1
H2HA H 0.479684 0.514417 0.587238 0.146 Uiso 0.5 1 calc R U P H 1
H2HB H 0.445215 0.562463 0.554992 0.146 Uiso 0.5 1 calc R U P H 1
C3HH C 0.608(4) 0.5637(14) 0.6020(16) 0.182(15) Uani 0.5 1 d . U P H 1
H3AH H 0.570788 0.567792 0.638051 0.273 Uiso 0.5 1 calc R U P H 1
H3BH H 0.627539 0.594893 0.586417 0.273 Uiso 0.5 1 calc R U P H 1
H3HC H 0.690632 0.545291 0.607632 0.273 Uiso 0.5 1 calc R U P H 1
 
loop_
 _atom_site_aniso_label
 _atom_site_aniso_U_11
 _atom_site_aniso_U_22
 _atom_site_aniso_U_33
 _atom_site_aniso_U_23
 _atom_site_aniso_U_13
 _atom_site_aniso_U_12
P1 0.0152(6) 0.0301(7) 0.0181(6) -0.0033(5) 0.0039(5) 0.0020(5)
O1 0.0138(18) 0.059(3) 0.046(2) -0.008(2) 0.0091(16) -0.0040(17)
C1 0.011(2) 0.033(3) 0.019(2) -0.003(2) 0.0017(17) -0.0018(18)
N1 0.0155(19) 0.036(2) 0.016(2) -0.0046(17) 0.0067(15) -0.0017(17)
Ni1 0.0113(3) 0.0290(4) 0.0169(3) -0.0022(3) 0.0029(2) 0.0005(2)
P2 0.0157(6) 0.0284(7) 0.0201(6) -0.0012(5) 0.0020(5) 0.0006(5)
N2 0.0138(18) 0.028(2) 0.026(2) -0.0032(18) 0.0018(16) 0.0022(16)
C2 0.016(2) 0.028(3) 0.023(3) -0.004(2) 0.0066(19) 0.0013(19)
P3 0.0133(6) 0.0309(7) 0.0160(6) -0.0005(5) 0.0012(4) 0.0004(5)
N3 0.0151(18) 0.032(2) 0.0143(19) -0.0010(17) 0.0037(15) 0.0001(16)
C3 0.018(2) 0.038(3) 0.021(3) -0.006(2) 0.0006(19) 0.000(2)
C4 0.023(2) 0.031(3) 0.028(3) -0.004(2) 0.002(2) -0.001(2)
C5 0.021(3) 0.060(4) 0.030(3) -0.006(3) -0.001(2) -0.001(3)
C6 0.029(3) 0.068(4) 0.030(3) -0.014(3) -0.002(2) -0.010(3)
C7 0.036(3) 0.060(4) 0.030(3) -0.021(3) 0.005(2) -0.011(3)
C8 0.028(3) 0.049(4) 0.029(3) -0.015(3) 0.010(2) -0.006(2)
C9 0.021(2) 0.036(3) 0.021(3) -0.002(2) 0.002(2) -0.005(2)
C10 0.015(2) 0.054(4) 0.039(3) -0.013(3) -0.002(2) 0.005(2)
C11 0.013(2) 0.043(3) 0.017(2) -0.007(2) -0.0011(18) 0.002(2)
C12 0.018(2) 0.041(3) 0.017(2) -0.005(2) 0.0012(19) 0.001(2)
C13 0.020(2) 0.043(3) 0.030(3) 0.003(2) 0.003(2) -0.006(2)
C14 0.019(2) 0.058(4) 0.025(3) -0.004(3) 0.010(2) -0.006(2)
C15 0.013(2) 0.050(3) 0.024(3) -0.009(2) 0.002(2) 0.002(2)
C16 0.014(2) 0.041(3) 0.015(2) -0.004(2) -0.0023(18) 0.000(2)
C17 0.029(3) 0.034(3) 0.020(3) -0.006(2) 0.002(2) 0.006(2)
C18 0.044(4) 0.041(4) 0.047(4) 0.001(3) 0.013(3) 0.003(3)
C19 0.075(6) 0.039(4) 0.087(6) 0.016(4) 0.026(5) 0.007(4)
C20 0.072(5) 0.048(4) 0.062(5) 0.007(4) -0.001(4) 0.023(4)
C21 0.046(4) 0.062(5) 0.038(4) -0.007(3) -0.002(3) 0.024(3)
C22 0.032(3) 0.046(4) 0.035(3) -0.009(3) 0.007(2) 0.012(3)
C23 0.010(2) 0.032(3) 0.020(2) -0.002(2) -0.0012(17) 0.0006(18)
C24 0.014(2) 0.039(3) 0.020(2) -0.006(2) 0.0034(18) -0.002(2)
C25 0.013(2) 0.041(3) 0.030(3) -0.013(2) -0.002(2) -0.001(2)
C26 0.015(2) 0.053(4) 0.039(3) -0.021(3) 0.002(2) 0.003(2)
C27 0.017(3) 0.052(4) 0.053(4) -0.028(3) -0.005(3) 0.007(2)
C28 0.025(3) 0.035(3) 0.067(4) -0.018(3) -0.015(3) 0.008(2)
C29 0.022(3) 0.036(3) 0.046(4) -0.008(3) -0.007(2) 0.001(2)
C30 0.013(2) 0.030(3) 0.036(3) -0.011(2) -0.002(2) 0.0031(19)
C31 0.020(3) 0.048(4) 0.030(3) -0.006(3) 0.012(2) -0.003(2)
C32 0.018(2) 0.028(3) 0.025(3) 0.000(2) -0.0011(19) 0.0004(19)
C33 0.030(3) 0.041(3) 0.034(3) -0.005(3) 0.011(2) -0.005(2)
C34 0.030(3) 0.043(4) 0.045(4) -0.003(3) 0.012(3) -0.010(2)
C35 0.023(3) 0.032(3) 0.042(3) -0.001(3) -0.002(2) -0.006(2)
C36 0.023(3) 0.029(3) 0.030(3) -0.003(2) -0.001(2) 0.000(2)
C37 0.020(2) 0.032(3) 0.024(3) -0.003(2) 0.000(2) 0.001(2)
C38 0.018(2) 0.037(3) 0.026(3) 0.000(2) 0.002(2) 0.002(2)
C39 0.019(2) 0.036(3) 0.028(3) -0.001(2) 0.003(2) 0.000(2)
C40 0.028(3) 0.054(4) 0.025(3) -0.005(3) 0.000(2) 0.002(3)
C41 0.058(4) 0.062(5) 0.025(3) 0.002(3) -0.004(3) 0.005(3)
C42 0.074(5) 0.050(4) 0.034(4) 0.011(3) -0.009(3) 0.007(4)
C43 0.053(4) 0.041(4) 0.040(4) 0.003(3) 0.005(3) 0.001(3)
C44 0.015(2) 0.032(3) 0.018(2) -0.004(2) 0.0036(18) 0.0020(19)
C45 0.023(2) 0.034(3) 0.025(3) -0.003(2) 0.010(2) -0.001(2)
C46 0.027(3) 0.031(3) 0.029(3) -0.004(2) 0.010(2) -0.001(2)
C47 0.035(3) 0.031(3) 0.037(3) 0.003(2) 0.006(3) -0.002(2)
C48 0.042(3) 0.039(3) 0.041(3) 0.013(3) 0.016(3) 0.003(3)
C49 0.028(3) 0.049(4) 0.028(3) 0.010(3) 0.006(2) 0.006(2)
C50 0.022(3) 0.041(3) 0.031(3) 0.003(2) 0.010(2) 0.002(2)
C51 0.020(2) 0.030(3) 0.026(3) 0.001(2) 0.009(2) 0.001(2)
C52 0.034(3) 0.045(4) 0.032(3) -0.002(3) 0.002(2) -0.013(3)
C53 0.014(2) 0.037(3) 0.020(2) 0.007(2) 0.0008(18) 0.001(2)
C54 0.028(3) 0.045(3) 0.027(3) -0.004(2) 0.002(2) 0.007(2)
C55 0.038(3) 0.047(4) 0.038(3) -0.003(3) 0.004(3) 0.016(3)
C56 0.021(3) 0.053(4) 0.038(3) 0.007(3) 0.003(2) 0.011(2)
C57 0.016(2) 0.053(4) 0.024(3) 0.008(2) -0.003(2) -0.002(2)
C58 0.019(2) 0.034(3) 0.028(3) 0.001(2) 0.004(2) -0.003(2)
C59 0.021(2) 0.031(3) 0.020(2) -0.002(2) 0.0016(19) 0.002(2)
C60 0.020(2) 0.040(3) 0.020(3) -0.001(2) 0.001(2) 0.005(2)
C61 0.031(3) 0.047(4) 0.021(3) 0.000(2) 0.000(2) 0.013(3)
C62 0.046(3) 0.032(3) 0.027(3) -0.005(2) -0.008(2) 0.006(3)
C63 0.032(3) 0.031(3) 0.036(3) 0.001(2) -0.007(2) -0.002(2)
C64 0.020(2) 0.036(3) 0.026(3) 0.005(2) -0.002(2) -0.002(2)
C65 0.017(2) 0.041(3) 0.020(3) -0.004(2) -0.0007(19) 0.005(2)
F1A 0.0326(19) 0.043(2) 0.101(3) -0.022(2) 0.009(2) -0.0028(16)
B1A 0.028(3) 0.040(4) 0.054(5) -0.008(3) 0.010(3) 0.004(3)
F2A 0.038(2) 0.045(2) 0.071(3) -0.0021(19) 0.0127(18) 0.0093(16)
F3A 0.0211(17) 0.060(3) 0.105(4) -0.023(2) 0.0103(19) 0.0001(16)
F4A 0.057(3) 0.064(3) 0.067(3) 0.002(2) 0.014(2) 0.018(2)
C1B 0.144(14) 0.074(9) 0.092(10) 0.003(7) -0.015(10) 0.011(9)
Cl1B 0.0659(16) 0.123(3) 0.0687(17) 0.0050(16) 0.0179(13) 0.0146(16)
Cl2B 0.197(5) 0.096(3) 0.104(3) 0.019(2) 0.046(3) 0.077(3)
C1B' 0.122(12) 0.120(12) 0.120(12) -0.003(9) 0.016(9) 0.008(9)
Cl1' 0.131(12) 0.086(10) 0.104(11) 0.027(9) 0.017(10) -0.003(9)
Cl2' 0.113(12) 0.156(14) 0.132(13) -0.043(11) 0.039(11) 0.031(11)
Cl1C 0.106(4) 0.080(3) 0.044(2) 0.002(2) -0.008(2) -0.040(3)
C1C 0.067(8) 0.069(8) 0.054(7) 0.008(6) 0.006(6) -0.014(6)
Cl2C 0.070(2) 0.069(2) 0.047(2) 0.0009(18) 0.0040(18) -0.0059(19)
C1D 0.063(8) 0.090(9) 0.073(8) -0.002(7) 0.019(7) -0.014(7)
Cl1D 0.116(5) 0.105(5) 0.078(4) 0.004(3) 0.032(3) 0.015(4)
Cl2D 0.239(9) 0.132(6) 0.126(6) 0.028(5) -0.032(6) -0.076(6)
C1A 0.184(15) 0.163(15) 0.163(14) -0.013(12) 0.024(13) 0.003(11)
C2A 0.160(9) 0.155(9) 0.150(10) -0.001(7) 0.018(7) -0.009(7)
C3A 0.150(9) 0.154(8) 0.150(9) 0.000(6) 0.016(6) -0.012(6)
C4A 0.144(8) 0.151(8) 0.140(8) 0.007(6) 0.012(6) -0.012(6)
C5A 0.147(9) 0.152(8) 0.144(9) 0.009(7) 0.014(7) -0.010(7)
C6A 0.139(14) 0.144(13) 0.135(15) 0.036(13) 0.026(11) -0.021(11)
C1H 0.186(13) 0.193(15) 0.194(15) 0.001(9) 0.011(8) 0.004(8)
C2H 0.172(12) 0.171(12) 0.170(12) 0.002(4) 0.016(5) 0.000(4)
C3H 0.169(12) 0.165(13) 0.164(12) 0.004(5) 0.019(5) 0.001(5)
C1H' 0.164(9) 0.147(11) 0.154(11) -0.003(8) 0.012(8) -0.011(8)
C2H' 0.141(7) 0.135(7) 0.136(7) 0.004(4) 0.011(4) 0.000(4)
C3H' 0.140(7) 0.130(7) 0.130(7) 0.006(5) 0.016(5) 0.001(4)
C1HH 0.24(2) 0.24(2) 0.24(2) 0.001(5) 0.019(5) 0.002(5)
C2HH 0.122(10) 0.123(10) 0.121(10) -0.002(5) 0.012(5) 0.009(5)
C3HH 0.181(17) 0.181(17) 0.186(17) 0.002(10) 0.026(10) 0.001(10)
 
_geom_special_details
;
 All esds (except the esd in the dihedral angle between two l.s. planes)
 are estimated using the full covariance matrix.  The cell esds are taken
 into account individually in the estimation of esds in distances, angles
 and torsion angles; correlations between esds in cell parameters are only
 used when they are defined by crystal symmetry.  An approximate (isotropic)
 treatment of cell esds is used for estimating esds involving l.s. planes.
;
 
loop_
 _geom_bond_atom_site_label_1
 _geom_bond_atom_site_label_2
 _geom_bond_distance
 _geom_bond_site_symmetry_2
 _geom_bond_publ_flag
P1 N1 1.727(4) . ?
P1 C17 1.809(6) . ?
P1 C11 1.834(5) . ?
P1 Ni1 2.2497(14) . ?
O1 C65 1.122(6) . ?
C1 C2 1.486(7) . ?
C1 C44 1.491(7) . ?
C1 C23 1.502(7) . ?
C1 Ni1 2.092(4) . ?
N1 C9 1.411(6) . ?
N1 C2 1.421(6) . ?
Ni1 C65 1.822(5) . ?
Ni1 P3 2.2276(14) . ?
Ni1 P2 2.2678(14) . ?
P2 N2 1.705(4) . ?
P2 C32 1.815(5) . ?
P2 C38 1.833(5) . ?
N2 C30 1.404(6) . ?
N2 C23 1.415(7) . ?
C2 C3 1.368(7) . ?
P3 N3 1.714(4) . ?
P3 C59 1.801(5) . ?
P3 C53 1.820(5) . ?
N3 C51 1.391(7) . ?
N3 C44 1.416(6) . ?
C3 C4 1.423(7) . ?
C3 C10 1.512(7) . ?
C4 C5 1.392(7) . ?
C4 C9 1.416(7) . ?
C5 C6 1.372(9) . ?
C5 H5 0.9500 . ?
C6 C7 1.395(9) . ?
C6 H6 0.9500 . ?
C7 C8 1.395(8) . ?
C7 H7 0.9500 . ?
C8 C9 1.380(7) . ?
C8 H8 0.9500 . ?
C10 H10A 0.9800 . ?
C10 H10B 0.9800 . ?
C10 H10C 0.9800 . ?
C11 C12 1.388(8) . ?
C11 C16 1.392(7) . ?
C12 C13 1.391(7) . ?
C12 H12 0.9500 . ?
C13 C14 1.370(8) . ?
C13 H13 0.9500 . ?
C14 C15 1.388(8) . ?
C14 H14 0.9500 . ?
C15 C16 1.394(7) . ?
C15 H15 0.9500 . ?
C16 H16 0.9500 . ?
C17 C18 1.392(8) . ?
C17 C22 1.399(8) . ?
C18 C19 1.401(10) . ?
C18 H18 0.9500 . ?
C19 C20 1.367(11) . ?
C19 H19 0.9500 . ?
C20 C21 1.375(11) . ?
C20 H20 0.9500 . ?
C21 C22 1.385(9) . ?
C21 H21 0.9500 . ?
C22 H22 0.9500 . ?
C23 C24 1.373(7) . ?
C24 C25 1.437(8) . ?
C24 C31 1.490(7) . ?
C25 C26 1.399(7) . ?
C25 C30 1.400(8) . ?
C26 C27 1.380(9) . ?
C26 H26 0.9500 . ?
C27 C28 1.404(10) . ?
C27 H27 0.9500 . ?
C28 C29 1.397(8) . ?
C28 H28 0.9500 . ?
C29 C30 1.387(8) . ?
C29 H29 0.9500 . ?
C31 H31A 0.9800 . ?
C31 H31B 0.9800 . ?
C31 H31C 0.9800 . ?
C32 C37 1.388(7) . ?
C32 C33 1.399(7) . ?
C33 C34 1.381(8) . ?
C33 H33 0.9500 . ?
C34 C35 1.385(8) . ?
C34 H34 0.9500 . ?
C35 C36 1.386(8) . ?
C35 H35 0.9500 . ?
C36 C37 1.392(7) . ?
C36 H36 0.9500 . ?
C37 H37 0.9500 . ?
C38 C39 1.384(8) . ?
C38 C43 1.390(8) . ?
C39 C40 1.379(8) . ?
C39 H39 0.9500 . ?
C40 C41 1.383(9) . ?
C40 H40 0.9500 . ?
C41 C42 1.369(10) . ?
C41 H41 0.9500 . ?
C42 C43 1.390(9) . ?
C42 H42 0.9500 . ?
C43 H43 0.9500 . ?
C44 C45 1.363(7) . ?
C45 C46 1.445(8) . ?
C45 C52 1.514(7) . ?
C46 C47 1.378(8) . ?
C46 C51 1.419(7) . ?
C47 C48 1.381(8) . ?
C47 H47 0.9500 . ?
C48 C49 1.411(9) . ?
C48 H48 0.9500 . ?
C49 C50 1.385(8) . ?
C49 H49 0.9500 . ?
C50 C51 1.389(8) . ?
C50 H50 0.9500 . ?
C52 H52A 0.9800 . ?
C52 H52B 0.9800 . ?
C52 H52C 0.9800 . ?
C53 C54 1.391(8) . ?
C53 C58 1.392(7) . ?
C54 C55 1.394(8) . ?
C54 H54 0.9500 . ?
C55 C56 1.374(9) . ?
C55 H55 0.9500 . ?
C56 C57 1.376(9) . ?
C56 H56 0.9500 . ?
C57 C58 1.400(7) . ?
C57 H57 0.9500 . ?
C58 H58 0.9500 . ?
C59 C60 1.395(7) . ?
C59 C64 1.402(7) . ?
C60 C61 1.384(8) . ?
C60 H60 0.9500 . ?
C61 C62 1.386(8) . ?
C61 H61 0.9500 . ?
C62 C63 1.388(8) . ?
C62 H62 0.9500 . ?
C63 C64 1.373(8) . ?
C63 H63 0.9500 . ?
C64 H64 0.9500 . ?
F1A B1A 1.367(8) . ?
B1A F2A 1.389(8) . ?
B1A F4A 1.394(9) . ?
B1A F3A 1.405(7) . ?
C1B Cl2B 1.704(13) . ?
C1B Cl1B 1.736(16) . ?
C1B H1BA 0.9900 . ?
C1B H1BB 0.9900 . ?
C1B' Cl2' 1.790(5) . ?
C1B' Cl1' 1.790(5) . ?
C1B' H1BC 0.9900 . ?
C1B' H1BD 0.9900 . ?
Cl1C C1C 1.744(16) . ?
C1C Cl2C 1.749(18) . ?
C1C H1CA 0.9900 . ?
C1C H1CB 0.9900 . ?
C1D Cl1D 1.54(2) . ?
C1D Cl2D 1.70(2) . ?
C1D H1D 0.9500 . ?
C1A C2A 1.541(5) . ?
C1A H1AA 0.9800 . ?
C1A H1AB 0.9800 . ?
C1A H1AC 0.9800 . ?
C2A C3A 1.537(5) . ?
C2A H2AA 0.9900 . ?
C2A H2AB 0.9900 . ?
C3A C4A 1.539(5) . ?
C3A H3AA 0.9900 . ?
C3A H3AB 0.9900 . ?
C4A C5A 1.538(5) . ?
C4A H4AA 0.9900 . ?
C4A H4AB 0.9900 . ?
C5A C6A 1.535(5) . ?
C5A H5AA 0.9900 . ?
C5A H5AB 0.9900 . ?
C6A H6AA 0.9800 . ?
C6A H6AB 0.9800 . ?
C6A H6AC 0.9800 . ?
C1H C2H 1.543(5) . ?
C1H H1HA 0.9800 . ?
C1H H1HB 0.9800 . ?
C1H H1HC 0.9800 . ?
C2H C3H 1.539(5) . ?
C2H H2HC 0.9900 . ?
C2H H2HD 0.9900 . ?
C3H C3H 1.20(7) 3_766 ?
C3H H3HA 0.9900 . ?
C3H H3HB 0.9900 . ?
C1H' C2H' 1.542(5) . ?
C1H' H1HD 0.9800 . ?
C1H' H1HE 0.9800 . ?
C1H' H1HF 0.9800 . ?
C2H' C3H' 1.534(5) . ?
C2H' H2HH 0.9900 . ?
C2H' H2HI 0.9900 . ?
C3H' C3H' 1.56(5) 3_766 ?
C3H' H3HE 0.9900 . ?
C3H' H3HD 0.9900 . ?
C1HH C2HH 1.35(5) . ?
C1HH C1HH 1.49(8) 3_666 ?
C1HH H1AH 0.9900 . ?
C1HH H1BH 0.9900 . ?
C2HH C3HH 1.40(4) . ?
C2HH H2HA 0.9900 . ?
C2HH H2HB 0.9900 . ?
C3HH H3AH 0.9800 . ?
C3HH H3BH 0.9800 . ?
C3HH H3HC 0.9800 . ?
 
loop_
 _geom_angle_atom_site_label_1
 _geom_angle_atom_site_label_2
 _geom_angle_atom_site_label_3
 _geom_angle
 _geom_angle_site_symmetry_1
 _geom_angle_site_symmetry_3
 _geom_angle_publ_flag
N1 P1 C17 105.2(2) . . ?
N1 P1 C11 109.4(2) . . ?
C17 P1 C11 102.6(2) . . ?
N1 P1 Ni1 99.02(15) . . ?
C17 P1 Ni1 122.15(17) . . ?
C11 P1 Ni1 117.48(18) . . ?
C2 C1 C44 113.4(4) . . ?
C2 C1 C23 112.0(4) . . ?
C44 C1 C23 111.9(4) . . ?
C2 C1 Ni1 105.6(3) . . ?
C44 C1 Ni1 107.6(3) . . ?
C23 C1 Ni1 105.7(3) . . ?
C9 N1 C2 107.9(4) . . ?
C9 N1 P1 131.8(3) . . ?
C2 N1 P1 116.3(3) . . ?
C65 Ni1 C1 173.2(2) . . ?
C65 Ni1 P3 91.97(16) . . ?
C1 Ni1 P3 82.88(14) . . ?
C65 Ni1 P1 101.16(17) . . ?
C1 Ni1 P1 85.40(14) . . ?
P3 Ni1 P1 121.48(6) . . ?
C65 Ni1 P2 94.88(17) . . ?
C1 Ni1 P2 83.86(14) . . ?
P3 Ni1 P2 119.63(5) . . ?
P1 Ni1 P2 115.69(5) . . ?
N2 P2 C32 107.2(2) . . ?
N2 P2 C38 105.6(2) . . ?
C32 P2 C38 104.0(2) . . ?
N2 P2 Ni1 99.23(15) . . ?
C32 P2 Ni1 113.65(16) . . ?
C38 P2 Ni1 125.62(18) . . ?
C30 N2 C23 107.7(4) . . ?
C30 N2 P2 133.4(4) . . ?
C23 N2 P2 117.0(3) . . ?
C3 C2 N1 109.2(4) . . ?
C3 C2 C1 133.2(4) . . ?
N1 C2 C1 117.3(4) . . ?
N3 P3 C59 107.9(2) . . ?
N3 P3 C53 102.8(2) . . ?
C59 P3 C53 105.8(2) . . ?
N3 P3 Ni1 101.97(14) . . ?
C59 P3 Ni1 115.70(17) . . ?
C53 P3 Ni1 121.16(17) . . ?
C51 N3 C44 108.1(4) . . ?
C51 N3 P3 131.8(3) . . ?
C44 N3 P3 114.9(3) . . ?
C2 C3 C4 107.7(4) . . ?
C2 C3 C10 128.6(5) . . ?
C4 C3 C10 123.6(4) . . ?
C5 C4 C9 119.0(5) . . ?
C5 C4 C3 132.5(5) . . ?
C9 C4 C3 108.5(4) . . ?
C6 C5 C4 119.4(5) . . ?
C6 C5 H5 120.3 . . ?
C4 C5 H5 120.3 . . ?
C5 C6 C7 121.0(5) . . ?
C5 C6 H6 119.5 . . ?
C7 C6 H6 119.5 . . ?
C8 C7 C6 121.2(5) . . ?
C8 C7 H7 119.4 . . ?
C6 C7 H7 119.4 . . ?
C9 C8 C7 117.5(5) . . ?
C9 C8 H8 121.3 . . ?
C7 C8 H8 121.3 . . ?
C8 C9 N1 131.3(5) . . ?
C8 C9 C4 122.0(5) . . ?
N1 C9 C4 106.7(4) . . ?
C3 C10 H10A 109.5 . . ?
C3 C10 H10B 109.5 . . ?
H10A C10 H10B 109.5 . . ?
C3 C10 H10C 109.5 . . ?
H10A C10 H10C 109.5 . . ?
H10B C10 H10C 109.5 . . ?
C12 C11 C16 119.7(5) . . ?
C12 C11 P1 119.0(4) . . ?
C16 C11 P1 121.3(4) . . ?
C11 C12 C13 120.3(5) . . ?
C11 C12 H12 119.9 . . ?
C13 C12 H12 119.9 . . ?
C14 C13 C12 120.0(5) . . ?
C14 C13 H13 120.0 . . ?
C12 C13 H13 120.0 . . ?
C13 C14 C15 120.4(5) . . ?
C13 C14 H14 119.8 . . ?
C15 C14 H14 119.8 . . ?
C14 C15 C16 120.0(5) . . ?
C14 C15 H15 120.0 . . ?
C16 C15 H15 120.0 . . ?
C11 C16 C15 119.5(5) . . ?
C11 C16 H16 120.2 . . ?
C15 C16 H16 120.2 . . ?
C18 C17 C22 118.9(5) . . ?
C18 C17 P1 121.8(4) . . ?
C22 C17 P1 119.2(5) . . ?
C17 C18 C19 120.3(6) . . ?
C17 C18 H18 119.9 . . ?
C19 C18 H18 119.9 . . ?
C20 C19 C18 120.1(7) . . ?
C20 C19 H19 120.0 . . ?
C18 C19 H19 120.0 . . ?
C19 C20 C21 120.0(7) . . ?
C19 C20 H20 120.0 . . ?
C21 C20 H20 120.0 . . ?
C20 C21 C22 121.1(6) . . ?
C20 C21 H21 119.5 . . ?
C22 C21 H21 119.5 . . ?
C21 C22 C17 119.7(6) . . ?
C21 C22 H22 120.1 . . ?
C17 C22 H22 120.1 . . ?
C24 C23 N2 109.9(4) . . ?
C24 C23 C1 133.6(5) . . ?
N2 C23 C1 115.7(4) . . ?
C23 C24 C25 106.2(5) . . ?
C23 C24 C31 130.6(5) . . ?
C25 C24 C31 123.1(4) . . ?
C26 C25 C30 119.3(5) . . ?
C26 C25 C24 131.6(5) . . ?
C30 C25 C24 109.0(4) . . ?
C27 C26 C25 118.7(6) . . ?
C27 C26 H26 120.7 . . ?
C25 C26 H26 120.7 . . ?
C26 C27 C28 121.2(5) . . ?
C26 C27 H27 119.4 . . ?
C28 C27 H27 119.4 . . ?
C29 C28 C27 121.0(6) . . ?
C29 C28 H28 119.5 . . ?
C27 C28 H28 119.5 . . ?
C30 C29 C28 116.9(6) . . ?
C30 C29 H29 121.5 . . ?
C28 C29 H29 121.5 . . ?
C29 C30 C25 122.9(5) . . ?
C29 C30 N2 130.0(5) . . ?
C25 C30 N2 107.2(5) . . ?
C24 C31 H31A 109.5 . . ?
C24 C31 H31B 109.5 . . ?
H31A C31 H31B 109.5 . . ?
C24 C31 H31C 109.5 . . ?
H31A C31 H31C 109.5 . . ?
H31B C31 H31C 109.5 . . ?
C37 C32 C33 118.7(5) . . ?
C37 C32 P2 122.9(4) . . ?
C33 C32 P2 118.0(4) . . ?
C34 C33 C32 120.5(5) . . ?
C34 C33 H33 119.8 . . ?
C32 C33 H33 119.8 . . ?
C33 C34 C35 120.7(5) . . ?
C33 C34 H34 119.7 . . ?
C35 C34 H34 119.7 . . ?
C34 C35 C36 119.2(5) . . ?
C34 C35 H35 120.4 . . ?
C36 C35 H35 120.4 . . ?
C35 C36 C37 120.5(5) . . ?
C35 C36 H36 119.8 . . ?
C37 C36 H36 119.8 . . ?
C32 C37 C36 120.4(5) . . ?
C32 C37 H37 119.8 . . ?
C36 C37 H37 119.8 . . ?
C39 C38 C43 118.6(5) . . ?
C39 C38 P2 118.0(4) . . ?
C43 C38 P2 123.4(5) . . ?
C40 C39 C38 121.2(5) . . ?
C40 C39 H39 119.4 . . ?
C38 C39 H39 119.4 . . ?
C39 C40 C41 120.0(6) . . ?
C39 C40 H40 120.0 . . ?
C41 C40 H40 120.0 . . ?
C42 C41 C40 119.4(6) . . ?
C42 C41 H41 120.3 . . ?
C40 C41 H41 120.3 . . ?
C41 C42 C43 120.9(6) . . ?
C41 C42 H42 119.5 . . ?
C43 C42 H42 119.5 . . ?
C38 C43 C42 119.9(6) . . ?
C38 C43 H43 120.0 . . ?
C42 C43 H43 120.0 . . ?
C45 C44 N3 109.8(4) . . ?
C45 C44 C1 134.8(5) . . ?
N3 C44 C1 115.0(4) . . ?
C44 C45 C46 107.0(5) . . ?
C44 C45 C52 129.9(5) . . ?
C46 C45 C52 123.0(5) . . ?
C47 C46 C51 120.2(5) . . ?
C47 C46 C45 132.2(5) . . ?
C51 C46 C45 107.6(5) . . ?
C46 C47 C48 118.7(5) . . ?
C46 C47 H47 120.6 . . ?
C48 C47 H47 120.6 . . ?
C47 C48 C49 120.7(5) . . ?
C47 C48 H48 119.6 . . ?
C49 C48 H48 119.6 . . ?
C50 C49 C48 121.6(5) . . ?
C50 C49 H49 119.2 . . ?
C48 C49 H49 119.2 . . ?
C49 C50 C51 117.0(5) . . ?
C49 C50 H50 121.5 . . ?
C51 C50 H50 121.5 . . ?
C50 C51 N3 130.7(5) . . ?
C50 C51 C46 121.8(5) . . ?
N3 C51 C46 107.5(4) . . ?
C45 C52 H52A 109.5 . . ?
C45 C52 H52B 109.5 . . ?
H52A C52 H52B 109.5 . . ?
C45 C52 H52C 109.5 . . ?
H52A C52 H52C 109.5 . . ?
H52B C52 H52C 109.5 . . ?
C54 C53 C58 119.6(5) . . ?
C54 C53 P3 117.3(4) . . ?
C58 C53 P3 123.0(4) . . ?
C53 C54 C55 119.8(5) . . ?
C53 C54 H54 120.1 . . ?
C55 C54 H54 120.1 . . ?
C56 C55 C54 120.5(6) . . ?
C56 C55 H55 119.8 . . ?
C54 C55 H55 119.8 . . ?
C55 C56 C57 120.1(5) . . ?
C55 C56 H56 119.9 . . ?
C57 C56 H56 119.9 . . ?
C56 C57 C58 120.3(5) . . ?
C56 C57 H57 119.8 . . ?
C58 C57 H57 119.8 . . ?
C53 C58 C57 119.7(5) . . ?
C53 C58 H58 120.2 . . ?
C57 C58 H58 120.2 . . ?
C60 C59 C64 119.4(5) . . ?
C60 C59 P3 122.4(4) . . ?
C64 C59 P3 117.9(4) . . ?
C61 C60 C59 120.0(5) . . ?
C61 C60 H60 120.0 . . ?
C59 C60 H60 120.0 . . ?
C60 C61 C62 120.2(5) . . ?
C60 C61 H61 119.9 . . ?
C62 C61 H61 119.9 . . ?
C61 C62 C63 119.9(5) . . ?
C61 C62 H62 120.0 . . ?
C63 C62 H62 120.0 . . ?
C64 C63 C62 120.4(5) . . ?
C64 C63 H63 119.8 . . ?
C62 C63 H63 119.8 . . ?
C63 C64 C59 120.0(5) . . ?
C63 C64 H64 120.0 . . ?
C59 C64 H64 120.0 . . ?
O1 C65 Ni1 176.5(5) . . ?
F1A B1A F2A 111.1(6) . . ?
F1A B1A F4A 111.5(6) . . ?
F2A B1A F4A 109.8(5) . . ?
F1A B1A F3A 108.3(5) . . ?
F2A B1A F3A 108.1(6) . . ?
F4A B1A F3A 108.0(6) . . ?
Cl2B C1B Cl1B 115.7(10) . . ?
Cl2B C1B H1BA 108.4 . . ?
Cl1B C1B H1BA 108.4 . . ?
Cl2B C1B H1BB 108.4 . . ?
Cl1B C1B H1BB 108.4 . . ?
H1BA C1B H1BB 107.4 . . ?
Cl2' C1B' Cl1' 111.8(11) . . ?
Cl2' C1B' H1BC 109.3 . . ?
Cl1' C1B' H1BC 109.3 . . ?
Cl2' C1B' H1BD 109.3 . . ?
Cl1' C1B' H1BD 109.3 . . ?
H1BC C1B' H1BD 107.9 . . ?
Cl1C C1C Cl2C 113.1(10) . . ?
Cl1C C1C H1CA 109.0 . . ?
Cl2C C1C H1CA 109.0 . . ?
Cl1C C1C H1CB 109.0 . . ?
Cl2C C1C H1CB 109.0 . . ?
H1CA C1C H1CB 107.8 . . ?
Cl1D C1D Cl2D 120.8(15) . . ?
Cl1D C1D H1D 119.6 . . ?
Cl2D C1D H1D 119.6 . . ?
C2A C1A H1AA 109.5 . . ?
C2A C1A H1AB 109.5 . . ?
H1AA C1A H1AB 109.5 . . ?
C2A C1A H1AC 109.5 . . ?
H1AA C1A H1AC 109.5 . . ?
H1AB C1A H1AC 109.5 . . ?
C3A C2A C1A 107.7(12) . . ?
C3A C2A H2AA 110.2 . . ?
C1A C2A H2AA 110.2 . . ?
C3A C2A H2AB 110.2 . . ?
C1A C2A H2AB 110.2 . . ?
H2AA C2A H2AB 108.5 . . ?
C2A C3A C4A 108.7(12) . . ?
C2A C3A H3AA 110.0 . . ?
C4A C3A H3AA 110.0 . . ?
C2A C3A H3AB 110.0 . . ?
C4A C3A H3AB 110.0 . . ?
H3AA C3A H3AB 108.3 . . ?
C5A C4A C3A 105.9(12) . . ?
C5A C4A H4AA 110.6 . . ?
C3A C4A H4AA 110.6 . . ?
C5A C4A H4AB 110.6 . . ?
C3A C4A H4AB 110.6 . . ?
H4AA C4A H4AB 108.7 . . ?
C6A C5A C4A 102(2) . . ?
C6A C5A H5AA 111.4 . . ?
C4A C5A H5AA 111.4 . . ?
C6A C5A H5AB 111.4 . . ?
C4A C5A H5AB 111.4 . . ?
H5AA C5A H5AB 109.3 . . ?
C5A C6A H6AA 109.5 . . ?
C5A C6A H6AB 109.5 . . ?
H6AA C6A H6AB 109.5 . . ?
C5A C6A H6AC 109.5 . . ?
H6AA C6A H6AC 109.5 . . ?
H6AB C6A H6AC 109.5 . . ?
C2H C1H H1HA 109.5 . . ?
C2H C1H H1HB 109.5 . . ?
H1HA C1H H1HB 109.5 . . ?
C2H C1H H1HC 109.5 . . ?
H1HA C1H H1HC 109.5 . . ?
H1HB C1H H1HC 109.5 . . ?
C3H C2H C1H 108.9(13) . . ?
C3H C2H H2HC 109.9 . . ?
C1H C2H H2HC 109.9 . . ?
C3H C2H H2HD 109.9 . . ?
C1H C2H H2HD 109.9 . . ?
H2HC C2H H2HD 108.3 . . ?
C3H C3H C2H 120(6) 3_766 . ?
C3H C3H H3HA 107.4 3_766 . ?
C2H C3H H3HA 107.4 . . ?
C3H C3H H3HB 107.4 3_766 . ?
C2H C3H H3HB 107.4 . . ?
H3HA C3H H3HB 107.0 . . ?
C2H' C1H' H1HD 109.5 . . ?
C2H' C1H' H1HE 109.5 . . ?
H1HD C1H' H1HE 109.5 . . ?
C2H' C1H' H1HF 109.5 . . ?
H1HD C1H' H1HF 109.5 . . ?
H1HE C1H' H1HF 109.5 . . ?
C3H' C2H' C1H' 110.1(12) . . ?
C3H' C2H' H2HH 109.6 . . ?
C1H' C2H' H2HH 109.6 . . ?
C3H' C2H' H2HI 109.6 . . ?
C1H' C2H' H2HI 109.7 . . ?
H2HH C2H' H2HI 108.1 . . ?
C2H' C3H' C3H' 100(2) . 3_766 ?
C2H' C3H' H3HE 111.8 . . ?
C3H' C3H' H3HE 111.8 3_766 . ?
C2H' C3H' H3HD 111.8 . . ?
C3H' C3H' H3HD 111.8 3_766 . ?
H3HE C3H' H3HD 109.5 . . ?
C2HH C1HH C1HH 128(6) . 3_666 ?
C2HH C1HH H1AH 105.3 . . ?
C1HH C1HH H1AH 105.3 3_666 . ?
C2HH C1HH H1BH 105.3 . . ?
C1HH C1HH H1BH 105.3 3_666 . ?
H1AH C1HH H1BH 106.0 . . ?
C1HH C2HH C3HH 128(4) . . ?
C1HH C2HH H2HA 105.3 . . ?
C3HH C2HH H2HA 105.3 . . ?
C1HH C2HH H2HB 105.3 . . ?
C3HH C2HH H2HB 105.3 . . ?
H2HA C2HH H2HB 106.0 . . ?
C2HH C3HH H3AH 109.5 . . ?
C2HH C3HH H3BH 109.5 . . ?
H3AH C3HH H3BH 109.5 . . ?
C2HH C3HH H3HC 109.5 . . ?
H3AH C3HH H3HC 109.5 . . ?
H3BH C3HH H3HC 109.5 . . ?
 
loop_
 _geom_torsion_atom_site_label_1
 _geom_torsion_atom_site_label_2
 _geom_torsion_atom_site_label_3
 _geom_torsion_atom_site_label_4
 _geom_torsion
 _geom_torsion_site_symmetry_1
 _geom_torsion_site_symmetry_2
 _geom_torsion_site_symmetry_3
 _geom_torsion_site_symmetry_4
 _geom_torsion_publ_flag
C17 P1 N1 C9 83.3(5) . . . . ?
C11 P1 N1 C9 -26.3(5) . . . . ?
Ni1 P1 N1 C9 -149.7(5) . . . . ?
C17 P1 N1 C2 -122.4(4) . . . . ?
C11 P1 N1 C2 128.0(4) . . . . ?
Ni1 P1 N1 C2 4.5(4) . . . . ?
C32 P2 N2 C30 -37.7(5) . . . . ?
C38 P2 N2 C30 72.7(5) . . . . ?
Ni1 P2 N2 C30 -156.1(4) . . . . ?
C32 P2 N2 C23 124.3(4) . . . . ?
C38 P2 N2 C23 -125.3(4) . . . . ?
Ni1 P2 N2 C23 5.9(4) . . . . ?
C9 N1 C2 C3 0.6(6) . . . . ?
P1 N1 C2 C3 -159.5(4) . . . . ?
C9 N1 C2 C1 -174.3(4) . . . . ?
P1 N1 C2 C1 25.6(6) . . . . ?
C44 C1 C2 C3 -99.3(7) . . . . ?
C23 C1 C2 C3 28.5(8) . . . . ?
Ni1 C1 C2 C3 143.1(5) . . . . ?
C44 C1 C2 N1 74.0(5) . . . . ?
C23 C1 C2 N1 -158.1(4) . . . . ?
Ni1 C1 C2 N1 -43.5(5) . . . . ?
C59 P3 N3 C51 89.5(5) . . . . ?
C53 P3 N3 C51 -22.0(5) . . . . ?
Ni1 P3 N3 C51 -148.2(4) . . . . ?
C59 P3 N3 C44 -119.7(4) . . . . ?
C53 P3 N3 C44 128.8(4) . . . . ?
Ni1 P3 N3 C44 2.6(4) . . . . ?
N1 C2 C3 C4 -0.8(6) . . . . ?
C1 C2 C3 C4 173.0(5) . . . . ?
N1 C2 C3 C10 -177.6(5) . . . . ?
C1 C2 C3 C10 -3.8(10) . . . . ?
C2 C3 C4 C5 -178.8(6) . . . . ?
C10 C3 C4 C5 -1.8(10) . . . . ?
C2 C3 C4 C9 0.7(6) . . . . ?
C10 C3 C4 C9 177.7(5) . . . . ?
C9 C4 C5 C6 -1.3(9) . . . . ?
C3 C4 C5 C6 178.2(6) . . . . ?
C4 C5 C6 C7 1.1(10) . . . . ?
C5 C6 C7 C8 -0.6(11) . . . . ?
C6 C7 C8 C9 0.3(10) . . . . ?
C7 C8 C9 N1 -178.3(6) . . . . ?
C7 C8 C9 C4 -0.5(9) . . . . ?
C2 N1 C9 C8 177.9(6) . . . . ?
P1 N1 C9 C8 -26.3(9) . . . . ?
C2 N1 C9 C4 -0.1(6) . . . . ?
P1 N1 C9 C4 155.7(4) . . . . ?
C5 C4 C9 C8 1.0(8) . . . . ?
C3 C4 C9 C8 -178.6(5) . . . . ?
C5 C4 C9 N1 179.3(5) . . . . ?
C3 C4 C9 N1 -0.3(6) . . . . ?
N1 P1 C11 C12 -99.1(4) . . . . ?
C17 P1 C11 C12 149.6(4) . . . . ?
Ni1 P1 C11 C12 12.7(4) . . . . ?
N1 P1 C11 C16 84.4(4) . . . . ?
C17 P1 C11 C16 -26.9(4) . . . . ?
Ni1 P1 C11 C16 -163.8(3) . . . . ?
C16 C11 C12 C13 -3.1(7) . . . . ?
P1 C11 C12 C13 -179.7(4) . . . . ?
C11 C12 C13 C14 1.0(8) . . . . ?
C12 C13 C14 C15 0.4(8) . . . . ?
C13 C14 C15 C16 0.3(8) . . . . ?
C12 C11 C16 C15 3.7(7) . . . . ?
P1 C11 C16 C15 -179.8(4) . . . . ?
C14 C15 C16 C11 -2.3(7) . . . . ?
N1 P1 C17 C18 18.0(5) . . . . ?
C11 P1 C17 C18 132.4(5) . . . . ?
Ni1 P1 C17 C18 -93.2(5) . . . . ?
N1 P1 C17 C22 -166.7(4) . . . . ?
C11 P1 C17 C22 -52.3(5) . . . . ?
Ni1 P1 C17 C22 82.0(5) . . . . ?
C22 C17 C18 C19 0.2(9) . . . . ?
P1 C17 C18 C19 175.5(6) . . . . ?
C17 C18 C19 C20 0.0(12) . . . . ?
C18 C19 C20 C21 0.5(13) . . . . ?
C19 C20 C21 C22 -1.1(12) . . . . ?
C20 C21 C22 C17 1.3(10) . . . . ?
C18 C17 C22 C21 -0.8(8) . . . . ?
P1 C17 C22 C21 -176.3(5) . . . . ?
C30 N2 C23 C24 3.0(5) . . . . ?
P2 N2 C23 C24 -163.4(3) . . . . ?
C30 N2 C23 C1 -168.0(4) . . . . ?
P2 N2 C23 C1 25.6(5) . . . . ?
C2 C1 C23 C24 -99.4(6) . . . . ?
C44 C1 C23 C24 29.2(7) . . . . ?
Ni1 C1 C23 C24 146.1(5) . . . . ?
C2 C1 C23 N2 68.9(5) . . . . ?
C44 C1 C23 N2 -162.5(4) . . . . ?
Ni1 C1 C23 N2 -45.6(4) . . . . ?
N2 C23 C24 C25 -2.1(5) . . . . ?
C1 C23 C24 C25 166.7(5) . . . . ?
N2 C23 C24 C31 -177.5(5) . . . . ?
C1 C23 C24 C31 -8.7(9) . . . . ?
C23 C24 C25 C26 -177.3(5) . . . . ?
C31 C24 C25 C26 -1.5(9) . . . . ?
C23 C24 C25 C30 0.5(5) . . . . ?
C31 C24 C25 C30 176.4(5) . . . . ?
C30 C25 C26 C27 -1.3(7) . . . . ?
C24 C25 C26 C27 176.3(5) . . . . ?
C25 C26 C27 C28 0.6(8) . . . . ?
C26 C27 C28 C29 0.7(9) . . . . ?
C27 C28 C29 C30 -1.3(8) . . . . ?
C28 C29 C30 C25 0.6(8) . . . . ?
C28 C29 C30 N2 -177.8(5) . . . . ?
C26 C25 C30 C29 0.7(8) . . . . ?
C24 C25 C30 C29 -177.4(5) . . . . ?
C26 C25 C30 N2 179.4(4) . . . . ?
C24 C25 C30 N2 1.3(5) . . . . ?
C23 N2 C30 C29 176.0(5) . . . . ?
P2 N2 C30 C29 -20.7(8) . . . . ?
C23 N2 C30 C25 -2.6(5) . . . . ?
P2 N2 C30 C25 160.7(4) . . . . ?
N2 P2 C32 C37 -22.1(5) . . . . ?
C38 P2 C32 C37 -133.7(4) . . . . ?
Ni1 P2 C32 C37 86.4(4) . . . . ?
N2 P2 C32 C33 164.5(4) . . . . ?
C38 P2 C32 C33 52.9(5) . . . . ?
Ni1 P2 C32 C33 -86.9(4) . . . . ?
C37 C32 C33 C34 2.3(8) . . . . ?
P2 C32 C33 C34 175.9(5) . . . . ?
C32 C33 C34 C35 -0.4(9) . . . . ?
C33 C34 C35 C36 -0.8(9) . . . . ?
C34 C35 C36 C37 0.0(8) . . . . ?
C33 C32 C37 C36 -3.1(8) . . . . ?
P2 C32 C37 C36 -176.4(4) . . . . ?
C35 C36 C37 C32 1.9(8) . . . . ?
N2 P2 C38 C39 84.7(4) . . . . ?
C32 P2 C38 C39 -162.6(4) . . . . ?
Ni1 P2 C38 C39 -29.2(5) . . . . ?
N2 P2 C38 C43 -92.1(5) . . . . ?
C32 P2 C38 C43 20.6(5) . . . . ?
Ni1 P2 C38 C43 154.0(4) . . . . ?
C43 C38 C39 C40 -1.3(8) . . . . ?
P2 C38 C39 C40 -178.3(4) . . . . ?
C38 C39 C40 C41 0.6(8) . . . . ?
C39 C40 C41 C42 0.7(10) . . . . ?
C40 C41 C42 C43 -1.1(11) . . . . ?
C39 C38 C43 C42 0.9(9) . . . . ?
P2 C38 C43 C42 177.7(5) . . . . ?
C41 C42 C43 C38 0.4(11) . . . . ?
C51 N3 C44 C45 -0.6(5) . . . . ?
P3 N3 C44 C45 -158.1(3) . . . . ?
C51 N3 C44 C1 -174.6(4) . . . . ?
P3 N3 C44 C1 27.8(5) . . . . ?
C2 C1 C44 C45 25.4(8) . . . . ?
C23 C1 C44 C45 -102.5(6) . . . . ?
Ni1 C1 C44 C45 141.7(5) . . . . ?
C2 C1 C44 N3 -162.5(4) . . . . ?
C23 C1 C44 N3 69.6(5) . . . . ?
Ni1 C1 C44 N3 -46.1(5) . . . . ?
N3 C44 C45 C46 0.1(5) . . . . ?
C1 C44 C45 C46 172.6(5) . . . . ?
N3 C44 C45 C52 -175.3(5) . . . . ?
C1 C44 C45 C52 -2.9(10) . . . . ?
C44 C45 C46 C47 -178.8(6) . . . . ?
C52 C45 C46 C47 -3.0(9) . . . . ?
C44 C45 C46 C51 0.4(6) . . . . ?
C52 C45 C46 C51 176.2(5) . . . . ?
C51 C46 C47 C48 0.3(8) . . . . ?
C45 C46 C47 C48 179.4(6) . . . . ?
C46 C47 C48 C49 0.2(9) . . . . ?
C47 C48 C49 C50 -0.6(9) . . . . ?
C48 C49 C50 C51 0.4(8) . . . . ?
C49 C50 C51 N3 -178.7(5) . . . . ?
C49 C50 C51 C46 0.0(8) . . . . ?
C44 N3 C51 C50 179.7(5) . . . . ?
P3 N3 C51 C50 -28.1(8) . . . . ?
C44 N3 C51 C46 0.8(5) . . . . ?
P3 N3 C51 C46 153.0(4) . . . . ?
C47 C46 C51 C50 -0.4(8) . . . . ?
C45 C46 C51 C50 -179.7(5) . . . . ?
C47 C46 C51 N3 178.6(5) . . . . ?
C45 C46 C51 N3 -0.7(5) . . . . ?
N3 P3 C53 C54 -64.4(4) . . . . ?
C59 P3 C53 C54 -177.5(4) . . . . ?
Ni1 P3 C53 C54 48.3(5) . . . . ?
N3 P3 C53 C58 111.7(4) . . . . ?
C59 P3 C53 C58 -1.4(5) . . . . ?
Ni1 P3 C53 C58 -135.7(4) . . . . ?
C58 C53 C54 C55 -1.9(8) . . . . ?
P3 C53 C54 C55 174.3(5) . . . . ?
C53 C54 C55 C56 1.3(9) . . . . ?
C54 C55 C56 C57 -0.6(9) . . . . ?
C55 C56 C57 C58 0.3(9) . . . . ?
C54 C53 C58 C57 1.7(8) . . . . ?
P3 C53 C58 C57 -174.3(4) . . . . ?
C56 C57 C58 C53 -0.9(8) . . . . ?
N3 P3 C59 C60 15.1(5) . . . . ?
C53 P3 C59 C60 124.5(4) . . . . ?
Ni1 P3 C59 C60 -98.4(4) . . . . ?
N3 P3 C59 C64 -171.2(4) . . . . ?
C53 P3 C59 C64 -61.7(4) . . . . ?
Ni1 P3 C59 C64 75.4(4) . . . . ?
C64 C59 C60 C61 0.5(8) . . . . ?
P3 C59 C60 C61 174.2(4) . . . . ?
C59 C60 C61 C62 1.5(8) . . . . ?
C60 C61 C62 C63 -1.1(8) . . . . ?
C61 C62 C63 C64 -1.4(8) . . . . ?
C62 C63 C64 C59 3.4(8) . . . . ?
C60 C59 C64 C63 -3.0(8) . . . . ?
P3 C59 C64 C63 -177.0(4) . . . . ?
C1A C2A C3A C4A -172(3) . . . . ?
C2A C3A C4A C5A 124(3) . . . . ?
C3A C4A C5A C6A 146(3) . . . . ?
C1H C2H C3H C3H -179(7) . . . 3_766 ?
C1H' C2H' C3H' C3H' -170(3) . . . 3_766 ?
C1HH C1HH C2HH C3HH 160(6) 3_666 . . . ?
 
_refine_diff_density_max    1.604
_refine_diff_density_min   -1.118
_refine_diff_density_rms    0.116

_shelx_res_file
;
TITL  SIR2018 run in space group P 1 21/n 1
    sfl4006nico.res
    created by SHELXL-2018/3 at 11:17:07 on 03-May-2022
CELL 0.71073  10.136363  28.166842  23.897938  90.0000  95.0427  90.0000
ZERR    4.00   0.000181   0.000537   0.000459   0.0000   0.0018   0.0000
LATT  1
SYMM 1/2-X,1/2+Y,1/2-Z
SFAC C H B N O F CL Ni P
UNIT 298 288 4 12 4 16 16 4 12
LIST 4 ! automatically inserted. Change 6 to 4 for CHECKCIF!!
L.S.   48
ACTA
BOND   $H
CONF
TEMP   -173
FMAP   2
PLAN     25
size 0.15 0.1 0.1
omit 1 1 4
omit -1 4 2
omit 0 3 1
omit 0 0 4
WGHT    0.084100   32.694401
FVAR       0.27150
P1    9    0.909467    0.265060    0.664177    11.00000    0.01522    0.03010 =
         0.01806   -0.00331    0.00392    0.00197
O1    5    0.638318    0.165038    0.609127    11.00000    0.01382    0.05855 =
         0.04560   -0.00844    0.00910   -0.00401
C1    1    1.098345    0.225371    0.589685    11.00000    0.01107    0.03333 =
         0.01858   -0.00289    0.00169   -0.00181
N1    4    1.078681    0.272307    0.676528    11.00000    0.01553    0.03584 =
         0.01634   -0.00460    0.00669   -0.00168
NI1   8    0.906650    0.203703    0.603816    11.00000    0.01130    0.02898 =
         0.01685   -0.00220    0.00290    0.00055
P2    9    1.009912    0.136754    0.637246    11.00000    0.01568    0.02843 =
         0.02012   -0.00118    0.00198    0.00062
N2    4    1.149680    0.140128    0.602653    11.00000    0.01377    0.02751 =
         0.02568   -0.00322    0.00183    0.00216
C2    1    1.158428    0.243022    0.644753    11.00000    0.01589    0.02784 =
         0.02341   -0.00434    0.00658    0.00129
P3    9    0.870094    0.214520    0.511419    11.00000    0.01330    0.03093 =
         0.01599   -0.00048    0.00123    0.00037
N3    4    0.997197    0.251769    0.497962    11.00000    0.01512    0.03242 =
         0.01430   -0.00100    0.00370    0.00009
C3    1    1.283463    0.240551    0.671283    11.00000    0.01773    0.03801 =
         0.02098   -0.00621    0.00062    0.00044
C4    1    1.286088    0.269016    0.720540    11.00000    0.02251    0.03112 =
         0.02798   -0.00390    0.00245   -0.00126
C5    1    1.386191    0.279924    0.762179    11.00000    0.02130    0.06041 =
         0.02996   -0.00603   -0.00089   -0.00091
AFIX  43
H5    2    1.471990    0.266578    0.761057    11.00000   -1.20000
AFIX   0
C6    1    1.359922    0.310119    0.804869    11.00000    0.02911    0.06797 =
         0.02954   -0.01400   -0.00216   -0.01002
AFIX  43
H6    2    1.428586    0.318038    0.832953    11.00000   -1.20000
AFIX   0
C7    1    1.233858    0.329354    0.807625    11.00000    0.03587    0.06041 =
         0.02978   -0.02083    0.00527   -0.01130
AFIX  43
H7    2    1.217834    0.349928    0.837792    11.00000   -1.20000
AFIX   0
C8    1    1.130912    0.318912    0.766870    11.00000    0.02795    0.04863 =
         0.02942   -0.01517    0.00951   -0.00635
AFIX  43
H8    2    1.045108    0.332109    0.768575    11.00000   -1.20000
AFIX   0
C9    1    1.158454    0.288689    0.723990    11.00000    0.02080    0.03614 =
         0.02127   -0.00228    0.00248   -0.00495
C10   1    1.403489    0.215235    0.652552    11.00000    0.01539    0.05449 =
         0.03892   -0.01338   -0.00201    0.00499
AFIX 137
H10A  2    1.475983    0.216871    0.682453    11.00000   -1.50000
H10B  2    1.431000    0.230490    0.618603    11.00000   -1.50000
H10C  2    1.381301    0.181929    0.644456    11.00000   -1.50000
AFIX   0
C11   1    0.837817    0.255402    0.731081    11.00000    0.01278    0.04291 =
         0.01745   -0.00652   -0.00110    0.00158
C12   1    0.809318    0.209375    0.746933    11.00000    0.01763    0.04110 =
         0.01676   -0.00497    0.00121    0.00079
AFIX  43
H12   2    0.827494    0.183515    0.723275    11.00000   -1.20000
AFIX   0
C13   1    0.754268    0.200952    0.797302    11.00000    0.02003    0.04290 =
         0.03034    0.00298    0.00309   -0.00587
AFIX  43
H13   2    0.736279    0.169358    0.808288    11.00000   -1.20000
AFIX   0
C14   1    0.726006    0.238239    0.831059    11.00000    0.01859    0.05768 =
         0.02547   -0.00412    0.00975   -0.00633
AFIX  43
H14   2    0.688904    0.232375    0.865547    11.00000   -1.20000
AFIX   0
C15   1    0.751242    0.284550    0.815186    11.00000    0.01307    0.05043 =
         0.02444   -0.00947    0.00197    0.00162
AFIX  43
H15   2    0.731763    0.310238    0.838869    11.00000   -1.20000
AFIX   0
C16   1    0.805153    0.293363    0.764508    11.00000    0.01437    0.04141 =
         0.01538   -0.00417   -0.00234    0.00019
AFIX  43
H16   2    0.819499    0.325056    0.752867    11.00000   -1.20000
AFIX   0
C17   1    0.846538    0.323072    0.643221    11.00000    0.02919    0.03407 =
         0.01996   -0.00630    0.00194    0.00594
C18   1    0.928557    0.358391    0.624867    11.00000    0.04422    0.04126 =
         0.04729    0.00135    0.01255    0.00274
AFIX  43
H18   2    1.021247    0.353065    0.625653    11.00000   -1.20000
AFIX   0
C19   1    0.874962    0.401769    0.605237    11.00000    0.07544    0.03861 =
         0.08737    0.01584    0.02578    0.00716
AFIX  43
H19   2    0.931338    0.425778    0.592775    11.00000   -1.20000
AFIX   0
C20   1    0.741599    0.409578    0.603999    11.00000    0.07244    0.04832 =
         0.06162    0.00715   -0.00138    0.02296
AFIX  43
H20   2    0.705294    0.438911    0.590409    11.00000   -1.20000
AFIX   0
C21   1    0.660013    0.374988    0.622420    11.00000    0.04637    0.06219 =
         0.03766   -0.00663   -0.00198    0.02398
AFIX  43
H21   2    0.567681    0.380923    0.622047    11.00000   -1.20000
AFIX   0
C22   1    0.710299    0.331646    0.641504    11.00000    0.03248    0.04554 =
         0.03471   -0.00892    0.00700    0.01158
AFIX  43
H22   2    0.652531    0.307833    0.653379    11.00000   -1.20000
AFIX   0
C23   1    1.167034    0.181707    0.570853    11.00000    0.00972    0.03237 =
         0.02006   -0.00211   -0.00122    0.00060
C24   1    1.261260    0.173973    0.533932    11.00000    0.01444    0.03942 =
         0.01986   -0.00581    0.00339   -0.00187
C25   1    1.308580    0.126388    0.544212    11.00000    0.01297    0.04124 =
         0.02984   -0.01341   -0.00169   -0.00088
C26   1    1.407249    0.100139    0.520827    11.00000    0.01522    0.05258 =
         0.03935   -0.02102    0.00219    0.00270
AFIX  43
H26   2    1.453084    0.112938    0.491268    11.00000   -1.20000
AFIX   0
C27   1    1.436665    0.055282    0.541558    11.00000    0.01736    0.05182 =
         0.05330   -0.02784   -0.00519    0.00705
AFIX  43
H27   2    1.504112    0.037273    0.526250    11.00000   -1.20000
AFIX   0
C28   1    1.368771    0.035765    0.584852    11.00000    0.02466    0.03521 =
         0.06713   -0.01806   -0.01459    0.00815
AFIX  43
H28   2    1.391677    0.004949    0.598645    11.00000   -1.20000
AFIX   0
C29   1    1.267991    0.061011    0.607948    11.00000    0.02223    0.03611 =
         0.04613   -0.00822   -0.00679    0.00130
AFIX  43
H29   2    1.220293    0.047836    0.636714    11.00000   -1.20000
AFIX   0
C30   1    1.240847    0.106183    0.586926    11.00000    0.01350    0.03029 =
         0.03577   -0.01125   -0.00214    0.00313
C31   1    1.317812    0.206676    0.493277    11.00000    0.02050    0.04845 =
         0.02994   -0.00599    0.01243   -0.00316
AFIX 137
H31A  2    1.342793    0.188500    0.460872    11.00000   -1.50000
H31B  2    1.396302    0.222452    0.511569    11.00000   -1.50000
H31C  2    1.251546    0.230590    0.480644    11.00000   -1.50000
AFIX   0
C32   1    0.924665    0.082523    0.614433    11.00000    0.01771    0.02769 =
         0.02487   -0.00050   -0.00105    0.00044
C33   1    0.825506    0.065531    0.646349    11.00000    0.02976    0.04080 =
         0.03414   -0.00495    0.01099   -0.00531
AFIX  43
H33   2    0.808727    0.081211    0.680197    11.00000   -1.20000
AFIX   0
C34   1    0.751775    0.026112    0.629020    11.00000    0.02999    0.04338 =
         0.04529   -0.00256    0.01236   -0.00989
AFIX  43
H34   2    0.685087    0.014806    0.651207    11.00000   -1.20000
AFIX   0
C35   1    0.774066    0.002910    0.579650    11.00000    0.02266    0.03174 =
         0.04240   -0.00115   -0.00169   -0.00584
AFIX  43
H35   2    0.723867   -0.024410    0.568108    11.00000   -1.20000
AFIX   0
C36   1    0.870562    0.020054    0.547278    11.00000    0.02279    0.02857 =
         0.03004   -0.00339   -0.00148   -0.00029
AFIX  43
H36   2    0.886566    0.004367    0.513340    11.00000   -1.20000
AFIX   0
C37   1    0.944197    0.060089    0.564127    11.00000    0.02021    0.03243 =
         0.02391   -0.00250   -0.00024    0.00124
AFIX  43
H37   2    1.008188    0.072120    0.541053    11.00000   -1.20000
AFIX   0
C38   1    1.067097    0.125263    0.710885    11.00000    0.01802    0.03732 =
         0.02640    0.00033    0.00213    0.00237
C39   1    1.103810    0.163739    0.744757    11.00000    0.01940    0.03593 =
         0.02811   -0.00077    0.00275    0.00038
AFIX  43
H39   2    1.096323    0.194880    0.729543    11.00000   -1.20000
AFIX   0
C40   1    1.151056    0.157698    0.800183    11.00000    0.02796    0.05411 =
         0.02489   -0.00489   -0.00003    0.00241
AFIX  43
H40   2    1.175013    0.184553    0.822893    11.00000   -1.20000
AFIX   0
C41   1    1.163548    0.112514    0.822698    11.00000    0.05840    0.06191 =
         0.02500    0.00156   -0.00444    0.00510
AFIX  43
H41   2    1.195181    0.108179    0.860965    11.00000   -1.20000
AFIX   0
C42   1    1.129931    0.074095    0.789357    11.00000    0.07373    0.05017 =
         0.03440    0.01094   -0.00854    0.00700
AFIX  43
H42   2    1.139944    0.043012    0.804567    11.00000   -1.20000
AFIX   0
C43   1    1.081349    0.079934    0.733556    11.00000    0.05321    0.04146 =
         0.03994    0.00276    0.00462    0.00108
AFIX  43
H43   2    1.057923    0.052969    0.710951    11.00000   -1.20000
AFIX   0
C44   1    1.086431    0.262622    0.545197    11.00000    0.01508    0.03192 =
         0.01814   -0.00447    0.00363    0.00202
C45   1    1.151480    0.303851    0.535990    11.00000    0.02321    0.03351 =
         0.02548   -0.00339    0.00981   -0.00118
C46   1    1.102672    0.320502    0.480831    11.00000    0.02739    0.03074 =
         0.02880   -0.00367    0.00965   -0.00076
C47   1    1.134337    0.359469    0.449825    11.00000    0.03523    0.03111 =
         0.03729    0.00283    0.00558   -0.00177
AFIX  43
H47   2    1.199178    0.381575    0.464523    11.00000   -1.20000
AFIX   0
C48   1    1.070024    0.365773    0.396979    11.00000    0.04244    0.03875 =
         0.04083    0.01255    0.01589    0.00260
AFIX  43
H48   2    1.091039    0.392436    0.375096    11.00000   -1.20000
AFIX   0
C49   1    0.973450    0.333055    0.375124    11.00000    0.02753    0.04869 =
         0.02822    0.01017    0.00594    0.00583
AFIX  43
H49   2    0.929985    0.338303    0.338794    11.00000   -1.20000
AFIX   0
C50   1    0.940443    0.293471    0.405329    11.00000    0.02182    0.04139 =
         0.03122    0.00292    0.00954    0.00172
AFIX  43
H50   2    0.875823    0.271359    0.390446    11.00000   -1.20000
AFIX   0
C51   1    1.006134    0.287580    0.458370    11.00000    0.01980    0.02968 =
         0.02615    0.00097    0.00922    0.00140
C52   1    1.262144    0.328258    0.571715    11.00000    0.03372    0.04506 =
         0.03165   -0.00199    0.00168   -0.01272
AFIX 137
H52A  2    1.252671    0.362744    0.567682    11.00000   -1.50000
H52B  2    1.347689    0.318388    0.559415    11.00000   -1.50000
H52C  2    1.257716    0.319445    0.611176    11.00000   -1.50000
AFIX   0
C53   1    0.724499    0.246362    0.481336    11.00000    0.01440    0.03710 =
         0.01968    0.00730    0.00080    0.00124
C54   1    0.696091    0.289706    0.505493    11.00000    0.02809    0.04459 =
         0.02711   -0.00362    0.00210    0.00705
AFIX  43
H54   2    0.746872    0.300239    0.538464    11.00000   -1.20000
AFIX   0
C55   1    0.592937    0.317627    0.481191    11.00000    0.03770    0.04703 =
         0.03818   -0.00274    0.00446    0.01587
AFIX  43
H55   2    0.574838    0.347523    0.497256    11.00000   -1.20000
AFIX   0
C56   1    0.517199    0.302237    0.434158    11.00000    0.02065    0.05252 =
         0.03814    0.00689    0.00272    0.01105
AFIX  43
H56   2    0.446579    0.321370    0.418055    11.00000   -1.20000
AFIX   0
C57   1    0.543486    0.259171    0.410359    11.00000    0.01645    0.05307 =
         0.02448    0.00756   -0.00313   -0.00191
AFIX  43
H57   2    0.491197    0.248737    0.377735    11.00000   -1.20000
AFIX   0
C58   1    0.646963    0.230644    0.434002    11.00000    0.01854    0.03360 =
         0.02777    0.00105    0.00382   -0.00295
AFIX  43
H58   2    0.664150    0.200715    0.417815    11.00000   -1.20000
AFIX   0
C59   1    0.881886    0.162163    0.468918    11.00000    0.02050    0.03101 =
         0.02002   -0.00191    0.00160    0.00235
C60   1    0.995574    0.151048    0.442674    11.00000    0.01998    0.03956 =
         0.02043   -0.00140    0.00078    0.00501
AFIX  43
H60   2    1.067358    0.172823    0.444036    11.00000   -1.20000
AFIX   0
C61   1    1.003742    0.108288    0.414654    11.00000    0.03135    0.04735 =
         0.02068   -0.00021    0.00005    0.01279
AFIX  43
H61   2    1.082036    0.100416    0.397577    11.00000   -1.20000
AFIX   0
C62   1    0.897979    0.076920    0.411446    11.00000    0.04558    0.03173 =
         0.02725   -0.00455   -0.00833    0.00635
AFIX  43
H62   2    0.903181    0.047847    0.391609    11.00000   -1.20000
AFIX   0
C63   1    0.784448    0.088028    0.437246    11.00000    0.03151    0.03118 =
         0.03646    0.00098   -0.00663   -0.00159
AFIX  43
H63   2    0.711352    0.066793    0.434312    11.00000   -1.20000
AFIX   0
C64   1    0.777153    0.129507    0.466972    11.00000    0.02021    0.03635 =
         0.02622    0.00452   -0.00177   -0.00214
AFIX  43
H64   2    0.701127    0.136093    0.486233    11.00000   -1.20000
AFIX   0
C65   1    0.739947    0.180726    0.608441    11.00000    0.01730    0.04073 =
         0.02029   -0.00426   -0.00069    0.00510
F1A   6    0.972276    0.439257    0.885508    11.00000    0.03256    0.04336 =
         0.10056   -0.02160    0.00916   -0.00285
B1A   3    0.924986    0.398845    0.859207    11.00000    0.02793    0.04047 =
         0.05438   -0.00810    0.00977    0.00412
F2A   6    0.990069    0.358943    0.881832    11.00000    0.03761    0.04528 =
         0.07071   -0.00208    0.01272    0.00929
F3A   6    0.789957    0.394559    0.867474    11.00000    0.02111    0.05974 =
         0.10466   -0.02295    0.01033    0.00008
F4A   6    0.936470    0.400775    0.801569    11.00000    0.05732    0.06377 =
         0.06734    0.00218    0.01378    0.01754
PART 1 10.85

C1B   1    0.653084    0.437787    0.752996    10.85000    0.14442    0.07380 =
         0.09158    0.00301   -0.01508    0.01059
AFIX  23
H1BA  2    0.671479    0.450425    0.791548    10.85000   -1.20000
H1BB  2    0.737717    0.425704    0.740833    10.85000   -1.20000
AFIX   0
CL1B  7    0.544170    0.390408    0.755313    10.85000    0.06593    0.12299 =
         0.06871    0.00499    0.01790    0.01460
CL2B  7    0.600461    0.483434    0.709859    10.85000    0.19654    0.09639 =
         0.10385    0.01940    0.04608    0.07702
PART 2 10.15
dfix 1.79 0.005 c1b' cl1' c1b' cl2'
dfix 2.9 cl1' cl2'
isor 0.01 c1b' > Cl2'
simu 0.01 0.02 c1b' > Cl2'
C1B'  1    0.674394    0.445743    0.748504    10.15000    0.12196    0.12048 =
         0.12027   -0.00286    0.01609    0.00764
AFIX  23
H1BC  2    0.724914    0.446996    0.785860    10.15000   -1.20000
H1BD  2    0.706613    0.418143    0.727967    10.15000   -1.20000
AFIX   0
CL1'  7    0.502204    0.437950    0.757377    10.15000    0.13086    0.08561 =
         0.10358    0.02737    0.01660   -0.00287
CL2'  7    0.703893    0.498969    0.710629    10.15000    0.11298    0.15560 =
         0.13210   -0.04256    0.03885    0.03147
PART 0
isor 0.01 cl1c > Cl2d
PART 1 10.5
CL1C  7    1.212333    0.450603    0.658558    10.50000    0.10644    0.08046 =
         0.04399    0.00171   -0.00766   -0.04027
C1C   1    1.185937    0.427864    0.724508    10.50000    0.06738    0.06917 =
         0.05354    0.00828    0.00600   -0.01419
AFIX  23
H1CA  2    1.228554    0.396297    0.728866    10.50000   -1.20000
H1CB  2    1.089638    0.423461    0.726726    10.50000   -1.20000
AFIX   0
CL2C  7    1.248085    0.464440    0.779790    10.50000    0.06967    0.06852 =
         0.04709    0.00093    0.00401   -0.00591
PART 1 10.5
C1D   1    1.007772    0.557426    0.754558    10.50000    0.06316    0.08986 =
         0.07262   -0.00242    0.01908   -0.01445
AFIX  43
H1D   2    1.090040    0.544312    0.769164    10.50000   -1.20000
AFIX   0
CL1D  7    0.973302    0.609177    0.768898    10.50000    0.11640    0.10476 =
         0.07761    0.00372    0.03240    0.01537
CL2D  7    0.900415    0.523670    0.712997    10.50000    0.23899    0.13214 =
         0.12587    0.02753   -0.03231   -0.07624
PART 0
PART 2 10.5
dfix 1.54 0.005 c1a c2a c2a c3a c3a c4a c4a c5a c5a c6a
dfix 2.5 c1a c3a c2a c4a c3a c5a
simu 0.01 0.02 c1a > c6a
delu c1a > c6a
isor 0.01 c1a > C6a
C1A   1    1.257909    0.424120    0.677289    10.50000    0.18445    0.16334 =
         0.16256   -0.01332    0.02383    0.00346
AFIX 137
H1AA  2    1.319052    0.398654    0.690216    10.50000   -1.50000
H1AB  2    1.303570    0.446656    0.654416    10.50000   -1.50000
H1AC  2    1.181777    0.410529    0.654694    10.50000   -1.50000
AFIX   0
C2A   1    1.209681    0.450098    0.728457    10.50000    0.16015    0.15482 =
         0.15018   -0.00102    0.01811   -0.00894
AFIX  23
H2AA  2    1.183224    0.426818    0.756423    10.50000   -1.20000
H2AB  2    1.281441    0.470189    0.746499    10.50000   -1.20000
AFIX   0
C3A   1    1.090604    0.481000    0.707387    10.50000    0.15031    0.15354 =
         0.14984    0.00046    0.01644   -0.01155
AFIX  23
H3AA  2    1.014756    0.460570    0.694104    10.50000   -1.20000
H3AB  2    1.113756    0.501002    0.675622    10.50000   -1.20000
AFIX   0
C4A   1    1.052938    0.512609    0.756031    10.50000    0.14444    0.15087 =
         0.14040    0.00653    0.01237   -0.01230
AFIX  23
H4AA  2    0.962929    0.504722    0.766219    10.50000   -1.20000
H4AB  2    1.116453    0.508191    0.789525    10.50000   -1.20000
AFIX   0
C5A   1    1.057856    0.563958    0.734477    10.50000    0.14687    0.15167 =
         0.14432    0.00869    0.01433   -0.01006
AFIX  23
H5AA  2    1.144586    0.578941    0.745550    10.50000   -1.20000
H5AB  2    1.039845    0.565443    0.693122    10.50000   -1.20000
AFIX   0
C6A   1    0.946432    0.587337    0.764224    10.50000    0.13915    0.14379 =
         0.13504    0.03555    0.02637   -0.02067
AFIX 137
H6AA  2    0.950728    0.621869    0.759718    10.50000   -1.50000
H6AB  2    0.956850    0.579343    0.804279    10.50000   -1.50000
H6AC  2    0.860573    0.575725    0.747667    10.50000   -1.50000
PART 2 10.4
AFIX   0
dfix 1.54 0.005 c1h c2h c2h c3h
dfix 2.5 c1h c3h
simu 0.01 0.02 c1h > C3h
delu c1h > C3h
isor 0.005 c1h > C3hh
C1H   1    0.707966    0.492390    0.456215    10.40000    0.18627    0.19265 =
         0.19373    0.00107    0.01124    0.00423
AFIX 137
H1HA  2    0.644755    0.466862    0.445918    10.40000   -1.50000
H1HB  2    0.696824    0.517897    0.428310    10.40000   -1.50000
H1HC  2    0.691869    0.504886    0.493277    10.40000   -1.50000
AFIX   0
C2H   1    0.850339    0.472754    0.458009    10.40000    0.17207    0.17102 =
         0.17002    0.00199    0.01629    0.00023
AFIX  23
H2HC  2    0.852707    0.439754    0.472319    10.40000   -1.20000
H2HD  2    0.880504    0.472565    0.419717    10.40000   -1.20000
AFIX   0
C3H   1    0.942145    0.504379    0.496798    10.40000    0.16898    0.16490 =
         0.16425    0.00413    0.01900    0.00080
AFIX  23
H3HA  2    0.932881    0.537295    0.482464    10.40000   -1.20000
H3HB  2    0.907966    0.504072    0.534350    10.40000   -1.20000
AFIX   0
PART 1 10.6
dfix 1.54 0.005 c1h' c2h' c2h' c3h'
dfix 2.5 c1h' c3h'
simu 0.01 0.02 c1h' > C3h'
delu c1h' > C3h'
C1H'  1    0.714424    0.468081    0.457657    10.60000    0.16410    0.14721 =
         0.15438   -0.00270    0.01248   -0.01127
AFIX 137
H1HD  2    0.626835    0.482934    0.456765    10.60000   -1.50000
H1HE  2    0.713649    0.437965    0.478160    10.60000   -1.50000
H1HF  2    0.736433    0.462113    0.419163    10.60000   -1.50000
AFIX   0
C2H'  1    0.818834    0.501490    0.487373    10.60000    0.14097    0.13513 =
         0.13568    0.00366    0.01067   -0.00044
AFIX  23
H2HH  2    0.806976    0.533966    0.471902    10.60000   -1.20000
H2HI  2    0.806906    0.502769    0.528019    10.60000   -1.20000
AFIX   0
C3H'  1    0.958694    0.483672    0.478859    10.60000    0.13973    0.13024 =
         0.13015    0.00571    0.01637    0.00062
AFIX  23
H3HE  2    0.981314    0.488703    0.439832    10.60000   -1.20000
H3HD  2    0.969839    0.449709    0.488840    10.60000   -1.20000
AFIX   0
PART 3 10.25
REM dfix 1.54 0.005 c6h c7h c7h c8h
REM dfix 2.5 c6h c8h
REM simu 0.01 0.02 c6h > C8h
REM delu c6h > C8h
REM afix 6
REM C6H 1 0.890470 0.476227 0.463296 10.25000 0.09390
REM C7H 1 0.980671 0.507817 0.502825 10.25000 0.08234
REM C8H 1 0.896663 0.527405 0.548196 10.25000 0.17227

PART 1
C1HH  1    0.540295    0.518530    0.515625    10.50000    0.24087    0.23995 =
         0.24059    0.00095    0.01909    0.00172
AFIX  23
H1AH  2    0.630449    0.504933    0.521872    10.50000   -1.20000
H1BH  2    0.546773    0.544870    0.488575    10.50000   -1.20000
AFIX   0
C2HH  1    0.517769    0.539556    0.564590    10.50000    0.12215    0.12310 =
         0.12089   -0.00157    0.01178    0.00875
AFIX  23
H2HA  2    0.479684    0.514417    0.587238    10.50000   -1.20000
H2HB  2    0.445215    0.562463    0.554992    10.50000   -1.20000
AFIX   0
C3HH  1    0.608494    0.563696    0.601980    10.50000    0.18067    0.18096 =
         0.18589    0.00228    0.02554    0.00056
AFIX 137
H3AH  2    0.570788    0.567792    0.638051    10.50000   -1.50000
H3BH  2    0.627539    0.594893    0.586417    10.50000   -1.50000
H3HC  2    0.690632    0.545291    0.607632    10.50000   -1.50000
PART 0
REM #####
REM #####
REM #####
AFIX   0
HKLF      4


REM   SIR2018 run in space group P 1 21/n 1
REM wR2 = 0.248287, GooF = S = 1.14840, Restrained GooF = 1.14551 for all data
REM R1 = 0.094556 for 10605 Fo > 4sig(Fo) and 0.134690 for all 15458 data
REM 954 parameters refined using 242 restraints

END

WGHT      0.0772     39.5014

REM Highest difference peak  1.604,  deepest hole -1.118,  1-sigma level  0.116
Q1    1   0.8868  0.2069  0.5582  11.00000  0.05    1.60
Q2    1   0.9335  0.2039  0.6415  11.00000  0.05    1.59
Q3    1   0.9085  0.1713  0.6002  11.00000  0.05    1.32
Q4    1   0.9075  0.2368  0.6007  11.00000  0.05    1.17
Q5    1   1.0343  0.1337  0.6787  11.00000  0.05    1.04
Q6    1   0.8790  0.1815  0.5085  11.00000  0.05    0.94
Q7    1   0.7575  0.5320  0.6939  11.00000  0.05    0.94
Q8    1   0.9030  0.2976  0.6598  11.00000  0.05    0.87
Q9    1   0.5673  0.4864  0.4620  11.00000  0.05    0.80
Q10   1   0.8879  0.2700  0.6217  11.00000  0.05    0.79
Q11   1   0.9762  0.1720  0.6319  11.00000  0.05    0.71
Q12   1   0.9336  0.2702  0.7042  11.00000  0.05    0.70
Q13   1   1.1428  0.4824  0.7481  11.00000  0.05    0.70
Q14   1   0.8494  0.2094  0.4743  11.00000  0.05    0.66
Q15   1   0.8303  0.2902  0.8001  11.00000  0.05    0.64
Q16   1   1.0051  0.1035  0.6390  11.00000  0.05    0.59
Q17   1   0.9774  0.1388  0.5982  11.00000  0.05    0.55
Q18   1   1.0566  0.5238  0.7574  11.00000  0.05    0.54
Q19   1   0.9811  0.5779  0.7565  11.00000  0.05    0.53
Q20   1   1.0159  0.5220  0.6914  11.00000  0.05    0.51
Q21   1   1.1227  0.3284  0.5187  11.00000  0.05    0.51
Q22   1   1.0721  0.3000  0.4711  11.00000  0.05    0.50
Q23   1   0.9132  0.4808  0.4714  11.00000  0.05    0.50
Q24   1   0.9530  0.1102  0.6118  11.00000  0.05    0.50
Q25   1   1.2863  0.2414  0.7076  11.00000  0.05    0.47
;
_shelx_res_checksum   71220

_shelx_hkl_file
;
   0   0  -4 1.87821 3.25829   3
   0   0  -4-6.81099 3.97396   7
   0   0   4 10.1659 3.82323   7
   0   0   4 6.11681 3.66711   2
   0   0   4-6.26359 3.24716   1
   0   0   5-4.73238 4.34262   2
   0   0  -5-7.33007 4.17148   7
   0   0  -5-3.65905 4.04626   3
   0   0   5-7.49920 4.75038   7
   0   0   5-2.28524 1.88130   8
   0   0  -5-0.12887 1.49281   8
   0   0   5-8.07631 3.54334   1
   0   0  -5-8.87760 3.67683   1
   0   0   6 3133.90 161.715   1
   0   0  -6 3377.77 161.758   3
   0   0   6 3213.55 161.689   3
   0   0   6 3222.03 161.888   7
   0   0  -6 3155.10 161.845   7
   0   0  -6 2992.87 161.741   1
   0   0   6 3129.64 161.907   2
   0   0  -6 2755.84 161.806   2
   0   0  -6 3140.98 161.394   8
   0   0   6 3074.43 161.440   8
   0   0   7-8.91219 5.90228   7
   0   0  -7-8.69056 4.77803   3
   0   0   7-11.6773 4.48993   1
   0   0  -7-6.19175 4.58888   1
   0   0   8 3857.75 206.310   1
   0   0  -8 4183.32 206.362   3
   0   0   8 4023.72 206.280   3
   0   0   8 4126.61 206.531   7
   0   0  -8 3964.21 206.476   7
   0   0   8 4040.32 206.577   2
   0   0  -8 3699.67 206.463   2
   0   0  -8 3981.10 205.902   8
   0   0   8 3966.70 205.977   8
   0   0   9-1.23365 2.64554   8
   0   0  -9-2.80847 5.29409   2
   0   0   9 3.70534 5.63360   2
   0   0  -9-2.25194 5.21998   7
   0   0  -9-2.24472 2.28481   4
   0   0  -9-5.91101 5.09794   1
   0   0   9-7.92910 4.84542   1
   0   0  -9 0.81262 1.70450   8
   0   0   9 4.51750 6.07951   7
   0   0 -10 407.923 23.1361   7
   0   0  10 445.840 23.5081   7
   0   0  10 428.731 22.9545   1
   0   0  10 394.697 22.9454   3
   0   0 -10 371.542 23.3001   3
   0   0 -10 390.634 23.2846   2
   0   0  10 434.296 23.5727   2
   0   0 -10 399.999 23.1625   1
   0   0 -10 445.409 21.9840   8
   0   0  10 403.041 22.2026   8
   0   0  11-4.13925 3.20511   8
   0   0  11 15.8774 5.85547   3
   0   0  11-0.90677 6.91020   2
   0   0 -11-4.44922 6.28898   2
   0   0  11-3.97261 6.99520   7
   0   0 -11-3.33177 5.98371   7
   0   0 -11 2.40530 7.48754   3
   0   0 -11-2.32387 6.19492   1
   0   0  11 1.12574 5.59574   1
   0   0 -11-4.34411 2.07956   8
   0   0  12 8.15165 3.64787   8
   0   0  12 2.62639 5.95471   3
   0   0 -12 4.27184 6.45504   2
   0   0  12 7.36117 7.33186   2
   0   0 -12 0.46169 6.24368   1
   0   0  12 5.68560 7.40086   7
   0   0 -12 1.44331 6.33982   7
   0   0 -12 2.54466 7.01829   3
   0   0  12 9.74054 5.64230   1
   0   0 -12 2.51126 2.03409   8
   0   0  13 3.23847 3.73675   8
   0   0  13-0.11052 6.14802   3
   0   0 -13 1.59110 6.65531   2
   0   0  13-3.14165 7.53344   2
   0   0 -13 0.57577 6.67310   7
   0   0 -13 8.56633 7.28525   3
   0   0  13 1.39796 7.75240   7
   0   0 -13-0.38339 2.08632   8
   0   0  13 0.04038 5.86996   1
   0   0  14 346.805 20.8723   8
   0   0 -14 411.147 22.4698   1
   0   0 -14 361.648 22.3505   2
   0   0  14 390.163 22.8691   2
   0   0  14 387.151 22.7693   7
   0   0 -14 354.554 22.2180   7
   0   0  14 401.069 21.9039   3
   0   0 -14 362.955 22.4292   3
   0   0  14 415.011 22.0129   1
   0   0 -14 409.999 20.4386   8
   0   0  15-5.46605 4.60515   8
   0   0  15-8.97912 7.34964   3
   0   0 -15-5.39620 8.07981   1
   0   0  15 1.13005 8.37597   2
   0   0  15 2.50787 8.67696   7
   0   0 -15-4.66994 7.41914   7
   0   0 -15-20.8122 8.91780   3
   0   0 -15-4.37788 2.41094   8
   0   0  15-7.50402 7.02502   1
   0   0  16 87.7265 8.00206   8
   0   0  16 85.8784 10.3760   3
   0   0 -16 105.853 10.5392   7
   0   0  16 102.199 11.7799   2
   0   0 -16 108.359 11.3082   1
   0   0  16 93.1433 11.6465   7
   0   0 -16 131.289 6.75190   8
   0   0  16 127.379 10.3472   1
   0   0  17 0.56552 5.47379   8
   0   0  17-4.73486 8.51111   3
   0   0 -17 8.17660 9.10766   1
   0   0  17 1.61494 10.1673   2
   0   0 -17 2.13114 8.42903   7
   0   0  17-4.67200 10.5593   7
   0   0 -17-3.43888 2.83766   8
   0   0  17 9.23523 8.10775   1
   0   0  18 240.963 14.0892   1
   0   0 -18 230.337 14.6615   7
   0   0  18 172.013 14.1455   3
   0   0  18 189.502 11.7769   8
   0   0  18 235.944 16.1137   2
   0   0 -18 236.173 15.5022   1
   0   0 -18 168.549 10.4485   8
   0   0 -19 34.2874 9.54827   7
   0   0  19 12.7936 11.5020   2
   0   0 -19 11.2460 10.7492   1
   0   0  19 27.5882 8.97728   1
   0   0  19 2.45038 9.49534   3
   0   0  19 15.5918 6.15033   8
   0   0  20 328.111 17.5625   2
   0   0  20 267.021 16.2372   1
   0   0 -20 310.587 17.1223   7
   0   0  20 216.184 16.3427   3
   0   0 -20 218.814 12.8573   8
   0   0  20 195.682 14.1220   8
   0   0  20 298.845 19.0669   2
   0   0 -20 251.723 17.9653   1
   0   0 -21 65.5850 10.5346   7
   0   0 -21 17.4198 3.99446   8
   0   0 -21 47.7349 11.7574   1
   0   0  21 43.9063 12.8406   2
   0   0  22 18.0803 11.0296   5
   0   0 -22 22.2161 10.3023   7
   0   0 -22-8.39192 3.93968   8
   0   0 -22 15.1226 11.9839   1
   0   0  22 14.0653 12.8552   2
   0   0 -23 20.1317 12.2672   1
   0   0  23-1.25257 13.6020   2
   0   0 -23 23.0084 10.6176   7
   0   0  23 3.37217 11.2427   5
   0   0 -24 64.6163 14.0695   1
   0   0  24 89.9741 14.8989   2
   0   0  24 87.0204 13.4417   5
   0   0 -24 82.9428 11.9874   7
   0   0  25 3.01233 14.3596   2
   0   0 -25-0.96179 13.8434   1
   0   0  25 14.1074 11.1161   9
   0   0  25 17.1532 12.3626   5
   0   0 -25-9.14972 11.1891   7
   0   0 -26 76.0623 15.5467   1
   0   0  26 100.628 16.6726   2
   0   0  26 59.0396 12.5997   9
   0   0 -26 109.281 13.3654   7
   0   0  26 81.8857 14.5476   5
   0   0  27-8.79800 11.8296   9
   0   0 -27 7.01985 11.9318   7
   0   0  28 37.4265 12.9098   9
   0   0 -28 54.6050 12.7409   7
   0   0  29 9.12330 12.7283   9
   0   0 -29 3.61881 12.5188   7
   0   0  30 137.380 17.5692   9
   0   0 -30 265.935 18.9885   7
   0   0 -31-1.73876 14.2149   7
   0   1   3 39.0842 3.86430   2
   0  -1  -3 56.4609 3.02833   8
   0   1   3 53.0656 3.04302   8
   0  -1   3 61.0821 3.90880   1
   0   1   4 3.20177 3.60919   7
   0  -1  -4-7.43875 3.77116   7
   0  -1  -4-1.43739 2.92880   3
   0  -1   4 8.69336 4.33906   7
   0   1   4 6.18340 3.48984   2
   0  -1   4 6.30093 4.05668   2
   0  -1   4-6.23030 3.49132   1
   0  -1   5 3088.22 172.243   8
   0  -1   5 3450.15 172.687   2
   0  -1   5 3301.63 172.489   1
   0   1   5 3452.92 172.611   2
   0   1  -5 3284.94 172.558   1
   0  -1  -5 3223.03 172.550   7
   0   1  -5 3539.46 172.533   3
   0  -1  -5 3714.22 172.461   3
   0   1   5 3531.25 172.431   3
   0   1   5 3178.19 172.273   4
   0   1   5 3159.99 172.550   7
   0   1  -5 3181.42 172.593   7
   0  -1   5 3474.18 172.657   7
   0   1   5 3337.09 172.251   8
   0  -1  -5 3357.36 172.223   8
   0   1   5 3621.68 172.508   1
   0  -1   6 4018.40 214.266   8
   0   1   6 4295.50 214.696   2
   0  -1   6 4072.91 214.738   2
   0   1  -6 4143.24 214.623   1
   0  -1  -6 3977.06 214.611   7
   0   1   6 4324.68 214.482   3
   0   1   6 3952.97 214.292   4
   0  -1  -6 4491.63 214.513   3
   0   1  -6 4330.75 214.582   3
   0   1  -6 4072.55 214.679   7
   0   1   6 4101.00 214.648   7
   0  -1   6 3885.07 214.672   7
   0  -1  -6 4133.95 214.223   8
   0   1   6 4051.51 214.261   8
   0   1  -6 4320.51 214.218   8
   0  -1   6 3968.71 214.518   1
   0   1   6 4262.39 214.549   1
   0  -1   7 95.5869 6.72991   8
   0   1   7 112.622 6.70170   8
   0  -1   7 134.740 8.65517   2
   0   1  -7 126.484 8.31236   1
   0   1   7 125.761 8.41565   2
   0   1  -7 105.080 8.46387   2
   0   1   7 112.168 8.47700   7
   0  -1   7 126.320 8.87581   7
   0   1  -7 103.776 8.37147   7
   0  -1  -7 110.542 8.04270   7
   0  -1  -7 124.892 7.85092   3
   0   1   7 107.713 6.87810   4
   0   1   7 110.148 7.55114   3
   0   1  -7 133.588 8.18387   3
   0  -1  -7 126.469 7.73347   1
   0   1   7 115.421 7.78073   1
   0  -1   7 106.851 7.70881   1
   0  -1  -7 125.623 6.39627   8
   0   1  -7 120.564 6.37195   8
   0  -1   8 18.8789 2.53503   8
   0   1   8 1.29393 4.06729   3
   0  -1   8 4.20411 5.52205   2
   0   1  -8 0.49836 4.83784   1
   0   1   8 5.18448 5.31401   2
   0   1  -8 2.11264 4.95486   2
   0  -1  -8 8.05460 4.57788   7
   0  -1   8-0.37570 4.48281   3
   0   1  -8 1.88777 5.19487   3
   0  -1  -8-1.78523 4.47831   3
   0   1   8 4.54700 2.71553   4
   0   1   8 4.00996 5.01000   7
   0   1  -8 3.35103 4.76658   7
   0  -1   8 3.03757 5.82653   7
   0   1  -8 4.43004 1.63364   8
   0  -1  -8 8.48588 1.69247   8
   0   1   8 3.47987 2.47388   8
   0  -1   8 2.18150 4.14301   1
   0   1   8 5.24643 4.19361   1
   0  -1  -8 2.15828 4.33163   1
   0   1   9 393.318 21.0385   8
   0  -1   9 381.238 21.0554   8
   0   1   9 457.395 22.1898   2
   0   1  -9 386.885 21.9713   1
   0  -1  -9 391.733 21.8186   1
   0  -1   9 419.852 22.3511   2
   0   1  -9 382.754 22.0620   2
   0  -1  -9 404.179 21.9244   7
   0   1  -9 399.115 21.0525   4
   0   1  -9 350.317 22.0027   3
   0   1   9 393.072 21.1452   4
   0   1   9 373.523 21.6165   3
   0  -1  -9 372.624 21.7627   3
   0  -1   9 371.002 21.7458   3
   0   1   9 421.324 22.2038   7
   0  -1   9 398.880 22.2252   7
   0   1  -9 381.754 21.9712   7
   0  -1  -9 432.739 20.8796   8
   0   1  -9 403.802 20.8515   8
   0   1   9 393.150 21.6942   1
   0  -1   9 395.563 21.7215   1
   0  -1  10 320.000 18.8261   8
   0   1  10 345.264 18.8188   8
   0   1 -10 350.380 20.0664   2
   0   1  10 374.570 20.2131   2
   0   1 -10 355.655 20.1738   1
   0  -1 -10 334.592 19.7271   1
   0  -1  10 375.091 20.3226   2
   0  -1 -10 385.239 20.0538   7
   0  -1  10 329.050 19.7228   3
   0   1  10 342.963 18.9065   4
   0   1 -10 363.544 18.7750   4
   0   1  10 324.076 19.5964   3
   0   1 -10 291.330 20.3351   3
   0  -1 -10 294.200 20.0117   3
   0   1 -10 360.880 20.0266   7
   0   1  10 358.427 20.1236   7
   0  -1  10 361.665 20.3627   7
   0   1 -10 373.371 18.5708   8
   0  -1 -10 386.262 18.6044   8
   0   1  10 342.292 19.6229   1
   0  -1  10 325.511 19.5895   1
   0   1  11 187.753 11.1920   8
   0  -1  11 175.529 11.2190   8
   0  -1 -11 187.212 12.6430   1
   0   1 -11 200.463 12.9518   1
   0  -1  11 210.966 13.3415   2
   0   1  11 214.914 13.2972   2
   0   1 -11 157.282 12.7723   2
   0   1  11 200.866 13.1332   7
   0   1 -11 200.203 12.7551   7
   0  -1  11 192.300 13.4642   7
   0  -1 -11 207.917 12.6385   7
   0  -1  11 214.690 12.5197   3
   0   1 -11 217.664 13.4062   3
   0   1 -11 189.683 11.0463   4
   0  -1 -11 257.401 13.4849   3
   0   1  11 220.220 12.4863   3
   0  -1  11 192.687 12.4776   1
   0   1  11 203.615 12.4175   1
   0   1 -11 212.593 10.7908   8
   0  -1 -11 214.593 10.8291   8
   0  -1  12 17.7865 3.77630   8
   0   1  12 16.2023 3.85753   8
   0  -1  12 23.2620 6.27260   3
   0   1  12 26.7499 6.12538   3
   0   1 -12 23.7888 7.01489   2
   0   1 -12 31.6878 7.10763   1
   0  -1  12 17.3734 7.32899   2
   0   1  12 23.6586 7.15436   2
   0   1  12 19.6207 7.27324   7
   0  -1  12 19.5176 8.04163   7
   0   1 -12 22.5044 6.69633   7
   0  -1 -12 21.2348 6.40275   7
   0   1 -12 7.85007 7.48938   3
   0  -1 -12 11.4619 6.74083   3
   0   1 -12 23.2296 3.23888   4
   0  -1 -12 19.2333 6.30318   1
   0   1  12 21.5038 6.15051   1
   0  -1  12 37.2952 6.23876   1
   0   1 -12 19.8618 2.38474   8
   0  -1 -12 18.5598 2.48017   8
   0   1  13 7.96686 3.81870   8
   0  -1  13 10.0679 3.91221   8
   0  -1  13 11.0629 6.44848   3
   0   1  13 5.99903 6.14046   3
   0  -1  13 9.49247 7.60034   2
   0   1  13 12.3563 7.68823   2
   0   1 -13 6.26277 6.95955   1
   0   1 -13 6.16653 6.85166   2
   0   1 -13 5.72552 6.73381   7
   0  -1 -13 7.11701 6.53634   7
   0   1 -13 7.24299 3.01748   4
   0  -1 -13 7.61501 6.87114   3
   0   1 -13 7.07482 7.65010   3
   0   1  13 11.7210 7.72223   7
   0  -1  13 7.32250 8.00556   7
   0  -1 -13 4.11257 2.23573   8
   0   1 -13 7.78088 2.17734   8
   0  -1 -13 11.4322 6.52554   1
   0  -1  13 11.1747 5.91991   1
   0   1  13 5.26118 6.27105   1
   0   1  14 695.609 39.9378   8
   0  -1  14 658.108 39.9252   8
   0  -1 -14 772.126 41.1101   1
   0  -1  14 823.674 41.6995   2
   0   1 -14 733.804 41.1786   2
   0   1  14 779.897 41.4679   2
   0   1 -14 769.190 41.0885   7
   0  -1  14 775.806 41.4664   7
   0   1  14 753.887 41.2541   7
   0  -1 -14 767.373 41.0837   7
   0  -1 -14 748.262 40.9678   3
   0  -1  14 758.513 40.7797   3
   0   1  14 753.755 40.7395   3
   0   1  14 802.030 40.8099   1
   0  -1  14 801.763 40.8342   1
   0   1 -14 813.408 39.6176   8
   0  -1 -14 765.853 39.6546   8
   0   1 -15 63.4047 4.07992   8
   0  -1 -15 66.6891 4.27611   8
   0   1  15 63.8819 8.75084   2
   0   1  15 62.9008 9.53364   7
   0  -1  15 69.8629 9.99842   7
   0  -1 -15 66.6333 8.59389   7
   0   1 -15 55.4635 8.57189   7
   0  -1 -15 29.3597 9.04796   3
   0   1  15 69.3600 9.86016   2
   0   1 -15 57.9286 9.39954   1
   0  -1  15 61.5174 9.95135   2
   0   1 -15 59.7024 8.72836   2
   0  -1 -15 62.2525 9.06880   1
   0  -1  15 53.1012 8.26833   3
   0   1  15 50.9468 7.90154   3
   0  -1  15 57.3545 5.76732   8
   0   1  15 60.7713 5.70355   8
   0   1  15 56.5000 7.85295   1
   0  -1  15 60.3255 7.83703   1
   0  -1 -16 406.157 20.0980   8
   0   1 -16 395.826 20.0113   8
   0   1  16 406.896 22.5740   2
   0  -1  16 389.553 23.1989   7
   0   1  16 376.446 22.8313   7
   0   1 -16 359.108 22.4496   7
   0  -1 -16 392.718 22.4048   7
   0   1  16 330.917 21.9249   3
   0  -1 -16 477.199 23.1307   3
   0  -1  16 341.381 22.1477   3
   0  -1  16 313.949 20.6110   8
   0   1  16 332.598 20.6615   8
   0   1  16 406.551 23.2019   2
   0  -1  16 399.755 23.3409   2
   0   1 -16 321.916 22.3123   2
   0  -1 -16 438.423 22.8620   1
   0   1 -16 397.589 23.0429   1
   0  -1  16 381.941 21.9287   1
   0   1  16 380.667 21.9408   1
   0   1 -17 44.8625 3.64991   8
   0  -1 -17 41.0052 3.89048   8
   0   1  17 39.9506 9.54295   2
   0   1  17 41.2800 10.7103   7
   0  -1  17 43.4425 11.0414   7
   0  -1 -17 40.8565 8.93811   7
   0   1 -17 51.3445 9.45362   7
   0   1 -17 54.2994 10.4473   1
   0  -1 -17 44.1022 9.94028   1
   0   1  17 44.5803 10.5140   2
   0   1 -17 61.4740 9.61751   2
   0  -1  17 58.9571 11.2069   2
   0   1  17 44.9235 9.06525   3
   0  -1  17 51.0662 9.27174   3
   0   1  17 32.3422 5.99029   8
   0  -1  17 44.0315 6.11993   8
   0  -1  17 62.1471 8.69509   1
   0   1  17 40.4536 8.39047   1
   0   1  18 378.929 17.9913   2
   0   1  18 276.242 16.7957   1
   0  -1  18 292.283 16.8999   1
   0  -1 -18 313.563 17.4150   7
   0   1 -18 288.257 17.4315   7
   0  -1  18 254.172 17.0637   3
   0   1 -18 266.763 18.5319   1
   0   1  18 326.543 18.8283   2
   0  -1  18 328.290 19.0018   2
   0   1  18 242.277 16.8719   3
   0   1 -18 254.292 13.7948   8
   0  -1 -18 223.007 13.8875   8
   0  -1  18 238.957 14.9012   8
   0   1  18 241.036 14.8899   8
   0   1  19 162.880 12.6204   2
   0   1  19 119.900 11.1128   1
   0  -1  19 136.248 11.2698   1
   0  -1 -19 146.711 11.9831   7
   0   1 -19 144.964 12.1741   7
   0  -1  19 107.096 11.7343   3
   0   1 -19 128.315 13.1809   1
   0  -1 -19 117.555 12.2624   1
   0   1  19 160.979 13.8180   2
   0  -1  19 149.458 13.9496   2
   0   1  19 98.6902 11.3752   3
   0   1 -19 99.2553 6.70369   8
   0  -1 -19 85.2083 6.89735   8
   0  -1  19 115.664 8.68857   8
   0   1  19 108.821 8.69073   8
   0   1  20 298.571 16.6596   2
   0  -1  20 205.784 15.0283   1
   0   1  20 230.546 15.1215   1
   0   1 -20 226.478 15.9745   7
   0  -1 -20 276.113 16.0968   7
   0  -1  20 252.338 16.6764   5
   0   1 -20 201.680 16.8339   1
   0  -1  20 245.361 17.9179   2
   0  -1 -20 228.734 16.6279   1
   0   1  20 285.365 17.7659   2
   0   1  20 198.591 15.4095   3
   0  -1  20 175.284 15.6681   3
   0   1 -20 200.202 11.6332   8
   0  -1 -20 206.686 11.8079   8
   0  -1  20 176.303 13.0716   8
   0   1  20 205.874 13.1215   8
   0  -1 -21 169.332 14.9725   7
   0   1 -21 223.050 15.5820   7
   0   1 -21 198.415 10.6614   8
   0  -1 -21 178.710 10.7841   8
   0  -1  21 208.971 17.3814   2
   0   1 -21 177.814 16.3799   1
   0   1  21 196.597 16.9198   2
   0  -1 -21 158.390 15.7038   1
   0  -1  21 221.778 15.9172   5
   0   1 -22 41.6332 10.7079   7
   0  -1 -22 29.1554 9.97141   7
   0  -1 -22 24.5568 4.31901   8
   0   1 -22 24.8242 4.05375   8
   0  -1  22 50.8814 13.3987   2
   0   1 -22 44.7938 12.4769   1
   0  -1 -22 31.8639 11.7593   1
   0   1  22 54.0240 12.7359   2
   0  -1  22 51.2601 11.5403   5
   0  -1 -23 29.2567 10.6559   7
   0   1 -23 81.1587 11.2493   7
   0  -1  23 56.1059 11.9446   5
   0  -1 -23 18.5775 4.77764   8
   0   1 -23 52.8702 12.8828   1
   0  -1 -23 33.4447 12.7802   1
   0   1  23 32.2799 13.2295   2
   0  -1  23 56.2634 14.2033   2
   0   1  24 103.818 13.7789   5
   0  -1  24 114.831 14.1841   5
   0   1 -24 129.097 13.2955   7
   0  -1 -24 102.167 12.6416   7
   0   1  24 83.5513 12.3938   9
   0  -1 -24 92.6025 14.8239   1
   0   1  24 105.455 15.2373   2
   0   1 -24 89.7192 14.9109   1
   0  -1  24 106.174 15.9593   2
   0   1  25 4.49124 12.0717   5
   0  -1  25 8.06414 12.6445   5
   0   1 -25 21.6903 11.3448   7
   0  -1 -25-4.46465 11.2052   7
   0   1  25-1.06633 10.5370   9
   0   1  25 2.61345 14.1204   2
   0   1 -25 9.74110 13.7729   1
   0  -1  25 11.9155 14.5696   2
   0  -1 -25 11.3572 13.7984   1
   0   1  26 130.191 14.8906   5
   0  -1  26 119.902 15.4098   5
   0  -1 -26 100.199 15.9949   1
   0   1  26 112.526 16.7137   2
   0   1 -26 95.0296 16.0878   1
   0  -1  26 113.372 16.9824   2
   0  -1 -26 115.177 13.7610   7
   0   1 -26 96.8497 13.3957   7
   0  -1  26 79.4461 13.1513   9
   0   1  26 95.6129 13.1033   9
   0  -1 -27 12.4264 11.9589   7
   0   1 -27 40.7730 12.5395   7
   0  -1  27 13.5323 12.1448   9
   0   1  27 4.29140 11.7530   9
   0   1 -28 5.55019 12.3539   7
   0  -1 -28 28.6611 12.6683   7
   0  -1  28-3.98140 12.4050   9
   0   1  28 16.1099 12.1596   9
   0  -1 -29 16.7308 12.8401   7
   0   1 -29 25.4684 12.9051   7
   0  -1  29 18.8529 12.7884   9
   0   1  29 19.7592 13.0295   9
   0   1  30 203.514 19.0229   9
   0  -1  30 193.495 19.3030   9
   0   1 -31 62.6258 14.9029   7
   0   1 -32 160.227 18.3495   7
   0   2   3 1361.81 53.2535   2
   0   2   3 888.244 53.0646   7
   0  -2  -3 1303.42 53.0153   3
   0  -2   3 1518.28 53.3305   1
   0   2   3 1691.61 53.1014   3
   0  -2  -3 1573.21 52.9353   8
   0  -2   4 110.218 7.20034   7
   0   2   4 90.0006 6.24109   7
   0  -2   4 102.684 6.56414   5
   0  -2  -4 90.2323 6.22750   7
   0  -2  -4 102.240 5.73307   3
   0   2   4 96.8393 5.85276   3
   0   2   4 85.5356 6.18097   2
   0  -2   4 89.5306 6.48337   1
   0  -2   4 105.148 7.00766   2
   0   2  -4 83.0614 6.48851   1
   0  -2  -4 96.3314 5.15101   8
   0   2   4 89.4200 5.19842   8
   0  -2  -5 287.498 14.6310   8
   0   2   5 281.056 14.6889   8
   0  -2   5 310.696 15.9414   7
   0   2  -5 292.360 15.6955   7
   0   2   5 241.891 15.3391   7
   0  -2  -5 269.186 15.3045   7
   0  -2  -5 304.664 15.0470   3
   0   2   5 296.510 15.0649   3
   0  -2   5 277.946 15.5256   5
   0   2   5 296.138 15.4157   2
   0  -2   5 283.393 15.8896   2
   0   2  -5 300.526 15.5122   1
   0  -2   5 242.006 14.7512   8
   0   2   5 272.053 15.2203   1
   0  -2  -6 1808.33 93.2097   8
   0   2   6 1864.23 93.2602   8
   0   2   6 1745.25 93.6333   2
   0   2  -6 1872.87 93.8056   7
   0  -2   6 1843.16 93.8618   7
   0   2   6 1631.13 93.6108   7
   0  -2  -6 1856.08 93.6617   7
   0  -2  -6 1966.45 93.4946   3
   0  -2   6 1873.58 93.8073   5
   0   2   6 1895.37 93.4924   3
   0  -2   6 1795.27 93.5918   1
   0   2  -6 1770.89 93.7201   1
   0  -2   6 1814.88 93.8513   2
   0   2   6 1929.68 93.7359   2
   0   2   6 1883.77 93.5724   1
   0  -2   6 1576.34 93.2486   8
   0   2   7 2.15246 2.56655   8
   0  -2  -7 13.3259 1.91246   8
   0   2   7 0.46228 5.15909   2
   0  -2   7 1.96498 6.37129   7
   0   2  -7 6.56389 5.43682   7
   0   2   7 8.76205 5.00074   7
   0  -2  -7 7.12115 4.85075   7
   0  -2  -7 7.62226 4.27851   3
   0   2   7 2.89094 2.78624   4
   0   2  -7-2.92573 5.76591   3
   0  -2   7 11.4990 5.06947   5
   0  -2   7 5.97866 6.29599   2
   0   2  -7 2.24233 5.52191   2
   0   2   7 5.50128 5.02041   2
   0   2  -7 10.4933 5.62372   1
   0   2   7-2.15313 4.13807   3
   0  -2   7-3.71145 2.98740   8
   0   2   7-0.04413 4.59027   1
   0  -2   7 7.39582 4.60113   1
   0   2  -8 388.935 19.0937   8
   0   2   8 356.576 19.2560   8
   0  -2  -8 380.178 19.1192   8
   0   2   8 351.532 20.0333   2
   0   2   8 364.652 20.1810   7
   0  -2   8 397.685 20.5634   7
   0   2  -8 319.769 20.1948   7
   0  -2  -8 359.313 19.9889   7
   0   2  -8 344.217 19.3530   4
   0   2   8 346.310 19.2955   4
   0   2  -8 369.349 20.1812   3
   0  -2  -8 379.179 19.8748   3
   0   2   8 370.280 19.7178   3
   0   2   8 366.972 20.2535   2
   0   2  -8 353.210 20.3028   2
   0   2  -8 357.088 20.2585   1
   0  -2   8 376.080 20.4819   2
   0  -2  -8 354.400 19.8697   1
   0  -2   8 357.782 19.8557   1
   0   2   8 364.627 19.8770   1
   0  -2   8 354.733 19.2732   8
   0   2   9 19.9274 3.01898   8
   0  -2  -9 22.7590 2.17991   8
   0   2  -9 27.1758 2.10364   8
   0   2   9 20.7163 5.45544   2
   0   2  -9 25.8673 5.96658   7
   0  -2   9 24.7207 6.87433   7
   0   2   9 22.4510 5.63818   7
   0  -2  -9 22.0460 5.22392   7
   0   2  -9 21.1119 3.30397   4
   0   2   9 18.7414 3.13408   4
   0  -2   9 24.8283 6.17388   2
   0   2   9 20.1792 5.66787   2
   0   2  -9 20.5436 5.90875   2
   0   2  -9 15.0378 5.58257   1
   0   2   9 0.56845 5.07742   3
   0  -2   9 20.8952 3.13450   8
   0  -2  -9-0.78614 5.02845   1
   0  -2   9 14.0478 4.86773   1
   0   2   9 10.4898 4.97472   1
   0   2 -10 195.611 9.46359   8
   0  -2 -10 189.274 9.51941   8
   0  -2  10 199.775 12.1679   7
   0   2 -10 174.572 11.4306   7
   0   2  10 171.157 11.5744   7
   0  -2 -10 177.008 11.1848   7
   0   2 -10 77.7232 12.3451   3
   0  -2  10 157.605 11.3014   3
   0  -2 -10 113.016 11.3345   3
   0   2 -10 178.860 9.94073   4
   0   2  10 165.325 10.9585   3
   0   2  10 162.673 9.99942   4
   0   2  10 175.091 11.4341   2
   0   2  10 182.826 11.6006   2
   0  -2  10 197.202 12.2565   2
   0   2 -10 171.393 11.5411   1
   0   2 -10 176.914 11.7638   2
   0  -2  10 174.059 9.89987   8
   0   2  10 184.731 9.87082   8
   0  -2 -10 136.916 11.0457   1
   0   2  10 170.712 11.0494   1
   0  -2  10 174.578 10.9790   1
   0  -2 -11 619.180 31.5396   8
   0   2 -11 616.697 31.4838   8
   0   2 -11 606.797 32.8093   7
   0   2  11 587.796 32.8055   7
   0  -2  11 647.322 33.1848   7
   0  -2 -11 614.018 32.6975   7
   0   2 -11 576.889 31.7171   4
   0   2  11 612.141 32.3605   3
   0   2  11 581.679 31.8034   4
   0  -2 -11 735.643 32.7237   3
   0  -2  11 646.793 32.5384   3
   0   2 -11 669.413 33.0722   3
   0   2  11 599.698 32.6726   2
   0   2 -11 551.303 32.7865   2
   0   2 -11 588.936 32.9190   1
   0   2  11 662.727 32.9153   2
   0  -2 -11 578.340 32.4279   1
   0  -2  11 628.012 33.1769   2
   0  -2  11 527.019 31.7189   8
   0   2  11 598.579 31.7380   8
   0   2  11 630.846 32.4740   1
   0  -2  11 613.422 32.4226   1
   0   2 -12 1275.88 64.1213   8
   0  -2 -12 1289.15 64.1793   8
   0   2  12 1256.54 65.3015   7
   0  -2  12 1291.46 65.5135   7
   0   2 -12 1247.12 65.3134   7
   0  -2 -12 1298.11 65.1915   7
   0   2 -12 1234.52 64.3092   4
   0   2  12 1233.37 64.8544   3
   0   2  12 1190.72 64.4081   4
   0  -2  12 1252.64 64.9477   3
   0  -2 -12 1243.89 64.9961   3
   0   2  12 1114.62 65.0920   2
   0  -2 -12 1217.27 65.0487   1
   0   2  12 1322.85 65.4590   2
   0  -2  12 1310.62 65.6057   2
   0   2 -12 1235.32 65.3669   1
   0   2 -12 1186.51 65.2950   2
   0  -2  12 1081.99 64.3210   8
   0   2  12 1212.25 64.3452   8
   0  -2  12 1279.28 64.9780   1
   0   2  12 1265.99 64.9832   1
   0  -2 -13 151.398 8.05484   8
   0   2 -13 152.748 7.91987   8
   0  -2  13 152.258 11.9532   7
   0   2 -13 141.682 10.8023   7
   0   2  13 146.588 11.1382   7
   0  -2 -13 149.785 10.7762   7
   0  -2  13 144.756 10.3353   3
   0   2  13 138.109 8.86447   4
   0  -2 -13 160.270 10.8081   3
   0   2 -13 146.208 8.46260   4
   0   2  13 131.720 10.1824   3
   0   2  13 151.455 10.8958   2
   0   2 -13 147.212 11.1937   1
   0   2 -13 138.067 10.9025   2
   0  -2 -13 150.063 10.4932   1
   0  -2  13 150.719 11.5861   2
   0   2  13 144.262 11.2210   2
   0   2  13 130.350 8.61617   8
   0  -2  13 122.603 8.75308   8
   0   2  13 136.102 10.1716   1
   0  -2  13 150.229 10.2560   1
   0  -2 -14 465.835 24.0923   8
   0   2 -14 486.856 24.0189   8
   0   2  14 533.937 26.0574   2
   0   2  14 471.059 26.0991   7
   0   2 -14 440.644 25.7494   7
   0  -2  14 471.628 26.4539   7
   0  -2 -14 460.873 25.8164   7
   0  -2 -14 445.110 25.7075   3
   0   2  14 436.571 25.4036   3
   0  -2  14 426.151 25.4354   3
   0   2 -14 458.757 24.2716   4
   0   2 -14 445.824 25.9810   2
   0   2  14 480.514 26.2923   2
   0   2 -14 468.816 26.1452   1
   0  -2  14 494.219 26.5688   2
   0  -2 -14 502.733 25.9090   1
   0   2  14 508.482 25.5814   1
   0  -2  14 455.905 25.4249   1
   0  -2  14 387.093 24.4279   8
   0   2  14 410.815 24.4482   8
   0   2 -15 22.3292 2.51728   8
   0  -2 -15 9.78016 3.02574   8
   0   2  15 28.6301 7.98664   2
   0  -2  15 12.2564 9.34094   7
   0   2  15 20.2385 8.54250   7
   0  -2 -15 18.8067 7.69407   7
   0   2 -15 25.0631 7.51410   7
   0   2 -15 24.4313 3.59143   4
   0  -2 -15-6.53088 8.51189   3
   0  -2  15 26.1761 7.99798   5
   0   2  15 21.6054 8.52791   2
   0   2 -15 19.6402 8.02482   2
   0   2 -15 14.5006 8.62054   1
   0  -2  15 22.0446 9.40541   2
   0   2  15 13.0315 7.01968   3
   0  -2  15 20.9257 7.57073   3
   0  -2  15 38.2802 7.14429   1
   0  -2 -15 19.7605 7.67558   1
   0   2  15 19.2343 7.13263   1
   0  -2  15 19.5341 4.78618   8
   0   2  15 15.2826 4.72450   8
   0   2 -16 19.5233 2.74527   8
   0  -2 -16 37.0182 3.57734   8
   0   2  16 81.1127 8.91569   2
   0   2  16 12.6309 9.27870   7
   0  -2  16 8.53898 10.0221   7
   0   2 -16 18.8834 8.04783   7
   0  -2 -16 33.9056 8.34463   7
   0  -2  16 9.06530 8.53585   5
   0  -2 -16 12.7944 9.72760   3
   0   2  16 17.3572 9.30534   2
   0  -2  16 6.15816 10.2306   2
   0   2 -16 14.0931 9.61021   1
   0   2 -16 14.8740 8.23471   2
   0  -2  16 4.64360 8.09155   3
   0   2  16 30.7223 8.01960   3
   0  -2 -16 49.3301 9.24331   1
   0   2  16 37.3836 7.95956   1
   0  -2  16 17.8823 7.77621   1
   0  -2  16 9.37910 5.21265   8
   0   2  16 20.6062 5.15512   8
   0   2 -17 124.540 6.96860   8
   0  -2 -17 119.737 7.20950   8
   0   2  17 141.656 12.0079   2
   0   2 -17 131.127 11.6011   7
   0   2  17 128.511 12.5168   7
   0  -2 -17 127.352 11.0514   7
   0  -2  17 121.401 12.0234   5
   0  -2  17 118.140 11.2796   3
   0   2 -17 117.949 12.5331   1
   0   2  17 133.594 12.6779   2
   0  -2  17 126.245 13.5584   2
   0   2 -17 123.698 11.8316   2
   0  -2 -17 135.861 11.8267   1
   0   2  17 110.029 10.8541   3
   0   2  17 110.890 8.57556   8
   0  -2  17 103.131 8.62498   8
   0  -2  17 129.418 10.8578   1
   0   2  17 121.989 10.8468   1
   0   2  18 299.642 15.3387   2
   0  -2  18 203.711 13.8829   1
   0   2  18 238.129 13.9892   1
   0   2 -18 185.933 14.4054   7
   0  -2 -18 231.186 14.3158   7
   0  -2  18 184.949 13.9818   3
   0  -2  18 207.292 15.0238   5
   0   2 -18 192.697 14.4610   2
   0   2  18 248.661 15.8824   2
   0  -2  18 205.979 16.2606   2
   0   2 -18 180.596 15.4473   1
   0   2  18 181.296 14.0100   3
   0   2  18 182.120 11.7415   8
   0  -2  18 160.138 11.6042   8
   0  -2 -18 160.963 10.5195   8
   0   2 -18 182.790 10.2399   8
   0   2  19 30.2895 8.85035   1
   0  -2  19 9.77846 8.81300   1
   0  -2 -19 34.0414 9.68243   7
   0   2 -19 9.83425 9.59540   7
   0  -2  19 6.55505 10.1224   5
   0   2  19 34.5348 11.6475   2
   0  -2  19 18.3293 11.7691   2
   0   2 -19 13.9526 9.75420   2
   0   2 -19-4.02201 11.3011   1
   0  -2 -19 20.0501 10.9211   1
   0  -2  19 7.88311 9.25176   3
   0   2  19 11.5004 9.47294   3
   0   2  19 12.4953 6.09898   8
   0  -2  19 5.25870 6.19157   8
   0   2  20 184.193 12.4439   2
   0  -2  20 104.002 10.9680   1
   0   2  20 103.817 11.0216   1
   0  -2 -20 119.853 11.5002   7
   0   2 -20 128.805 12.1341   7
   0  -2  20 117.682 12.5767   5
   0  -2  20 112.165 14.1535   2
   0   2 -20 89.8472 13.0582   1
   0   2  20 129.748 13.8766   2
   0   2  20 89.2895 11.3427   3
   0  -2  20 73.1056 11.4100   3
   0   2 -20 85.8963 5.83276   8
   0  -2 -20 68.6567 6.25912   8
   0   2  20 100.356 8.28612   8
   0  -2  20 81.2019 8.30479   8
   0  -2  21 129.757 12.3256   1
   0   2 -21 131.597 12.9999   7
   0  -2 -21 201.230 13.4696   7
   0  -2  21 133.124 13.7752   5
   0  -2 -21 145.138 13.9008   1
   0   2  21 148.486 14.7883   2
   0   2 -21 122.087 14.4187   1
   0  -2  21 114.059 15.1443   2
   0   2  21 109.247 12.7661   3
   0   2 -21 123.441 7.59730   8
   0  -2 -21 124.702 8.02240   8
   0  -2  22 10.0210 11.2818   5
   0  -2 -22 3.91420 4.30401   8
   0  -2 -22 25.2924 10.1303   7
   0   2 -22 3.29991 10.5483   7
   0   2  22 21.3280 9.53944   9
   0   2  22 29.2222 12.7318   2
   0  -2 -22 19.4724 11.9053   1
   0   2 -22 14.8017 12.0405   1
   0  -2  22 1.77110 13.4827   2
   0  -2 -23 134.637 13.9288   7
   0   2 -23 227.923 14.9329   7
   0  -2  23 180.176 15.6072   5
   0   2  23 100.296 13.1652   9
   0   2  23 139.924 16.2548   2
   0  -2  23 179.575 16.9483   2
   0  -2 -23 115.208 15.0089   1
   0   2 -23 169.059 16.3936   1
   0  -2  24 115.214 14.6376   5
   0   2 -24 103.146 13.3729   7
   0  -2 -24 113.444 13.1197   7
   0   2  24 93.1097 12.4169   9
   0   2 -24 110.555 15.5179   1
   0  -2  24 110.891 16.2737   2
   0  -2 -24 103.220 14.6534   1
   0   2  24 116.390 15.3211   2
   0  -2  25 27.9630 13.3504   5
   0   2 -25 26.9870 11.3256   7
   0  -2 -25 8.11998 10.9086   7
   0   2  25 20.5176 10.9098   9
   0  -2  25 21.6599 15.0396   2
   0   2 -25 18.2394 14.4851   1
   0   2  25 18.5520 14.3236   2
   0  -2 -25 6.74066 13.5905   1
   0   2  26 32.3959 13.0899   5
   0  -2  26 6.24908 13.6232   5
   0   2 -26 16.6710 14.6428   1
   0   2  26 30.1788 15.2088   2
   0  -2 -26 29.3295 14.5825   1
   0  -2  26-3.35635 15.2744   2
   0   2  26 31.8219 11.4974   9
   0   2 -26 7.19116 11.8838   7
   0   2  27 76.0249 12.9689   9
   0  -2  27 93.8401 13.4615   9
   0   2 -27 71.7820 13.6193   7
   0  -2 -27 89.4912 13.6043   7
   0  -2  28 4.46360 12.2819   9
   0   2  28-8.26016 12.3708   9
   0   2 -28 2.06925 12.6079   7
   0  -2  29 43.3514 13.4437   9
   0   2  29 26.0553 13.2006   9
   0  -2  30 120.106 16.3616   9
   0   2 -30 162.257 16.5867   7
   0   2 -31 120.313 16.3922   7
   0   2 -32 60.6832 15.5730   7
   0   3   1 1562.72 7.05283   7
   0   3  -1 1517.85 7.12949   6
   0   3   2 494.003 25.3582   7
   0   3   2 484.150 25.3597   2
   0   3  -2 472.477 25.3438   1
   0  -3   3 134.101 7.13602   7
   0  -3  -3 96.5679 5.04899   8
   0   3   3 76.9211 5.96618   7
   0  -3  -3 85.8893 5.93105   7
   0  -3   3 82.6842 6.46657   3
   0   3   3 84.5337 5.49294   3
   0  -3  -3 103.770 5.39840   3
   0   3   3 68.5546 5.93554   2
   0  -3  -4 341.048 17.4964   8
   0   3   4 319.347 17.5205   8
   0   3   4 344.395 17.9883   7
   0   3   4 266.525 18.0425   2
   0  -3   4 326.837 18.6265   7
   0  -3   4 319.724 18.3662   5
   0  -3   4 357.368 18.1809   3
   0  -3  -4 366.536 17.7132   3
   0  -3   4 311.778 18.2062   1
   0   3   4 362.670 17.7905   3
   0  -3   4 316.335 18.4316   2
   0   3   4 343.933 17.6774   9
   0   3   5 647.934 35.4361   2
   0  -3  -5 594.298 35.3794   2
   0   3  -5 645.148 35.6734   7
   0  -3   5 631.830 35.8160   7
   0   3   5 645.005 35.4150   7
   0  -3   5 679.936 35.6799   5
   0  -3  -5 697.093 35.1710   3
   0  -3   5 645.807 35.7659   2
   0  -3   5 622.534 35.4656   1
   0   3   5 708.290 34.9760   8
   0  -3  -5 685.796 34.9427   8
   0   3   5 691.817 35.2099   3
   0   3   6 37.6427 5.15079   2
   0  -3  -6 12.3540 4.94808   2
   0  -3   6 28.1717 7.01133   7
   0   3  -6 28.7401 6.09324   7
   0  -3   6 24.3986 5.62330   5
   0   3   6 24.3563 5.48861   7
   0  -3  -6 18.3157 4.16822   3
   0  -3   6 27.2951 5.42935   1
   0   3  -6 16.5985 5.43085   1
   0  -3   6 19.6625 6.30333   2
   0   3   6 38.5975 4.47260   3
   0   3   6 29.6852 2.86404   8
   0  -3  -6 16.4801 2.55441   8
   0  -3   6 51.3178 3.41405   8
   0  -3  -7 163.891 8.46251   8
   0   3   7 158.190 8.59375   8
   0   3   7 142.767 9.75668   2
   0   3  -7 159.950 10.3228   7
   0  -3   7 162.396 10.7410   7
   0   3   7 154.086 9.87893   7
   0  -3   7 183.948 10.1015   5
   0  -3  -7 156.537 9.60743   7
   0  -3  -7 168.354 9.31220   3
   0  -3   7 189.666 10.5381   2
   0   3  -7 139.189 10.0325   1
   0  -3   7 167.907 9.79376   1
   0   3  -7 144.576 10.2833   2
   0   3   7 153.494 9.26221   3
   0   3   7 163.356 9.46973   1
   0  -3   7 132.825 8.70226   8
   0   3   8 6.68797 2.47763   8
   0  -3  -8 13.9825 1.88534   8
   0   3   8 4.32942 4.77060   2
   0  -3   8 5.36378 6.41788   7
   0   3  -8 9.68823 5.35581   7
   0  -3  -8 7.10272 4.48520   7
   0   3   8 12.0202 4.95641   7
   0  -3   8 5.05560 4.91413   5
   0  -3  -8 8.92692 3.87535   3
   0   3  -8 7.81213 5.51675   2
   0   3  -8 2.11105 5.42094   1
   0   3   8 7.51682 4.74689   2
   0  -3   8 12.0749 5.90281   2
   0   3   8 8.73499 4.13273   3
   0   3   8 5.64207 4.44956   1
   0  -3   8 5.73943 4.69339   1
   0  -3   8 3.89785 2.91556   8
   0  -3  -9 1706.60 85.9200   8
   0   3   9 1676.67 86.0074   8
   0   3   9 1670.17 86.5860   2
   0  -3   9 1789.97 86.9014   7
   0   3  -9 1703.68 86.7423   7
   0   3   9 1637.16 86.6056   7
   0  -3  -9 1633.43 86.5523   7
   0  -3   9 1739.30 86.8003   5
   0  -3  -9 1682.90 86.3744   3
   0   3   9 1596.21 86.0285   4
   0   3  -9 1586.14 86.7066   1
   0  -3   9 1837.86 86.9480   2
   0   3   9 1737.47 86.6813   2
   0  -3   9 1609.72 86.4626   1
   0   3  -9 1630.17 86.7545   2
   0   3   9 1676.95 86.3392   3
   0   3   9 1805.17 86.5041   1
   0  -3   9 1487.14 85.9942   8
   0  -3 -10 49.3642 3.70951   8
   0   3 -10 62.8604 3.59579   8
   0   3  10 55.2195 6.57388   2
   0   3  10 68.4288 6.98671   7
   0   3 -10 61.1330 7.31216   7
   0  -3  10 59.8416 8.31719   7
   0  -3 -10 64.5652 6.72463   7
   0  -3  10 54.7540 7.24907   5
   0  -3 -10 17.7995 6.91010   3
   0   3  10 60.4425 4.46238   4
   0  -3  10 56.3309 8.08824   2
   0   3  10 64.8861 7.06769   2
   0   3 -10 55.4088 7.67709   1
   0   3 -10 60.3805 7.40918   2
   0   3  10 58.0544 6.01676   3
   0  -3  10 58.5724 6.25140   1
   0  -3 -10 31.9144 6.04183   1
   0   3  10 63.7868 6.24158   1
   0  -3  10 48.4758 4.56430   8
   0   3  10 57.9082 4.33014   8
   0   3 -11 67.3791 4.11932   8
   0  -3 -11 78.8041 4.36732   8
   0   3  11 59.8905 7.29057   2
   0  -3  11 75.0937 9.15359   7
   0   3 -11 68.6910 7.65465   7
   0   3  11 63.2834 7.75928   7
   0  -3 -11 70.3105 6.98434   7
   0  -3 -11 126.408 7.40141   3
   0   3 -11 56.4421 5.24531   4
   0   3  11 59.5383 5.10901   4
   0  -3  11 76.9954 7.86237   5
   0   3 -11 59.5097 7.95829   1
   0   3 -11 57.3406 7.93113   2
   0  -3  11 69.9078 8.50454   2
   0   3  11 70.6102 7.46727   2
   0   3  11 74.9046 6.90174   3
   0   3  11 62.0509 6.91051   1
   0  -3 -11 80.0002 6.97041   1
   0  -3  11 67.8011 7.18394   1
   0  -3  11 50.7702 5.15529   8
   0   3  11 62.9004 5.05133   8
   0  -3 -12 114.816 6.55754   8
   0   3 -12 114.024 6.32504   8
   0   3  12 118.486 9.51814   2
   0   3 -12 108.891 9.71955   7
   0  -3  12 118.849 10.7635   7
   0   3  12 113.631 9.64877   7
   0  -3 -12 121.777 9.28002   7
   0  -3  12 125.746 9.57985   5
   0   3 -12 107.167 7.17800   4
   0   3  12 106.647 7.29462   4
   0  -3 -12 104.308 8.99169   3
   0  -3  12 116.931 9.59644   3
   0   3 -12 114.669 10.0086   1
   0  -3  12 124.837 10.6730   2
   0   3 -12 116.002 9.84548   2
   0   3  12 115.937 9.69995   2
   0   3  12 108.857 8.61936   3
   0   3  12 127.984 8.91017   1
   0  -3  12 150.218 9.13315   1
   0  -3 -12 118.265 8.89027   1
   0  -3  12 92.2464 7.26707   8
   0   3  12 115.115 7.22707   8
   0   3 -13 58.8121 3.65734   8
   0  -3 -13 55.1220 3.96865   8
   0   3  13 64.2401 7.84496   2
   0  -3  13 55.9544 9.20655   7
   0   3  13 49.9886 7.97372   7
   0   3 -13 58.6426 7.66192   7
   0  -3 -13 61.5245 7.51321   7
   0   3  13 55.3112 5.21130   4
   0  -3 -13 54.5716 7.45681   3
   0  -3  13 49.6156 7.66193   3
   0   3 -13 58.7665 4.91237   4
   0  -3  13 58.1165 7.86061   5
   0   3 -13 54.7632 8.40973   1
   0   3  13 56.6015 8.10089   2
   0  -3  13 57.8275 9.08360   2
   0   3 -13 56.2547 7.93735   2
   0  -3 -13 57.6812 7.13128   1
   0   3  13 53.9528 6.85069   3
   0  -3  13 69.0084 7.37678   1
   0   3  13 45.3519 6.88560   1
   0   3  13 52.8714 4.99182   8
   0  -3  13 50.8337 5.22331   8
   0   3 -14 104.172 5.45543   8
   0  -3 -14 95.2982 5.81570   8
   0   3  14 112.251 9.53258   2
   0   3 -14 81.3520 9.02743   7
   0  -3  14 97.9136 10.5956   7
   0   3  14 81.9449 9.43568   7
   0  -3 -14 91.0953 8.61873   7
   0   3  14 92.0201 6.85903   4
   0  -3  14 94.8928 9.49977   5
   0   3 -14 87.0322 6.34113   4
   0  -3  14 89.8875 8.95817   3
   0  -3 -14 93.9246 9.17603   3
   0   3 -14 89.4373 9.59095   2
   0  -3  14 102.279 10.6466   2
   0   3  14 92.6847 9.76748   2
   0  -3 -14 93.5876 8.99216   1
   0   3 -14 92.7214 9.69318   1
   0   3  14 95.2825 8.49938   3
   0   3  14 106.613 8.74184   1
   0  -3  14 95.4199 8.50065   1
   0  -3  14 82.9548 6.80485   8
   0   3  14 82.3674 6.63972   8
   0  -3 -15 214.053 12.0289   8
   0   3 -15 230.793 11.8026   8
   0   3  15 228.117 14.7390   2
   0   3  15 241.834 15.2503   7
   0   3 -15 234.835 14.8919   7
   0  -3  15 236.489 15.9100   7
   0  -3 -15 234.617 14.3455   7
   0  -3 -15 202.841 14.5457   3
   0  -3  15 196.735 14.3373   3
   0  -3  15 262.067 15.2138   5
   0   3 -15 227.870 12.3490   4
   0   3  15 209.861 12.7694   4
   0   3  15 237.285 15.3137   2
   0  -3  15 244.728 16.0491   2
   0   3 -15 208.980 14.9133   2
   0  -3 -15 206.761 14.5655   1
   0   3 -15 219.038 15.3763   1
   0   3  15 212.902 14.2379   3
   0   3  15 222.988 14.2256   1
   0  -3  15 226.490 14.1364   1
   0  -3  15 201.334 12.7258   8
   0   3  15 205.237 12.6896   8
   0   3 -16 130.852 5.97664   8
   0  -3 -16 90.8002 6.40551   8
   0   3  16 94.0873 10.5122   2
   0  -3  16 107.171 12.0775   7
   0   3  16 88.3239 10.8377   7
   0   3 -16 103.920 10.3663   7
   0  -3 -16 91.3042 9.90038   7
   0  -3  16 115.873 11.1051   5
   0   3 -16 112.126 6.78843   4
   0   3  16 80.0571 7.53257   4
   0  -3 -16 50.5547 10.6905   3
   0   3 -16 101.102 10.7204   2
   0  -3  16 102.903 12.0345   2
   0   3 -16 103.152 11.7389   1
   0   3  16 92.4193 11.1642   2
   0  -3  16 82.6319 10.2651   3
   0   3  16 77.5300 9.73896   3
   0   3  16 86.4657 9.71344   1
   0  -3 -16 75.6474 10.1853   1
   0  -3  16 125.640 9.90195   1
   0   3  16 86.9288 7.53649   8
   0  -3  16 94.3699 7.75241   8
   0   3 -17 6.06021 2.55860   8
   0  -3 -17 6.82341 3.47954   8
   0   3  17 44.8873 9.27599   2
   0   3  17 8.19533 9.85254   7
   0   3 -17 10.5093 8.80983   7
   0  -3 -17 17.2227 8.47127   7
   0  -3 -17-5.66097 9.25884   3
   0   3 -17 10.5210 3.82066   4
   0  -3  17 7.41968 9.72243   5
   0   3  17 24.3047 10.0541   2
   0   3 -17 4.67378 10.3712   1
   0  -3  17 13.5394 11.3181   2
   0   3 -17 5.72625 8.96389   2
   0  -3  17 9.25346 8.84814   3
   0   3  17 20.4750 8.58159   3
   0  -3  17 16.9964 7.94592   1
   0   3  17 25.1783 8.29619   1
   0  -3 -17 32.3240 9.32112   1
   0   3  17 8.63035 5.44913   8
   0  -3  17 10.5920 5.74794   8
   0  -3 -18 31.1108 6.80459   8
   0   3 -18 116.435 6.35967   8
   0   3  18 166.670 12.1137   2
   0   3 -18 181.709 12.1655   7
   0  -3 -18 110.315 11.3066   7
   0  -3  18 126.042 11.7230   3
   0  -3  18 141.825 12.9812   5
   0   3  18 126.426 12.9945   2
   0  -3  18 155.838 14.4272   2
   0   3 -18 129.463 13.6796   1
   0   3 -18 195.553 12.5006   2
   0   3  18 87.3699 11.0320   3
   0  -3  18 123.929 8.56181   8
   0   3  18 88.7178 8.34356   8
   0   3  18 103.203 10.9576   1
   0  -3  18 211.689 11.7250   1
   0  -3 -18 99.4061 12.1589   1
   0   3  19 53.8091 10.3819   2
   0   3  19 43.5719 9.15718   1
   0  -3  19 43.1635 8.94991   1
   0  -3 -19 53.3719 9.77647   7
   0   3 -19 40.5606 9.95824   7
   0  -3  19 49.2154 10.6748   5
   0  -3  19 34.5942 9.79752   3
   0   3  19 30.3877 9.72639   3
   0   3 -19 26.1102 3.41697   8
   0  -3 -19 19.2599 4.62389   8
   0   3 -19 43.2863 10.0593   2
   0   3  19 57.7366 11.3202   2
   0  -3  19 46.6143 12.8891   2
   0   3 -19 39.4998 11.5700   1
   0   3  19 39.8588 6.41594   8
   0  -3  19 39.7712 6.55542   8
   0   3  20 146.113 12.9672   2
   0  -3  20 138.805 11.7824   1
   0   3  20 120.875 11.7912   1
   0   3 -20 130.378 14.1437   1
   0  -3  20 153.570 15.5673   2
   0  -3 -20 144.200 13.5078   1
   0   3  20 154.712 14.2753   2
   0   3 -20 103.444 12.7342   2
   0  -3 -20 147.610 12.3402   7
   0   3 -20 125.987 12.5556   7
   0  -3  20 158.971 13.7009   5
   0   3  20 115.531 12.2063   3
   0   3 -20 127.073 7.34618   8
   0  -3 -20 116.715 7.91701   8
   0   3  20 128.562 11.3002   9
   0   3  20 110.885 9.47821   8
   0  -3  21 277.044 14.8713   1
   0   3 -21 296.778 15.4461   7
   0  -3 -21 158.932 14.4789   7
   0  -3  21 276.322 16.6962   5
   0  -3 -21 145.305 15.5033   1
   0   3  21 175.532 16.5975   2
   0  -3  21 261.634 17.7324   2
   0   3 -21 227.770 16.8309   1
   0   3  21 106.228 14.3433   3
   0  -3 -21 149.614 10.3621   8
   0   3 -21 196.854 9.95202   8
   0   3  21 117.551 13.6208   9
   0   3  21 118.634 11.7680   8
   0  -3  22-2.06840 11.6727   5
   0   3  22 12.3763 9.24726   9
   0  -3  22-3.59009 13.3762   2
   0   3  22-0.31836 12.1466   2
   0   3 -22-9.71876 12.5615   1
   0  -3 -22-1.26144 10.8631   1
   0   3 -22 2.33440 10.5933   7
   0  -3 -22 0.25900 10.0407   7
   0  -3 -22-2.17582 4.41012   8
   0  -3 -23 215.843 18.3050   1
   0   3 -23 232.019 19.2300   1
   0   3  23 269.632 19.5468   2
   0  -3  23 236.344 19.7141   2
   0   3 -23 214.939 17.7062   7
   0  -3  23 263.280 19.1246   5
   0  -3 -23 277.688 17.5919   7
   0   3  23 197.999 16.5394   9
   0  -3  24 57.0282 13.8693   5
   0   3  24 50.6732 11.3637   9
   0   3  24 69.9594 14.1045   2
   0  -3  24 55.3868 15.2815   2
   0  -3 -24 58.3997 13.8394   1
   0  -3 -24 88.0720 12.1666   7
   0   3 -24 43.9714 11.8697   7
   0  -3 -24 71.7687 6.78971   8
   0  -3 -25 40.3676 13.5964   1
   0  -3  25 32.7833 15.2936   2
   0   3  25 28.2192 14.2927   2
   0   3  25 27.0559 11.1822   9
   0  -3  25 51.4368 14.2865   5
   0  -3 -25 33.7540 11.3424   7
   0   3 -25 27.2475 11.7553   7
   0  -3 -26 3.72214 13.9103   1
   0  -3  26-8.85409 15.9212   2
   0   3  26-0.51481 14.3414   2
   0   3  26 5.41356 10.9832   9
   0   3 -26 4.24187 11.8800   7
   0  -3  26-5.77549 14.0399   5
   0   3 -27 55.0158 12.8143   7
   0   3  27 26.0465 11.8451   9
   0   3 -28 9.11043 12.7621   7
   0   3  28-3.86726 11.9400   9
   0  -3  28-0.36806 12.5435   9
   0   3 -29 133.950 15.8040   7
   0  -3  29 105.402 15.3712   9
   0   3 -30 24.3272 13.6077   7
   0  -3  30 12.8882 13.8545   9
   0   3 -31 23.4887 14.3728   7
   0   4   0 1089.51 33.8483   7
   0   4   0 1065.60 33.7035   1
   0   4  -1 440.212 22.6703   6
   0  -4   1 486.910 22.5244   1
   0   4  -1 466.543 22.5846   1
   0   4   1 443.363 22.5678   2
   0  -4  -1 423.084 22.4172   1
   0   4   1 454.344 22.6321   7
   0   4   1 396.925 22.1580   8
   0  -4   1 420.923 22.2241   8
   0  -4   2 4.82900 2.08668   8
   0   4  -2 8.03262 3.65926   1
   0  -4   2 21.1123 3.60821   1
   0  -4  -2 21.9192 2.98320   1
   0   4   2-0.48744 3.65959   7
   0   4   2-2.41144 3.68495   2
   0   4  -3 1856.04 96.6824   8
   0  -4  -3 1812.02 96.6934   8
   0  -4  -3 1889.34 96.9501   7
   0  -4  -3 2077.02 96.9244   1
   0   4   3 1858.26 96.9536   2
   0  -4  -3 1905.80 96.7573   3
   0   4   3 1859.21 96.7965   3
   0  -4   3 1761.37 96.9513   1
   0   4  -3 1851.90 96.9284   1
   0   4   3 1884.19 96.9490   7
   0  -4   3 1922.17 97.1936   7
   0   4   4 3967.68 202.267   3
   0  -4  -4 4064.70 202.232   3
   0  -4  -4 3719.28 202.409   7
   0  -4  -4 4004.64 202.156   8
   0   4   4 3861.68 202.413   7
   0   4   4 3562.19 202.397   2
   0  -4   4 4058.71 202.627   7
   0  -4   4 3787.09 202.634   5
   0  -4   4 4166.37 202.475   3
   0  -4   4 3591.44 202.561   2
   0  -4   4 3794.74 202.404   1
   0  -4  -5 282.696 14.1137   8
   0   4   5 251.271 14.1727   8
   0   4   5 249.675 14.8615   7
   0  -4  -5 289.540 14.9585   2
   0   4   5 210.870 14.9333   2
   0  -4   5 271.216 15.8373   7
   0  -4   5 281.547 15.3784   5
   0  -4   5 271.654 15.1085   3
   0  -4  -5 289.648 14.4114   3
   0  -4   5 293.289 15.3002   1
   0   4   5 262.392 14.5348   3
   0  -4   5 265.555 15.4509   2
   0   4   5 260.196 14.3863   9
   0   4   6 1344.00 74.9227   7
   0  -4  -6 1478.88 74.5124   8
   0   4   6 1470.88 74.5453   8
   0  -4  -6 1329.15 74.9804   2
   0   4   6 1459.31 75.0182   2
   0   4  -6 1438.06 75.2326   7
   0  -4   6 1511.03 75.3232   7
   0   4   6 1236.20 74.9059   7
   0  -4   6 1606.22 75.3427   5
   0  -4   6 1534.18 75.0002   3
   0  -4  -6 1470.62 74.6952   3
   0  -4   6 1356.01 75.0254   1
   0   4   6 1412.16 74.7537   3
   0  -4   6 1516.58 75.3037   2
   0   4   6 1393.32 74.6855   9
   0   4   7 2947.51 153.996   8
   0  -4  -7 2916.68 153.954   8
   0   4   7 2731.56 154.379   2
   0  -4  -7 2978.84 154.454   2
   0  -4   7 3124.96 154.680   7
   0   4  -7 2998.33 154.631   7
   0   4   7 2896.99 154.395   7
   0  -4   7 3131.98 154.681   5
   0  -4  -7 3165.95 154.190   3
   0  -4   7 2905.41 154.447   1
   0   4   7 3001.88 154.210   3
   0  -4   7 3334.92 154.748   2
   0   4   7 2912.11 154.142   9
   0  -4  -8 722.422 35.8517   8
   0   4   8 707.359 35.9267   8
   0   4   8 667.997 36.5694   2
   0  -4   8 737.535 37.1183   7
   0   4  -8 662.035 36.7962   7
   0  -4   8 741.020 36.9157   5
   0   4   8 633.247 36.5140   7
   0  -4  -8 718.646 36.2563   3
   0  -4   8 726.255 36.6417   1
   0   4  -8 666.752 36.8292   2
   0  -4   8 744.695 37.0344   2
   0   4   8 666.560 36.2487   3
   0   4   8 689.461 36.4381   1
   0  -4   8 612.064 35.9408   8
   0   4   9 265.512 15.3491   8
   0  -4  -9 299.147 15.1863   8
   0   4   9 283.172 16.3663   2
   0  -4   9 306.355 17.4247   7
   0   4  -9 290.841 16.8146   7
   0  -4   9 301.286 16.8528   5
   0   4   9 283.931 16.4770   7
   0  -4  -9 365.055 16.1982   3
   0  -4   9 294.556 17.1024   2
   0  -4   9 313.509 16.5298   1
   0   4  -9 272.626 16.8433   2
   0   4   9 292.425 16.0267   3
   0   4   9 289.184 16.1694   1
   0  -4   9 245.726 15.3736   8
   0  -4 -10 142.483 8.22977   8
   0   4  10 141.629 8.50788   8
   0   4  10 140.865 10.0369   2
   0   4  10 147.948 10.1544   7
   0  -4  10 176.898 11.7666   7
   0   4 -10 170.191 10.7886   7
   0  -4  10 162.498 11.0074   5
   0  -4 -10 169.872 10.0843   7
   0   4  10 151.788 8.59804   4
   0  -4 -10 140.112 9.71235   3
   0   4 -10 150.578 10.9354   2
   0  -4  10 171.677 11.3501   2
   0   4  10 160.711 10.4208   2
   0  -4  10 155.133 10.0114   1
   0   4 -10 170.459 10.7822   1
   0   4  10 139.624 9.52899   3
   0   4  10 141.310 9.75707   1
   0  -4  10 139.383 8.61355   8
   0   4  11 717.564 38.3588   8
   0  -4 -11 745.596 38.1965   8
   0   4 -11 777.277 38.1041   8
   0   4  11 722.521 39.2125   2
   0   4 -11 746.699 39.5508   7
   0  -4  11 773.531 39.8573   7
   0   4  11 734.493 39.3042   7
   0  -4 -11 755.352 39.2354   7
   0  -4  11 798.009 39.7587   5
   0   4  11 691.489 38.3713   4
   0  -4 -11 730.177 38.9418   3
   0  -4  11 722.426 39.0754   1
   0   4  11 772.149 39.3844   2
   0   4 -11 731.679 39.5760   1
   0   4 -11 708.500 39.5288   2
   0  -4  11 824.246 39.9816   2
   0   4  11 710.208 38.8924   3
   0   4  11 754.801 39.0842   1
   0  -4 -11 740.758 39.0611   1
   0  -4  11 626.659 38.3165   8
   0   4 -12 1905.16 90.4844   8
   0  -4 -12 1772.60 90.5697   8
   0   4  12 1711.57 91.4238   2
   0   4  12 1797.92 91.5322   7
   0   4 -12 1711.43 91.6393   7
   0  -4  12 1904.56 91.9464   7
   0  -4 -12 1813.11 91.4504   7
   0  -4  12 1973.22 91.9968   5
   0   4  12 1639.14 90.7341   4
   0  -4 -12 1724.39 91.1915   3
   0   4 -12 1648.37 90.7302   4
   0   4  12 1775.54 91.6304   2
   0   4 -12 1658.96 91.6430   2
   0  -4  12 1958.97 92.0551   2
   0   4 -12 1760.49 91.7440   1
   0   4  12 1752.97 91.1762   3
   0   4  12 1746.34 91.2901   1
   0  -4 -12 1748.66 91.3389   1
   0  -4  12 1741.79 91.2681   1
   0   4  12 1767.85 90.7230   8
   0  -4  12 1437.41 90.6547   8
   0  -4 -13 970.962 49.1762   8
   0   4 -13 989.299 49.0610   8
   0   4  13 970.633 50.3377   2
   0   4 -13 965.230 50.6204   7
   0  -4  13 1026.82 50.9265   7
   0   4  13 1009.15 50.4474   7
   0  -4 -13 1030.08 50.3434   7
   0  -4  13 1028.06 50.7960   5
   0   4 -13 885.509 49.3793   4
   0  -4 -13 964.004 50.0663   3
   0   4  13 872.010 49.4134   4
   0   4  13 1025.84 50.5867   2
   0  -4  13 983.815 50.9011   2
   0   4 -13 954.354 50.6665   1
   0   4 -13 922.064 50.5478   2
   0   4  13 926.568 49.9718   3
   0   4  13 954.199 50.0966   1
   0  -4  13 987.111 50.1281   1
   0  -4 -13 905.896 50.0995   1
   0  -4  13 776.672 49.3323   8
   0   4  13 959.560 49.3981   8
   0  -4 -14 117.720 6.91584   8
   0   4 -14 126.947 6.53338   8
   0   4  14 120.781 10.0151   2
   0   4 -14 113.664 10.4651   7
   0  -4  14 128.383 11.7680   7
   0   4  14 122.753 10.2396   7
   0  -4 -14 124.086 9.59724   7
   0  -4  14 130.326 10.8069   5
   0   4  14 110.037 7.76252   4
   0   4 -14 117.972 7.57105   4
   0  -4 -14 109.641 9.61432   3
   0  -4  14 100.418 9.72846   3
   0   4 -14 117.100 10.9823   1
   0   4  14 130.879 10.6433   2
   0   4 -14 109.908 10.4662   2
   0  -4  14 130.926 11.6599   2
   0   4  14 107.457 9.17763   3
   0  -4  14 113.524 9.45052   1
   0  -4 -14 108.686 9.54554   1
   0   4  14 118.633 9.58561   1
   0  -4  14 102.406 7.74114   8
   0   4  14 105.570 7.67991   8
   0   4 -15 14.2695 2.31933   8
   0   4  15 24.0531 7.69862   2
   0  -4  15 12.5033 9.97958   7
   0   4  15 3.65229 8.28363   7
   0   4 -15 10.9259 8.12587   7
   0  -4 -15 14.9887 7.04676   7
   0   4  15 16.2463 4.82318   4
   0   4 -15 19.4729 4.31764   4
   0  -4  15 8.51658 8.61699   5
   0  -4 -15-20.4043 8.03145   3
   0  -4  15 6.21716 8.10281   3
   0   4 -15-11.1950 9.26065   1
   0  -4  15 12.7424 10.0460   2
   0   4  15 32.8784 8.52760   2
   0   4 -15 11.7348 8.39907   2
   0   4  15 18.0681 7.18684   3
   0  -4  15 13.2479 7.07516   1
   0   4  15 18.4974 7.06865   1
   0  -4 -15 13.2115 7.44899   1
   0   4  15 7.52918 4.71368   8
   0  -4  15 10.9894 4.88416   8
   0  -4 -16 352.742 19.6457   8
   0   4 -16 395.068 19.4037   8
   0   4  16 392.789 21.9818   2
   0   4  16 399.094 22.2957   7
   0  -4  16 371.306 23.1593   7
   0   4 -16 365.251 22.1513   7
   0  -4 -16 399.558 21.9445   7
   0  -4  16 421.309 22.7675   5
   0   4 -16 386.741 19.9452   4
   0   4  16 353.869 20.2769   4
   0  -4  16 334.612 21.6866   3
   0  -4 -16 302.826 21.7160   3
   0  -4 -16 365.825 21.8798   1
   0  -4  16 397.411 23.2708   2
   0   4 -16 357.012 22.1848   2
   0   4 -16 369.210 22.8659   1
   0   4  16 427.884 22.6246   2
   0   4  16 340.027 21.4428   3
   0  -4  16 403.892 21.5118   1
   0   4  16 355.582 21.5778   1
   0  -4  16 319.395 20.1629   8
   0   4  16 336.069 20.2060   8
   0  -4 -17 90.2526 5.84857   8
   0   4 -17 88.2953 5.05784   8
   0   4  17 70.0138 10.4687   2
   0   4 -17 101.359 10.8228   7
   0   4  17 57.6657 10.7973   7
   0  -4  17 87.2478 11.6651   5
   0  -4 -17 65.5263 9.77436   7
   0  -4 -17 77.6388 10.4204   3
   0   4  17 60.9778 7.16802   4
   0   4 -17 87.1691 6.29291   4
   0   4  17 57.1481 11.0546   2
   0   4 -17 93.9885 10.7514   2
   0   4 -17 82.1157 11.8072   1
   0  -4  17 92.6928 12.7655   2
   0   4  17 59.7438 9.91411   3
   0  -4  17 82.7373 10.5390   3
   0   4  17 55.8280 9.70468   1
   0  -4  17 112.506 9.86970   1
   0  -4 -17 56.5257 10.2243   1
   0   4  17 103.259 7.50516   8
   0  -4  17 73.8096 7.28592   8
   0  -4 -18 771.552 36.7368   8
   0   4 -18 706.936 36.4422   8
   0   4  18 724.228 38.7181   2
   0   4 -18 706.453 38.9634   7
   0  -4  18 788.607 39.6033   5
   0  -4 -18 757.109 38.7498   7
   0  -4 -18 724.247 38.7455   3
   0   4 -18 698.714 36.7723   4
   0  -4  18 664.002 38.4982   3
   0  -4 -18 703.110 38.8415   1
   0   4 -18 732.300 39.6114   1
   0   4  18 737.367 39.3630   2
   0  -4  18 732.723 39.9435   2
   0   4 -18 674.825 38.9729   2
   0   4  18 630.258 38.3618   3
   0   4  18 675.224 38.0868   9
   0  -4  18 584.466 37.0635   8
   0   4  18 657.173 37.1837   8
   0  -4  18 720.080 38.3502   1
   0   4  18 645.642 38.4214   1
   0   4  19 27.4600 9.58350   2
   0  -4  19 47.1708 9.15636   1
   0   4  19 16.3786 9.11056   1
   0  -4 -19 24.5913 10.1050   1
   0   4 -19 46.7756 9.93558   7
   0  -4 -19 25.6051 9.13389   7
   0  -4  19 41.1969 11.0710   5
   0   4 -19 30.4339 4.31081   4
   0   4 -19 51.3624 10.2462   2
   0  -4  19 40.3609 13.0562   2
   0   4  19 45.3176 11.1092   2
   0   4 -19 25.3010 11.5518   1
   0  -4  19 14.5367 9.74884   3
   0   4  19 6.69124 9.45634   3
   0   4 -19 17.9455 3.03036   8
   0  -4 -19 13.3745 4.47331   8
   0  -4  19 28.6128 6.31403   8
   0   4  19 21.8072 6.18686   8
   0   4  19 13.1539 8.59515   9
   0   4  20 82.6445 10.5852   2
   0  -4  20 33.4640 9.41733   1
   0   4 -20 29.1577 10.3178   7
   0  -4 -20 57.5266 9.70355   7
   0  -4  20 24.6326 11.4656   5
   0   4 -20 20.2098 11.6212   1
   0   4  20 45.0363 11.7452   2
   0  -4 -20 39.6437 10.8572   1
   0  -4  20 22.4495 13.3958   2
   0   4  20 26.2440 9.89289   3
   0  -4 -20 4.63076 4.30925   8
   0   4 -20 5.47037 2.92069   8
   0   4  20 22.4976 8.99846   9
   0   4  20 22.6635 6.49478   8
   0   4  21 491.312 30.6709   9
   0   4  21 464.014 31.0993   3
   0   4  21 605.234 32.6481   2
   0  -4  21 668.311 33.7125   2
   0  -4 -21 603.760 31.5699   7
   0  -4  21 664.745 32.9618   5
   0   4 -21 521.348 31.6466   7
   0  -4  21 545.086 31.0147   1
   0  -4 -21 535.256 28.9186   8
   0  -4  22-5.52106 12.2440   5
   0   4  22-0.75103 9.36959   9
   0  -4  22-4.45748 13.8090   2
   0  -4 -22 11.8021 11.8096   1
   0   4  22 2.53260 12.0530   2
   0   4 -22 9.43136 10.6476   7
   0  -4 -22 24.6370 4.88075   8
   0  -4  23 57.5669 13.8468   5
   0   4  23 45.0534 10.5481   9
   0  -4  23 67.1986 15.2988   2
   0   4  23 107.795 14.2399   2
   0   4 -23 101.172 12.0279   7
   0  -4 -23 42.2936 5.97091   8
   0  -4  24 32.8146 13.9463   5
   0   4  24 18.8517 10.2605   9
   0  -4  24 20.3855 14.9190   2
   0   4  24 35.4422 13.6510   2
   0  -4 -24 31.6682 12.5231   1
   0   4 -24 23.8796 11.6586   7
   0  -4 -24 65.9941 6.44239   8
   0   4  25 48.4168 14.3384   2
   0  -4 -25 32.8263 13.5074   1
   0  -4  25 43.6801 15.6867   2
   0   4  25 23.8420 10.8923   9
   0  -4  25 45.3580 14.6617   5
   0   4 -25 38.3317 12.3222   7
   0   4  26 32.9877 14.6551   2
   0  -4  26 14.2768 16.2442   2
   0  -4 -26-6.02732 13.9338   1
   0  -4  26 21.4649 15.0942   5
   0   4 -26 43.5354 12.3797   7
   0   4  26 8.91942 10.8440   9
   0   4 -27 99.8918 14.1615   7
   0   4  27 69.6694 12.7718   9
   0   4 -28 9.71403 12.8493   7
   0  -4  28 9.01974 12.4680   9
   0   4 -29 17.2969 13.2514   7
   0  -4  29 24.5392 13.4572   9
   0   4 -30 35.2584 14.1728   7
   0  -4  30 4.88779 13.5822   9
   0   4 -31 25.9231 14.2981   7
   0   5   0-7.51929 5.09822   7
   0   5   0 0.85212 1.82698   8
   0   5   0-12.7845 4.58985   1
   0  -5   0-10.3495 4.08594   1
   0  -5   1 802.498 44.2646   1
   0   5  -1 808.462 44.2675   1
   0   5   1 834.620 44.2945   2
   0  -5   1 798.419 44.3492   6
   0   5  -1 805.260 44.3613   6
   0   5   1 809.639 44.3340   7
   0   5   1 807.561 44.2676   1
   0  -5  -1 890.849 44.2328   1
   0  -5  -1 881.545 44.0627   3
   0   5   1 842.585 43.9452   8
   0  -5   1 909.393 43.9996   8
   0   5   2 586.572 30.5224   7
   0  -5  -2 544.906 30.4838   7
   0  -5  -2 589.630 30.3909   1
   0   5   2 582.356 30.4643   1
   0  -5   2 564.116 30.4921   1
   0   5  -2 586.856 30.5013   1
   0  -5   2 558.970 30.7012   6
   0   5   2 580.803 30.2104   3
   0  -5  -2 589.140 30.1878   3
   0   5   2 584.995 30.5081   2
   0  -5   3-4.83649 4.33831   1
   0   5  -3-2.89712 3.93348   1
   0  -5  -3-7.30709 3.68428   1
   0  -5  -3-5.63234 2.60478   3
   0   5   3-8.11706 4.31497   2
   0   5   3-6.42752 4.03817   7
   0  -5  -3-5.77047 4.11318   7
   0  -5  -4 695.483 37.1705   9
   0  -5  -4 674.427 37.5538   7
   0   5   4 710.049 37.5754   7
   0  -5  -4 770.527 37.1157   8
   0  -5   4 697.007 38.0464   7
   0  -5   4 592.367 37.8691   2
   0  -5   4 699.824 37.6382   3
   0  -5  -4 682.137 37.5434   2
   0   5   4 711.348 37.5750   2
   0   5   4 696.454 37.3246   3
   0  -5  -4 731.109 37.2320   3
   0  -5  -4 751.340 37.4639   1
   0  -5   4 705.631 37.5609   1
   0   5   5 2153.66 120.426   8
   0  -5  -5 2369.16 120.412   8
   0   5   5 2321.55 120.786   7
   0   5   5 2436.68 120.811   2
   0  -5  -5 2444.92 120.833   2
   0  -5   5 2443.66 121.113   7
   0  -5   5 2427.57 121.069   2
   0  -5   5 2569.12 120.886   3
   0  -5  -5 2377.45 120.518   3
   0   5   5 2269.59 120.579   3
   0  -5   5 2342.67 120.791   1
   0  -5  -5 2159.42 120.678   1
   0   5   6 684.434 36.9425   8
   0   5   6 644.029 37.4157   7
   0  -5  -6 752.240 36.9075   8
   0   5   6 671.196 37.4438   2
   0  -5  -6 677.041 37.4631   2
   0   5  -6 716.811 37.8359   7
   0  -5   6 699.273 37.9577   7
   0  -5   6 769.549 37.9354   5
   0  -5  -6 737.962 37.1132   3
   0  -5   6 784.370 37.6201   3
   0  -5   6 654.611 37.5614   1
   0  -5   6 738.529 37.8367   2
   0   5   6 675.630 37.1815   3
   0   5   7 66.9710 4.58366   8
   0  -5  -7 75.2580 4.39608   8
   0   5   7 75.0757 6.34631   7
   0   5   7 77.5665 6.22250   2
   0  -5  -7 84.1407 6.21356   2
   0  -5   7 78.6060 8.07088   7
   0   5  -7 82.9053 7.34621   7
   0   5   7 75.1970 6.35250   7
   0  -5   7 87.7484 7.18608   5
   0  -5   7 68.7656 6.87721   3
   0  -5  -7 63.8052 5.24255   3
   0  -5   7 81.4075 6.87966   1
   0   5   7 62.7680 5.56975   3
   0  -5   7 86.7037 7.45341   2
   0   5   7 70.5905 5.10697   9
   0   5   8 900.109 46.6269   8
   0   5   8 881.666 47.1942   7
   0  -5  -8 920.905 46.5679   8
   0  -5  -8 901.478 47.2978   2
   0   5   8 892.042 47.2493   2
   0   5  -8 915.106 47.5506   7
   0  -5   8 920.163 47.7680   7
   0  -5   8 966.647 47.7522   5
   0   5   8 818.485 47.1669   7
   0  -5  -8 905.447 46.8804   3
   0  -5   8 885.189 47.3317   3
   0   5  -8 893.414 47.4005   5
   0  -5   8 875.213 47.2922   1
   0   5  -8 849.362 47.5429   2
   0   5   8 871.847 46.9582   3
   0  -5   8 970.920 47.7636   2
   0   5   8 871.323 46.8260   9
   0   5   9 370.830 22.2850   9
   0   5   9 415.838 22.4661   3
   0   5  -9 383.562 23.2905   2
   0  -5   9 434.778 23.0442   1
   0  -5  -9 444.092 21.8463   8
   0   5   9 402.158 21.9252   8
   0   5   9 418.876 22.9065   2
   0  -5  -9 417.226 22.8878   2
   0   5  -9 405.299 23.2456   7
   0  -5   9 438.908 23.7154   7
   0   5   9 418.376 22.8638   7
   0  -5   9 431.259 23.5392   5
   0  -5  -9 435.274 22.5281   3
   0  -5   9 440.262 23.6861   2
   0   5   9 377.120 22.6203   1
   0   5  10 102.303 7.31882   9
   0   5  10 102.821 7.69494   3
   0  -5  10 114.290 8.47902   1
   0   5 -10 108.082 9.25943   2
   0   5  10 103.582 6.50962   8
   0  -5 -10 98.6403 6.07858   8
   0   5  10 97.1526 8.37611   2
   0   5 -10 110.508 9.13789   7
   0  -5  10 123.196 10.3683   7
   0  -5  10 126.039 9.51838   5
   0   5  10 101.709 8.50790   7
   0  -5 -10 96.4305 7.43777   3
   0  -5  10 128.322 10.2330   2
   0   5  10 105.083 8.08921   1
   0   5  11 1300.56 65.8127   8
   0  -5 -11 1314.64 65.6752   8
   0   5  11 1304.24 66.5501   2
   0  -5  11 1390.54 67.1941   7
   0   5 -11 1284.81 66.8430   7
   0   5  11 1215.79 66.5219   7
   0  -5  11 1400.04 67.1291   5
   0  -5 -11 1300.57 66.2302   3
   0   5  11 1350.02 66.7030   2
   0  -5  11 1438.47 67.2857   2
   0   5 -11 1239.53 66.7937   2
   0  -5  11 1234.84 66.4471   1
   0   5  11 1240.72 66.2197   3
   0   5  11 1250.30 66.4025   1
   0  -5  11 1089.74 65.7545   8
   0   5  11 1232.96 66.1158   9
   0   5  12 17.2780 4.21786   8
   0  -5 -12 17.1315 3.08504   8
   0   5  12 37.0693 7.08409   2
   0   5 -12 25.7275 7.57252   7
   0  -5  12 43.4309 9.18294   7
   0   5  12 22.7334 7.10637   7
   0  -5 -12 17.8737 6.00556   3
   0   5  12 30.5754 4.13249   4
   0  -5  12 35.7797 7.81583   5
   0  -5  12 48.2707 6.99232   1
   0  -5  12 35.0331 8.51081   2
   0   5 -12 38.0786 7.80308   2
   0   5  12 36.2180 7.15329   2
   0   5  12 22.5796 6.33095   3
   0   5  12 19.2424 6.58993   1
   0  -5 -12 69.4152 6.91450   1
   0   5  12 23.5649 5.70674   9
   0  -5  12 35.0408 4.47050   8
   0   5 -13 118.958 6.59514   8
   0  -5 -13 106.244 6.90776   8
   0   5  13 150.024 9.86282   2
   0   5  13 115.724 9.78505   7
   0  -5  13 143.138 11.7058   7
   0   5 -13 114.003 10.1976   7
   0  -5  13 143.436 10.7963   5
   0  -5 -13 97.6417 9.07849   3
   0   5  13 123.530 7.61067   4
   0   5  13 144.053 10.1494   2
   0   5 -13 127.765 10.5858   2
   0  -5  13 140.959 11.5682   2
   0   5  13 111.640 9.13169   3
   0   5  13 128.979 9.54869   1
   0  -5 -13 139.874 9.68116   1
   0  -5  13 139.597 9.46344   1
   0  -5  13 109.086 7.65932   8
   0   5  13 107.589 8.56417   9
   0   5  13 105.895 7.57389   8
   0  -5 -14 148.357 8.38170   8
   0   5 -14 147.433 7.98664   8
   0   5  14 164.477 11.2976   2
   0  -5  14 159.957 13.0763   7
   0   5 -14 138.869 11.5718   7
   0   5  14 163.490 11.4439   7
   0  -5  14 170.119 12.4114   5
   0   5 -14 144.579 9.10816   4
   0   5  14 146.648 9.08391   4
   0  -5 -14 140.976 10.6237   3
   0  -5  14 180.129 13.0367   2
   0   5 -14 132.780 11.6516   2
   0   5  14 153.709 11.4991   2
   0   5  14 139.255 10.5677   3
   0   5  14 146.152 10.8331   1
   0  -5 -14 147.394 10.7089   1
   0  -5  14 157.271 10.7015   1
   0   5  14 141.034 9.04224   8
   0  -5  14 134.448 9.09905   8
   0   5  14 138.100 10.1146   9
   0  -5 -15 301.269 15.7958   8
   0   5 -15 313.714 15.4122   8
   0   5  15 245.419 17.8279   2
   0  -5  15 323.674 19.5101   7
   0   5  15 289.989 18.1524   7
   0   5 -15 274.364 18.1567   7
   0  -5  15 351.719 19.1689   5
   0   5  15 267.756 16.2681   4
   0  -5 -15 278.572 17.5056   3
   0   5 -15 281.820 16.1669   4
   0   5  15 286.851 18.2910   2
   0   5 -15 267.500 18.3876   2
   0  -5  15 329.665 19.5906   2
   0   5  15 265.620 17.5515   3
   0   5  15 277.878 17.6114   1
   0  -5 -15 283.334 17.7238   1
   0  -5  15 325.591 17.6924   1
   0   5  15 305.397 17.2281   9
   0   5  15 279.764 16.2370   8
   0  -5  15 253.642 16.2435   8
   0   5 -16 274.306 13.4692   8
   0  -5 -16 228.822 13.8352   8
   0   5  16 333.447 16.9274   2
   0   5 -16 251.075 16.7935   7
   0   5  16 280.883 17.0917   7
   0  -5  16 271.632 17.7293   5
   0  -5  16 224.036 16.3322   3
   0   5  16 266.653 14.6059   4
   0  -5 -16 229.965 16.2876   3
   0   5 -16 244.483 14.2984   4
   0   5 -16 250.798 17.1953   2
   0   5  16 295.874 17.1843   2
   0  -5 -16 255.461 16.4694   1
   0  -5  16 276.180 18.2370   2
   0   5  16 235.893 16.0598   3
   0  -5  16 244.549 16.0108   1
   0   5  16 271.738 16.0871   1
   0   5  16 232.544 14.5157   8
   0  -5  16 213.806 14.5024   8
   0   5  16 243.605 15.5819   9
   0   5 -17 293.916 14.8035   8
   0  -5 -17 310.833 15.3169   8
   0   5  17 277.216 18.0236   2
   0   5 -17 278.391 18.4376   7
   0  -5  17 316.591 19.6021   5
   0   5  17 263.660 15.9601   4
   0   5 -17 271.819 15.5813   4
   0  -5 -17 290.891 18.0074   3
   0  -5  17 264.854 17.8972   3
   0  -5  17 304.579 20.0324   2
   0   5 -17 251.123 18.4418   2
   0   5  17 335.589 19.0588   2
   0  -5 -17 267.594 18.1189   1
   0   5  17 235.184 17.6130   3
   0   5  17 259.854 17.0284   9
   0   5  17 255.601 15.9207   8
   0  -5  17 231.225 15.9423   8
   0   5  17 245.694 17.5888   1
   0  -5  17 310.237 17.6598   1
   0   5  18 245.915 11.8847   2
   0   5  18 146.221 11.0558   1
   0  -5  18 82.4351 10.3859   1
   0   5 -18 46.3739 11.2729   7
   0  -5 -18 146.271 11.8807   3
   0   5 -18 54.5985 6.87354   4
   0   5  18 196.617 8.29706   4
   0  -5  18 42.5688 12.8508   5
   0  -5 -18 177.852 11.8737   1
   0   5 -18 55.2348 11.1976   2
   0  -5  18 40.5097 14.0049   2
   0   5  18 194.760 12.5748   2
   0  -5  18 74.2276 11.3880   3
   0   5  18 80.7867 10.8597   3
   0   5 -18 58.3521 5.50306   8
   0  -5 -18 174.294 7.07541   8
   0  -5  18 50.8794 7.91725   8
   0   5  18 93.4144 10.1024   9
   0   5  18 91.1543 7.95972   8
   0  -5 -19 177.669 9.16256   8
   0   5 -19 156.542 8.27036   8
   0   5  19 149.757 13.2135   2
   0   5 -19 157.001 13.5968   7
   0  -5  19 176.266 14.7503   5
   0   5  19 137.084 10.1384   4
   0   5 -19 149.659 9.18480   4
   0  -5  19 126.520 13.0287   3
   0  -5  19 175.345 15.6851   2
   0   5  19 160.651 14.2895   2
   0  -5 -19 146.569 13.5230   1
   0   5 -19 143.415 13.4835   2
   0   5  19 128.690 12.8366   3
   0  -5  19 118.047 10.1420   8
   0   5  19 127.338 10.1818   8
   0   5  19 126.321 11.9895   9
   0   5  19 120.503 12.4775   1
   0  -5  19 153.409 12.2696   1
   0   5  20 69.5962 11.4282   2
   0   5  20 89.4883 10.1882   9
   0   5  20 67.4144 11.2439   3
   0   5  20 106.624 13.0008   2
   0  -5  20 104.401 14.6721   2
   0   5 -20 89.6296 11.7093   7
   0  -5  20 109.101 13.3902   5
   0  -5 -20 85.5054 6.48712   8
   0   5 -20 83.5148 5.25098   8
   0  -5  20 87.1251 10.3781   1
   0  -5 -20 83.4313 11.6130   1
   0  -5  21 196.490 13.7749   1
   0   5 -21 249.497 15.2791   7
   0  -5  21 157.981 16.1478   5
   0  -5 -21 215.128 15.2880   1
   0  -5  21 188.630 17.5782   2
   0   5  21 303.192 16.8730   2
   0   5  21 153.462 14.2757   3
   0   5  21 124.051 13.2574   9
   0  -5 -21 137.544 10.2505   8
   0  -5  22 10.7745 12.5888   5
   0   5 -22 15.5161 10.8548   7
   0   5  22 5.18159 9.06877   9
   0  -5  22-0.11567 13.9412   2
   0   5  22 1.46995 12.3370   2
   0  -5 -23 169.082 11.0974   8
   0  -5  23 197.442 18.3619   2
   0   5  23 223.082 17.2254   2
   0  -5 -23 178.389 16.1926   1
   0  -5  23 206.330 17.7476   5
   0   5 -23 188.963 15.9496   7
   0   5  23 172.072 14.3067   9
   0  -5  24 35.2327 14.1447   5
   0   5 -24 39.9387 11.9568   7
   0   5  24 30.0465 10.6473   9
   0  -5 -24 37.1876 13.7376   1
   0   5  24 31.8457 13.9257   2
   0  -5  24 50.6602 15.7548   2
   0  -5  25 51.1780 14.8805   5
   0   5 -25 48.7269 12.6342   7
   0   5  25 52.7460 14.1642   2
   0  -5  25 57.9035 16.2038   2
   0  -5 -25 42.4293 12.9491   1
   0   5  25 44.7409 11.0159   9
   0   5 -26 81.8279 13.6664   7
   0   5  26 102.428 16.2589   2
   0   5 -27 52.4634 13.4180   7
   0   5 -28 42.3142 13.7057   7
   0   5 -29 8.53646 13.3516   7
   0  -5  29 10.1373 13.5391   9
   0   5  30 39.9033 14.2529   7
   0   5 -30 51.0359 14.5029   7
   0   5 -31 6.26289 14.0448   7
   0   6   0 353.296 21.2226   2
   0   6   0 369.604 21.1167   6
   0  -6   0 407.073 21.0868   1
   0   6   0 387.943 21.4239   7
   0   6   0 401.248 21.2100   1
   0   6   0 404.173 20.5450   8
   0   6  -1-12.2157 4.49970   1
   0   6   1-11.7552 4.63250   1
   0  -6   1-5.28532 2.43859   8
   0   6   1-3.77615 1.95225   8
   0   6   1-11.3722 5.17499   7
   0   6  -1-10.0018 5.15065   6
   0  -6   1-9.92270 5.27694   6
   0  -6  -2 1276.86 69.1214   7
   0   6   2 1313.60 69.1709   7
   0   6  -2 1257.15 69.1885   6
   0  -6   2 1284.68 69.2259   6
   0  -6  -2 1303.32 68.8589   3
   0  -6   2 1344.47 69.1279   1
   0   6  -2 1272.86 69.1170   1
   0  -6  -2 1322.96 69.0382   1
   0   6   2 1362.42 69.1293   1
   0   6   2 1390.34 69.1610   2
   0   6   2 1381.95 68.8727   3
   0  -6   2 1384.38 68.8050   8
   0   6   2 1297.40 68.7570   8
   0   6   3 8806.47 447.576   7
   0  -6  -3 8172.88 447.524   7
   0  -6   3 8481.99 447.625   6
   0   6  -3 9114.61 447.257   8
   0   6   3 8398.48 447.521   1
   0  -6  -3 9240.26 447.520   1
   0  -6   3 8568.12 447.557   1
   0   6  -3 8410.20 447.537   1
   0   6   3 8292.21 447.540   2
   0  -6  -3 8597.00 447.317   3
   0   6   3 8329.45 447.351   3
   0  -6  -4 15.2255 3.31360   3
   0   6   4 33.9213 4.07878   3
   0   6  -4 24.4187 5.20836   1
   0  -6   4 17.4114 5.33955   1
   0  -6  -4 15.3463 4.40801   1
   0  -6  -4 16.0163 2.55577   8
   0   6   4 40.3021 5.10708   2
   0  -6  -4 15.5944 4.65258   2
   0  -6  -4 20.6158 5.04084   7
   0  -6   4 27.3315 7.65238   7
   0   6   4 38.7625 5.07582   7
   0  -6  -5 103.372 6.95747   2
   0   6   5 89.6173 7.07003   2
   0  -6   5 84.5590 8.76309   7
   0  -6   5 96.4825 8.14159   2
   0  -6   5 93.3930 7.39426   3
   0   6  -5 92.6880 5.48434   8
   0   6   5 90.2734 6.86820   7
   0  -6  -5 112.268 5.53416   8
   0  -6  -5 91.3200 7.09493   7
   0  -6   5 104.427 7.16126   1
   0  -6  -5 85.6378 6.64508   1
   0  -6  -5 87.8945 5.86617   3
   0   6   5 77.0529 6.37247   3
   0  -6  -6 9.60618 2.94784   3
   0   6   6 10.7311 3.65992   3
   0  -6   6 8.42152 4.52567   1
   0   6   6 8.99886 2.38784   8
   0  -6  -6 14.7189 2.15568   8
   0   6   6 12.2096 4.20542   7
   0  -6   6 10.8018 5.86566   2
   0  -6   6 17.8437 5.53520   3
   0  -6  -6 4.78733 4.17374   1
   0  -6  -6 10.5212 4.38043   2
   0   6   6 11.0178 4.56491   2
   0  -6   6 12.1094 6.80691   7
   0   6  -6 7.80968 5.89310   7
   0   6   7 1009.84 54.2052   8
   0  -6  -7 1061.49 54.1732   8
   0   6   7 1022.02 54.7374   7
   0   6  -7 1125.25 55.1477   7
   0  -6   7 1086.87 55.2415   7
   0  -6   7 1114.24 55.2458   5
   0  -6  -7 1007.64 54.3554   3
   0  -6   7 1133.06 54.8691   3
   0   6   7 1044.03 54.7466   2
   0  -6  -7 1022.92 54.7433   2
   0  -6   7 1031.54 54.8705   1
   0   6   7 991.506 54.4648   3
   0  -6   7 1097.27 55.1414   2
   0  -6  -8 18.2897 4.90252   2
   0   6   8 24.7218 5.10701   2
   0   6  -8 17.0057 6.32739   7
   0  -6   8 24.6618 7.67858   7
   0   6   8 19.6152 5.07293   7
   0  -6   8 23.2583 6.49827   5
   0   6  -8 26.2303 5.84589   5
   0  -6  -8 9.87980 3.87147   3
   0  -6   8 33.4421 6.15628   1
   0   6  -8 27.4175 6.70681   2
   0  -6   8 21.2965 6.80268   2
   0   6   8 22.7752 4.54216   3
   0  -6  -8 6.58098 2.68712   8
   0   6   8 14.3596 2.83641   8
   0   6   8 15.5664 5.12488   7
   0  -6  -9 6.67897 5.70635   2
   0   6   9 9.69262 5.65204   2
   0  -6   9 2.01779 7.85069   7
   0   6  -9 4.05383 6.58125   7
   0   6   9 6.62357 5.43671   7
   0  -6   9 4.37125 7.07695   5
   0  -6  -9-5.90395 4.16718   3
   0   6  -9 6.52021 5.86050   5
   0  -6   9 8.72915 7.14239   2
   0   6  -9 7.53794 6.88255   2
   0  -6   9 5.43091 6.33584   1
   0   6   9 7.77070 4.75958   3
   0   6   9 3.95775 4.18727   9
   0   6   9 2.03520 2.79313   8
   0   6   9 6.68651 5.33622   7
   0  -6 -10 59.1521 6.92579   2
   0   6  10 54.3315 7.33064   2
   0  -6  10 61.4045 9.38233   7
   0   6 -10 57.0958 8.14905   7
   0   6  10 60.1459 7.25614   7
   0  -6  10 59.7576 8.34792   5
   0  -6 -10 64.3069 6.22051   3
   0  -6  10 92.7997 8.38041   3
   0  -6  10 81.5166 7.70962   1
   0  -6  10 60.7756 8.65591   2
   0   6 -10 58.3521 8.25772   2
   0   6  10 50.4323 6.51910   3
   0   6  10 56.1728 5.90278   9
   0   6  10 60.8647 4.94622   8
   0   6  10 50.3822 6.87786   7
   0  -6 -10 98.0157 4.64163   8
   0   6  11 626.647 34.6956   9
   0   6  11 614.468 34.8830   3
   0   6 -11 631.958 35.6290   2
   0  -6  11 670.028 35.3500   1
   0   6  11 647.698 34.3504   8
   0  -6 -11 657.681 34.1850   8
   0   6  11 663.082 35.1778   7
   0   6  11 654.028 35.3140   2
   0   6 -11 665.598 35.7627   7
   0  -6  11 708.929 36.1014   7
   0   6  11 665.543 35.2983   7
   0  -6  11 730.640 36.0044   5
   0  -6 -11 645.952 34.7952   3
   0  -6  11 730.900 36.1251   2
   0   6  11 619.237 35.0864   1
   0   6  12 1622.96 88.3540   9
   0   6  12 1562.07 88.4849   3
   0  -6  12 1788.96 88.7938   1
   0   6 -12 1646.21 89.1554   2
   0   6  12 1589.11 88.9162   2
   0  -6 -12 1738.23 87.9594   8
   0   6  12 1674.50 88.0885   8
   0   6  12 1744.44 88.9104   2
   0  -6  12 1836.64 89.4349   7
   0   6 -12 1686.85 89.1621   7
   0   6  12 1573.73 88.8069   7
   0  -6  12 1873.23 89.5162   5
   0  -6 -12 1692.22 88.4682   3
   0  -6  12 1977.77 89.6038   2
   0   6  12 1655.34 88.6803   1
   0   6  13 388.845 21.9433   9
   0   6  13 367.099 22.2747   3
   0   6 -13 373.032 23.2046   2
   0  -6  13 394.737 22.4717   1
   0   6  13 401.437 22.8918   2
   0  -6 -13 440.080 21.1568   8
   0   6  13 408.747 21.4227   8
   0   6  13 377.068 22.6660   2
   0  -6  13 427.471 23.9588   7
   0   6 -13 400.014 23.1086   7
   0   6  13 414.100 22.7650   7
   0  -6  13 432.836 23.5715   5
   0   6  13 363.450 21.3889   4
   0  -6 -13 384.144 22.0850   3
   0  -6  13 444.370 23.9574   2
   0   6  13 358.688 22.3970   1
   0   6  14 5.82364 4.38121   8
   0  -6 -14 3.80505 3.22995   8
   0   6  14 19.4637 7.46707   2
   0   6 -14 11.3914 7.97285   7
   0  -6  14 17.4015 10.0060   7
   0   6  14 21.3309 7.46582   7
   0   6  14 13.9371 4.38351   4
   0  -6 -14 6.88213 6.37873   3
   0  -6  14 17.2267 8.80268   5
   0   6  14 19.1778 7.50671   2
   0  -6  14 17.1508 9.54668   2
   0   6 -14 11.6718 8.09017   2
   0   6  14 9.17625 6.70110   3
   0   6  14 1.62175 5.82297   9
   0  -6  14 18.8761 6.88088   1
   0  -6 -14 7.89017 6.62945   1
   0   6  14 18.8173 7.08085   1
   0   6  15 84.3573 7.39733   8
   0   6  15 77.3141 8.86920   9
   0   6  15 75.9613 9.44713   3
   0   6 -15 73.9663 10.6820   2
   0   6  15 106.463 10.6278   2
   0   6  15 120.353 10.3849   2
   0   6 -15 81.4215 10.6956   7
   0   6  15 85.9953 10.2283   7
   0  -6  15 94.5796 12.5811   7
   0  -6  15 99.7327 11.6596   5
   0   6 -15 74.7280 7.48266   4
   0   6  15 87.2909 7.46293   4
   0  -6 -15 117.103 9.58151   3
   0  -6  15 97.5208 12.3842   2
   0  -6 -15 87.8598 9.68437   1
   0   6  15 93.2338 9.66409   1
   0  -6  15 92.3878 9.62510   1
   0   6 -16 51.5838 3.37183   8
   0   6  16 43.3008 5.93651   8
   0  -6 -16 27.6775 4.44052   8
   0   6  16 99.2542 9.53296   2
   0   6 -16 47.1776 9.80087   7
   0   6  16 60.5487 9.68632   7
   0   6 -16 36.1115 5.72399   4
   0  -6  16 34.2436 10.6306   5
   0  -6 -16 33.9354 8.66611   3
   0   6  16 51.2572 5.93589   4
   0   6 -16 45.1927 9.98326   2
   0   6  16 84.7063 9.87057   2
   0  -6  16 38.5771 11.6009   2
   0   6  16 52.5973 8.49685   3
   0   6  16 43.8108 7.78646   9
   0   6  16 54.5391 9.03317   1
   0  -6  16 40.6269 8.19893   1
   0  -6 -16 79.3608 8.98420   1
   0   6  17 116.098 9.98464   2
   0   6 -17 38.0692 10.0740   7
   0   6  17 28.7566 8.29396   9
   0   6  17 35.9090 9.17943   3
   0  -6  17 42.1202 12.4911   2
   0   6  17 104.830 10.8900   2
   0   6 -17 42.5368 10.0381   2
   0  -6  17 39.5450 11.6091   5
   0  -6 -17 24.0467 9.25361   3
   0   6  17 68.3475 6.34642   4
   0   6 -17 41.2057 5.72001   4
   0  -6 -17 21.9751 4.90923   8
   0   6 -17 37.7967 3.27823   8
   0   6  17 41.5519 6.23538   8
   0  -6  17 50.8970 8.94047   1
   0   6  17 61.6208 9.34374   1
   0  -6 -17 69.7348 9.22263   1
   0   6  18 174.070 12.8927   8
   0   6  18 177.450 14.2512   9
   0   6  18 179.825 15.1294   3
   0   6 -18 204.235 16.0260   2
   0  -6 -18 197.536 15.1829   1
   0   6  18 195.473 15.9029   2
   0   6 -18 216.139 11.3357   8
   0   6  18 194.268 15.4495   2
   0   6 -18 193.664 15.8577   7
   0  -6  18 237.051 17.1438   5
   0   6  18 172.358 12.8494   4
   0  -6 -18 221.886 15.5682   3
   0   6 -18 188.074 12.3860   4
   0  -6  18 222.324 15.5464   3
   0  -6  18 198.859 14.8074   1
   0   6  18 176.694 14.8276   1
   0  -6  18 238.893 17.9670   2
   0   6  19 96.8373 10.5090   2
   0   6 -19 40.4876 3.48741   8
   0  -6 -19 35.3028 5.16385   8
   0   6 -19 57.6831 10.9218   7
   0  -6  19 45.8691 11.9636   5
   0   6  19 80.9921 6.91027   4
   0  -6 -19 48.2217 10.6295   3
   0   6 -19 49.2216 5.56911   4
   0  -6  19 44.8506 13.5298   2
   0   6 -19 35.3703 10.6372   2
   0   6  19 81.7481 11.5743   2
   0   6  19 28.9365 9.66838   3
   0  -6 -19 69.5381 10.1908   1
   0   6  19 46.7988 9.55650   1
   0  -6  19 53.2756 9.42867   1
   0   6  19 34.6799 8.69669   9
   0  -6 -20 10.1332 4.60334   8
   0   6 -20 19.1055 10.5870   7
   0   6  20 42.4069 6.47000   4
   0  -6  20 12.4195 11.9923   5
   0   6  20 19.4700 9.73164   3
   0  -6  20 1.66969 8.84149   1
   0  -6 -20 27.3014 10.1076   1
   0   6  20 17.4812 8.45935   9
   0  -6  20 11.3081 13.7454   2
   0   6  20 33.4733 11.0697   2
   0  -6 -21 478.167 25.8079   8
   0  -6  21 497.949 27.8472   1
   0   6 -21 484.330 28.8638   7
   0  -6  21 584.138 30.3751   5
   0   6  21 581.170 29.6230   2
   0  -6 -21 453.480 28.6367   1
   0   6  21 404.572 27.9684   3
   0   6  21 435.291 27.4640   9
   0  -6  21 553.562 30.7714   2
   0   6 -22 30.0158 11.0886   7
   0  -6  22 25.9685 13.4732   5
   0   6  22 13.8861 9.16634   9
   0  -6  22 34.1560 14.7047   2
   0   6  22 30.3812 12.4849   2
   0  -6 -22 21.5387 11.2900   1
   0  -6 -22 39.4754 5.78990   8
   0  -6  23 92.0105 15.0390   5
   0   6  23 36.2473 10.4324   9
   0  -6 -23 17.3275 6.39952   8
   0   6 -23 154.725 13.1604   7
   0  -6  23 88.7069 15.9131   2
   0   6  23 91.4388 13.9410   2
   0   6 -24 46.0730 12.3902   7
   0  -6  24 58.7081 14.7761   5
   0   6  24 55.3172 13.6824   2
   0  -6 -24 44.9749 13.0481   1
   0  -6  24 39.7817 15.8358   2
   0   6 -25 24.4269 12.0120   7
   0  -6  25 19.1318 14.6334   5
   0  -6 -25 8.05951 13.4536   1
   0  -6  25 22.8937 15.9045   2
   0   6  25 24.0536 14.0279   2
   0   6 -26 37.2535 12.9749   7
   0   6  26 38.0393 15.2062   2
   0   6 -27 11.8658 12.9216   7
   0   6  27 49.5187 12.6293   7
   0   6 -28 62.0762 13.9650   7
   0   6  28 59.6190 13.6230   7
   0   6 -29 14.2629 13.9311   7
   0   6  29 17.7940 13.5898   7
   0   6 -30 54.2959 14.7141   7
   0   6  30 26.6661 14.5122   7
   0   6 -31 15.1001 14.3582   7
   0   7   0 1.98995 2.13867   8
   0   7   0-5.91715 5.95988   7
   0   7   0 0.59678 5.13465   1
   0  -7   0 4.40802 4.79311   1
   0   7   0-6.49271 4.99558   6
   0   7   0-6.23756 5.29333   2
   0   7   1 858.828 44.9028   2
   0   7  -1 805.496 44.9015   6
   0   7  -1 875.570 44.3498   8
   0  -7   1 894.810 44.4084   8
   0   7   1 810.922 44.3330   8
   0   7  -1 845.706 45.0938   7
   0   7   1 855.926 44.9484   7
   0   7  -1 821.400 44.8050   1
   0  -7   1 863.182 44.8035   1
   0   7   1 847.030 44.8625   1
   0  -7  -1 898.766 44.7443   1
   0   7   2 358.139 19.6200   2
   0  -7   2 314.675 19.8546   6
   0   7  -2 352.686 19.7505   6
   0  -7  -2 310.528 19.6072   7
   0   7   2 362.152 19.6589   7
   0   7   2 352.326 19.6144   1
   0  -7  -2 337.555 19.3808   1
   0  -7   2 372.604 19.5493   1
   0   7  -2 339.301 19.5755   1
   0   7   2 380.405 18.8117   8
   0  -7  -2 374.575 19.0264   3
   0   7  -3 55.9429 4.10566   8
   0  -7   3 44.2600 4.33205   8
   0  -7   3 55.8093 7.48114   6
   0  -7  -3 46.4554 6.35329   7
   0   7   3 87.6651 6.49840   7
   0   7  -3 56.6665 6.30676   1
   0  -7   3 60.5704 6.54369   1
   0  -7  -3 64.3362 5.63432   1
   0   7   3 75.1143 6.11640   1
   0   7   3 72.2286 6.23631   2
   0  -7  -3 57.2862 5.88388   2
   0  -7  -3 61.9819 4.85107   3
   0   7   3 75.1658 5.01640   3
   0  -7  -4 1339.13 72.1119   7
   0   7  -4 1461.08 71.6644   8
   0   7   4 1332.01 72.1302   7
   0  -7   4 1329.07 72.4715   7
   0  -7  -4 1412.65 72.0417   1
   0   7   4 1406.12 72.1131   1
   0  -7   4 1370.72 72.3026   6
   0  -7  -4 1370.59 71.7690   3
   0   7   4 1322.72 71.8415   3
   0  -7   4 1419.85 72.1744   1
   0   7  -4 1328.71 72.0790   1
   0   7   4 1368.75 72.1250   2
   0  -7  -4 1350.00 72.1274   2
   0  -7  -5 104.449 7.51341   7
   0  -7  -5 107.020 6.15136   8
   0  -7   5 115.933 9.33406   7
   0   7   5 121.733 7.59482   7
   0  -7  -5 111.991 7.10412   1
   0  -7   5 86.9565 8.50952   2
   0  -7   5 112.920 7.96440   3
   0  -7  -5 107.665 6.31243   9
   0  -7   5 115.536 7.69727   1
   0   7   5 110.823 6.92598   3
   0  -7  -5 110.388 6.53139   3
   0   7   5 102.409 7.50963   2
   0  -7  -5 101.088 7.51637   2
   0  -7   6 1568.25 78.8042   7
   0  -7  -6 1447.34 78.2395   1
   0  -7   6 1621.69 78.7496   2
   0  -7   6 1577.95 78.4901   3
   0  -7   6 1620.44 78.4282   1
   0   7   6 1413.53 78.3172   2
   0  -7  -6 1587.19 78.4105   2
   0   7   6 1392.03 77.8854   8
   0  -7  -6 1384.85 78.3053   7
   0  -7  -6 1594.12 77.8820   8
   0   7   6 1572.97 78.3935   7
   0  -7  -6 1477.48 77.9598   3
   0   7   6 1471.53 78.0771   3
   0   7   7-5.03510 4.24953   3
   0  -7   7-9.32433 5.29507   1
   0   7   7-4.90809 2.53208   8
   0   7   7-3.17853 4.71038   7
   0  -7   7-4.48131 7.45763   7
   0   7  -7-1.83486 6.54327   7
   0  -7   7-3.28307 7.03256   2
   0  -7  -7-6.29897 4.34952   1
   0  -7  -7-0.46268 4.58133   2
   0   7   7-2.94070 4.89015   2
   0   7   8 1.96528 4.53269   3
   0  -7   8-1.06937 6.45530   1
   0  -7   8-3.46783 5.98483   1
   0   7   8 10.3624 2.80622   8
   0  -7  -8 18.1047 2.91463   8
   0   7   8 9.01488 5.03481   7
   0  -7   8 11.5960 8.05018   7
   0   7  -8 9.24679 6.66315   7
   0   7   8 10.4029 5.35692   7
   0  -7  -8 11.3286 3.95092   3
   0   7  -8 8.18807 6.16871   5
   0  -7   8 8.11614 7.41131   2
   0   7   8 9.11988 5.33693   2
   0  -7  -8 15.7495 5.30837   2
   0   7   9 1218.91 66.9786   2
   0  -7  -9 1225.40 67.0226   2
   0  -7   9 1345.93 67.6050   7
   0   7  -9 1314.51 67.4760   7
   0   7   9 1311.84 66.9853   7
   0  -7   9 1372.47 67.6070   5
   0  -7  -9 1240.11 66.5124   3
   0   7  -9 1245.41 67.2015   5
   0  -7   9 1358.40 67.1456   3
   0  -7  -9 1311.65 66.2828   8
   0   7   9 1265.12 66.9726   7
   0   7   9 1266.37 66.3286   8
   0   7  -9 1191.95 67.2775   2
   0  -7   9 1243.03 67.1015   1
   0  -7   9 1318.49 67.5095   2
   0   7   9 1245.04 66.6693   3
   0  -7 -10 164.195 10.8297   2
   0   7  10 175.268 10.9408   2
   0   7 -10 171.738 11.7018   7
   0  -7  10 195.419 13.0703   7
   0  -7  10 176.961 12.0120   5
   0   7  10 162.625 10.8100   7
   0   7 -10 162.690 10.9988   5
   0  -7 -10 147.708 9.73025   3
   0  -7  10 139.992 11.4054   3
   0  -7 -10 142.991 8.84937   8
   0   7  10 138.766 9.07292   8
   0   7 -10 163.920 11.9547   2
   0  -7  10 169.363 11.2361   1
   0  -7  10 183.182 12.1311   2
   0   7  10 147.235 10.2209   3
   0   7  11 530.377 32.2809   2
   0  -7 -11 609.981 32.4527   2
   0  -7  11 632.770 33.3272   7
   0   7 -11 613.441 32.9833   7
   0  -7  11 645.179 33.2026   5
   0   7  11 555.094 32.2993   7
   0  -7  11 636.857 32.5186   3
   0  -7 -11 590.794 31.7882   3
   0   7  11 584.755 32.2746   7
   0   7  11 596.523 31.3988   8
   0  -7 -11 610.150 31.2466   8
   0   7 -11 544.341 32.7451   2
   0  -7  11 646.231 32.5708   1
   0  -7  11 645.176 33.2087   2
   0   7  11 553.228 31.9180   3
   0  -7 -12 14.4933 3.09201   8
   0   7  12 17.4477 3.87625   8
   0   7  12 17.6473 6.35919   7
   0   7  12 21.8432 6.79665   2
   0   7 -12 5.15169 7.57235   7
   0  -7  12 15.0978 9.04316   7
   0   7  12 19.7578 6.68480   7
   0  -7  12 14.0489 8.23336   5
   0  -7 -12 5.57166 5.36031   3
   0  -7  12 12.3576 7.52345   3
   0   7 -12 14.1608 7.81062   2
   0  -7  12 16.3932 6.81959   1
   0  -7  12 9.85939 8.40674   2
   0   7  12 7.17941 5.70555   3
   0   7  12 17.7290 6.83145   1
   0  -7 -13 8.22161 3.12244   8
   0   7  13 9.00024 6.65135   7
   0   7  13 2.02039 3.95474   8
   0   7  13 14.1034 7.03223   2
   0   7 -13 8.04771 7.43983   7
   0  -7  13 2.98006 9.51618   7
   0  -7  13 5.86951 8.55237   5
   0   7  13 7.58420 6.92373   7
   0  -7 -13-8.17040 5.85623   3
   0   7  13 2.24703 7.01314   2
   0  -7  13 2.46688 8.97466   2
   0   7 -13 6.93584 8.09927   2
   0   7  13 6.88021 6.31932   3
   0   7  13 7.73927 5.38620   9
   0  -7  13 7.18943 6.67142   1
   0   7  13 10.1752 6.72264   1
   0  -7 -14 23.2385 3.98269   8
   0   7  14 37.5814 7.58106   7
   0   7  14 39.7022 4.89559   8
   0   7  14 44.8349 8.16490   2
   0  -7  14 40.4003 10.7699   7
   0   7 -14 47.8459 9.01017   7
   0   7  14 45.5065 7.95153   7
   0  -7  14 51.2222 9.90114   5
   0   7  14 40.0956 4.91492   4
   0  -7 -14 30.3446 6.83066   3
   0   7  14 45.5761 8.10395   2
   0  -7  14 47.7257 10.3924   2
   0   7 -14 31.9789 8.97955   2
   0   7  14 35.7659 7.16212   3
   0   7  14 39.9766 6.23273   9
   0  -7  14 26.9419 7.57558   1
   0   7  14 31.6300 7.39298   1
   0   7  15 4.37122 4.78606   8
   0  -7 -15 5.84379 4.05906   8
   0   7  15 4.36349 7.35458   7
   0   7  15 3.84164 8.12041   2
   0  -7  15-6.04838 11.3950   7
   0   7 -15-0.72743 8.55990   7
   0  -7  15-6.40804 10.1992   5
   0   7  15 8.15165 8.16509   7
   0   7  15 4.92490 4.72592   4
   0  -7 -15-0.40949 7.51086   3
   0   7  15 10.1742 8.12766   2
   0  -7  15-7.88723 10.9142   2
   0   7 -15 7.42480 9.25700   2
   0   7  15-5.93968 7.45985   3
   0   7  15-9.34900 6.65822   9
   0  -7 -15 3.69484 7.57317   1
   0   7  15-3.84172 7.85057   1
   0  -7  15-2.39831 7.72469   1
   0  -7 -16 16.3083 4.00671   8
   0   7  16 28.8030 8.42401   7
   0   7  16 20.8529 5.36756   8
   0   7  16 29.1779 9.20281   2
   0   7 -16 21.9798 9.55606   7
   0   7  16 20.9789 9.03622   7
   0   7  16 17.3632 5.34049   4
   0  -7 -16 22.0326 8.02625   3
   0  -7  16 28.1471 10.9637   5
   0   7  16 25.8669 9.18536   2
   0   7 -16 18.6012 9.69251   2
   0  -7  16 28.9659 11.4916   2
   0   7  16 17.5767 8.10638   3
   0   7  16 18.7753 7.23017   9
   0  -7 -16 9.53262 7.96090   1
   0  -7  16 30.4014 8.06478   1
   0   7  16 14.6333 8.38658   1
   0   7  17 133.514 8.76252   8
   0   7  17 117.440 10.2011   9
   0   7  17 111.280 11.2273   3
   0   7  17 152.397 12.4242   2
   0   7 -17 140.839 12.4413   2
   0  -7 -17 79.0497 7.83599   8
   0   7  17 137.491 11.9100   2
   0   7 -17 134.361 12.5724   7
   0  -7  17 185.559 14.1443   5
   0  -7 -17 65.6006 11.1476   3
   0   7 -17 123.182 8.61134   4
   0   7  17 124.271 8.70890   4
   0  -7  17 163.261 15.0153   2
   0  -7 -17 112.547 11.1807   1
   0   7  17 117.148 11.2514   1
   0  -7  17 148.623 11.1012   1
   0   7  18 94.2544 10.5737   2
   0   7 -18 36.7143 10.5724   7
   0   7  18 39.0933 8.39273   9
   0   7  18 54.6530 9.77620   3
   0  -7  18 50.0632 13.1422   2
   0   7  18 105.850 11.1302   2
   0   7 -18 46.4195 10.6298   2
   0   7 -18 36.3113 5.95795   4
   0   7  18 65.3136 6.55604   4
   0  -7  18 54.1687 12.3115   5
   0  -7 -18 5.02593 10.5486   3
   0  -7 -18 5.79811 5.59844   8
   0   7  18 57.1526 9.84166   1
   0  -7 -18 57.5742 9.74847   1
   0  -7  18 34.4400 8.94707   1
   0   7  19 59.8200 10.5166   2
   0   7 -19 31.2733 10.6843   7
   0  -7 -19 38.3714 9.88279   1
   0  -7  19 37.8483 8.97702   1
   0  -7 -19 42.0449 10.2867   3
   0   7 -19 37.8007 5.74925   4
   0  -7  19 42.2414 12.1192   5
   0   7  19 47.1801 6.54562   4
   0  -7  19 46.9292 13.6217   2
   0   7  19 47.1270 11.1625   2
   0   7 -19 28.3259 10.7177   2
   0   7  19 34.4978 9.91276   3
   0   7  19 48.2908 8.63705   9
   0  -7 -19 19.0766 4.91412   8
   0   7 -20 35.1385 10.9030   7
   0  -7  20 19.7802 12.3908   5
   0   7  20 11.9940 6.26826   4
   0  -7  20 41.4364 9.06345   1
   0  -7 -20 1.24872 9.67299   1
   0   7  20 10.6554 11.1298   2
   0  -7  20 9.73847 13.6692   2
   0   7  20-0.98205 9.79943   3
   0  -7 -20 3.27731 4.80442   8
   0  -7  21 103.314 16.0117   5
   0   7  21 230.843 11.4138   4
   0  -7  21 99.5342 17.2483   2
   0   7  21 285.290 16.1458   2
   0  -7 -21 184.306 14.7642   1
   0  -7  21 108.368 13.1060   1
   0   7  21 130.139 13.7933   3
   0   7 -21 104.821 14.5362   7
   0  -7  22 75.5848 15.2688   2
   0   7  22 62.3389 12.8850   2
   0   7 -22 100.546 12.0091   7
   0  -7  22 66.7287 14.2082   5
   0  -7 -22 20.5148 6.12469   8
   0   7  22 41.4132 10.9770   7
   0  -7 -22 45.8455 11.6197   1
   0  -7  23 486.181 26.3536   5
   0   7  23 417.960 24.9914   2
   0  -7 -23 343.079 23.9634   1
   0   7  23 408.515 23.7452   7
   0  -7 -23 322.258 20.5428   8
   0   7 -23 377.415 24.1719   7
   0  -7  23 455.380 26.5522   2
   0   7  24 58.7301 12.3785   7
   0  -7  24 82.2281 15.9231   5
   0  -7  24 79.1286 16.9995   2
   0   7  24 60.4726 14.5364   2
   0   7  25 32.1667 11.9734   7
   0   7 -25 31.7125 12.1979   7
   0  -7  25 59.5185 15.4589   5
   0  -7 -25 30.8984 13.5239   1
   0   7  25 41.8715 13.8279   2
   0  -7  25 34.6167 16.5486   2
   0   7  26 71.1460 13.4326   7
   0   7 -26 93.7766 14.0537   7
   0   7  27 23.9989 12.8191   7
   0   7 -27 0.72237 13.0873   7
   0   7  28 57.5126 13.6464   7
   0   7 -28 18.0227 13.5562   7
   0   7  29 0.23588 13.2598   7
   0   7 -29 4.97345 13.5276   7
   0   7  30 78.3152 15.3416   7
   0   7 -30 74.6442 15.3416   7
   0   7 -31 7.78944 14.7096   7
   0   8   0 204.785 11.5337   1
   0   8   0 196.192 11.4395   6
   0   8   0 169.681 10.0168   8
   0  -8   0 219.092 11.3851   1
   0   8   0 186.449 11.7002   2
   0   8   1 480.201 26.0314   2
   0   8  -1 444.178 26.0241   2
   0   8  -1 445.641 25.9616   6
   0  -8  -1 473.563 25.9480   7
   0   8  -1 452.706 26.2409   7
   0   8   1 500.582 26.1271   7
   0   8   1 477.470 25.8819   1
   0  -8   1 500.171 25.7653   1
   0   8  -1 473.490 25.8468   1
   0  -8  -1 514.808 25.7276   1
   0   8   1 467.198 25.1014   8
   0  -8   1 506.099 25.2144   8
   0   8  -2-14.0950 5.99279   6
   0  -8   2-8.54337 6.04053   6
   0   8  -2-11.5483 5.48787   1
   0  -8  -2-10.1757 5.54673   7
   0  -8  -2-8.87360 4.72671   1
   0   8   2-6.36883 2.46600   8
   0   8   3-3.41568 2.27094   8
   0  -8  -3-6.33187 5.19519   7
   0   8   3-5.33267 5.17890   7
   0  -8   3-7.32308 6.20268   6
   0  -8  -3-7.94216 3.37819   3
   0  -8   3-3.54505 5.33269   1
   0   8  -3 0.12315 4.96276   1
   0   8   3-0.90245 4.76188   2
   0   8   3-0.61252 3.42284   3
   0   8   3-4.12674 4.94113   1
   0  -8  -3 4.12997 4.25449   1
   0   8   4 17.6702 4.70313   7
   0  -8  -4 10.1616 4.74471   7
   0   8   4 14.1857 4.65234   2
   0  -8   4 14.5518 5.98045   6
   0  -8  -4 15.1115 2.90781   3
   0   8   4 11.8164 3.47995   3
   0  -8   4 12.3164 5.08364   1
   0   8  -4 7.80033 4.60589   1
   0  -8  -4 14.0319 4.58680   2
   0   8   4 14.4960 4.80802   1
   0  -8  -4 14.1173 4.05718   1
   0   8   5 106.970 7.71975   7
   0  -8   5 108.379 9.58161   7
   0   8   5 99.3123 7.61548   1
   0  -8  -5 100.379 7.21433   1
   0  -8   5 96.6960 8.80210   6
   0  -8   5 119.887 8.33723   3
   0   8  -5 123.410 6.21412   8
   0  -8  -5 90.0298 7.46463   7
   0   8  -5 113.398 7.56513   1
   0  -8   5 114.813 7.89824   1
   0  -8  -5 95.4721 6.36507   3
   0   8   5 92.7484 6.78536   3
   0   8   5 102.427 7.73603   2
   0  -8  -5 104.188 7.39209   2
   0  -8   6 1326.19 65.2460   7
   0   8   6 1246.76 64.7247   7
   0   8   6 1140.93 64.6575   1
   0  -8  -6 1237.53 64.5766   1
   0  -8   6 1281.96 65.0908   2
   0  -8   6 1243.62 64.8479   3
   0  -8  -6 1238.99 64.7173   7
   0  -8  -6 1242.14 64.1738   8
   0  -8   6 1258.75 64.7792   1
   0   8   6 1187.75 64.3880   3
   0  -8  -6 1232.32 64.2615   3
   0   8   6 1228.70 64.7124   2
   0  -8  -6 1289.52 64.7583   2
   0   8   7 88.5162 7.26232   3
   0  -8   7 100.485 8.47593   1
   0  -8   7 89.5339 9.93638   7
   0   8   7 100.042 7.77667   7
   0   8  -7 96.4358 9.35056   7
   0  -8   7 103.290 9.14114   2
   0  -8   7 208.228 10.4195   3
   0  -8  -7 102.803 6.67222   3
   0   8   7 70.5400 6.22146   8
   0  -8  -7 81.9987 7.85055   7
   0  -8  -7 95.7311 7.40325   1
   0  -8  -7 91.3768 7.74716   2
   0   8   7 100.142 7.97078   2
   0   8   8 30.6375 5.12423   3
   0  -8   8 32.9226 6.52375   1
   0   8   8 37.3132 3.45068   8
   0  -8  -8 28.9694 3.43172   8
   0   8  -8 26.4449 3.54704   8
   0   8   8 37.8066 5.84073   7
   0  -8   8 37.0070 8.70348   7
   0   8  -8 31.4906 7.60300   7
   0  -8   8 30.0976 8.06911   2
   0  -8  -8 34.2205 4.13627   3
   0  -8   8 23.0373 7.45055   3
   0  -8  -8 28.6812 5.03148   1
   0  -8  -8 29.4643 5.53556   2
   0   8   8 28.2432 5.99038   2
   0  -8  -9 1.09830 5.60213   1
   0   8   9 13.4472 5.19969   3
   0   8  -9 15.6068 7.85184   2
   0  -8   9 24.4753 7.21194   1
   0  -8   9 17.5660 6.35324   1
   0  -8  -9 52.1337 3.40543   8
   0   8   9 11.8055 3.33235   8
   0   8   9 10.0177 5.74230   7
   0  -8   9 10.6444 8.75226   7
   0   8  -9 14.3010 7.76150   7
   0   8   9 13.9359 5.83913   7
   0  -8  -9 7.37362 4.07370   3
   0   8  -9 19.5859 6.73888   5
   0  -8   9 56.9362 7.80524   3
   0  -8   9 19.5555 8.21599   2
   0  -8  -9 11.0822 5.64514   2
   0   8   9 24.0003 6.10813   2
   0   8  10 146.816 10.4243   7
   0  -8 -10 154.837 8.50862   8
   0   8  10 154.823 8.76345   8
   0  -8 -10 161.145 10.4859   2
   0   8  10 146.349 10.5354   2
   0  -8  10 149.346 12.6167   7
   0   8 -10 141.016 11.6123   7
   0   8  10 158.418 10.4499   7
   0  -8  10 160.583 12.1903   5
   0   8 -10 135.804 10.6761   5
   0  -8 -10 137.380 9.31542   3
   0  -8  10 160.732 11.1030   3
   0  -8  10 157.762 10.7118   1
   0   8 -10 130.141 11.6860   2
   0  -8  10 150.720 11.0176   1
   0  -8  10 163.508 12.4073   2
   0   8  10 138.531 9.93580   3
   0   8  11 192.127 12.9149   2
   0  -8 -11 207.393 13.1435   2
   0  -8  11 207.693 14.8465   7
   0   8 -11 215.079 13.9642   7
   0  -8  11 231.228 14.4902   5
   0   8  11 186.610 12.8588   7
   0   8 -11 207.255 13.1716   5
   0  -8  11 202.346 13.3949   3
   0  -8 -11 178.492 11.9118   3
   0  -8 -11 217.187 11.0809   8
   0   8  11 201.836 11.3429   8
   0   8  11 195.377 12.7832   7
   0  -8  11 205.068 13.2750   1
   0   8 -11 189.171 13.7798   2
   0  -8  11 214.599 14.4446   2
   0   8  11 172.849 12.2594   3
   0  -8 -12 6.03725 6.45833   2
   0   8  12 0.67291 6.50724   2
   0   8 -12-2.92117 7.66861   7
   0  -8  12 3.84599 9.63654   7
   0  -8  12 3.58442 8.48973   5
   0   8  12 1.71438 6.49950   7
   0  -8 -12 0.39687 5.17577   3
   0  -8  12-11.2402 7.53370   3
   0   8  12-0.24371 5.97436   7
   0   8  12-6.31813 3.94733   8
   0  -8 -12 0.07313 3.29109   8
   0  -8  12-5.25279 7.51449   1
   0   8 -12-3.39078 7.80361   2
   0  -8  12-3.73044 8.86300   2
   0   8  12-5.60136 6.05544   3
   0   8  13 100.376 9.08850   3
   0   8 -13 118.683 10.9990   2
   0  -8  13 123.237 9.98989   1
   0   8  13 124.825 9.94348   2
   0   8 -13 107.175 10.5856   7
   0  -8  13 138.745 12.5224   7
   0   8  13 115.243 9.78522   7
   0  -8  13 134.775 11.5853   5
   0  -8  13 113.157 10.2328   3
   0  -8 -13 100.921 8.63097   3
   0  -8 -13 106.822 6.89955   8
   0   8  13 118.489 9.56979   7
   0   8  13 104.201 7.44358   8
   0  -8  13 140.818 11.9341   2
   0   8  13 108.326 9.80332   1
   0   8  14 175.131 13.0842   3
   0   8 -14 208.912 14.6258   2
   0  -8  14 224.496 13.6983   1
   0   8  14 240.910 13.9323   2
   0  -8  14 227.160 15.9568   7
   0   8 -14 191.312 14.4867   7
   0  -8  14 247.969 15.6143   5
   0   8  14 220.458 13.7385   7
   0  -8 -14 193.126 13.0020   3
   0  -8  14 241.363 14.6112   3
   0   8  14 193.807 11.6025   8
   0  -8 -14 149.832 11.2557   8
   0   8  14 222.138 13.6392   7
   0  -8  14 244.184 15.8527   2
   0   8  14 204.855 13.6106   1
   0   8  15 151.966 11.8311   3
   0   8 -15 156.386 13.5339   2
   0   8  15 189.100 12.8692   2
   0  -8  15 169.277 11.9941   1
   0   8  15 184.144 12.6873   2
   0   8 -15 161.764 13.3295   7
   0  -8  15 197.867 14.4594   5
   0   8  15 167.902 12.5957   7
   0  -8  15 127.548 13.0923   3
   0   8  15 163.393 9.94920   4
   0  -8 -15 134.900 11.4861   3
   0   8  15 181.903 12.2704   7
   0  -8 -15 142.899 9.45876   8
   0   8  15 161.474 10.0651   8
   0  -8  15 198.038 15.1006   2
   0   8  15 145.221 12.1010   1
   0   8  16 11.2783 8.98831   2
   0   8 -16 12.1721 9.75914   7
   0   8  16 1.93430 8.79986   7
   0  -8  16-2.55556 11.4088   5
   0   8  16 6.17065 5.28306   4
   0  -8 -16 15.7796 8.14528   3
   0   8  16 5.90331 5.45702   8
   0   8  16 4.25434 8.00112   7
   0  -8 -16 15.8743 4.41229   8
   0   8  16 13.1514 9.18701   2
   0   8 -16 15.0325 10.1122   2
   0  -8  16 15.4764 12.3811   2
   0   8  16-4.32121 8.29326   3
   0   8  16 9.48705 8.42888   1
   0  -8 -16-0.11775 8.22848   1
   0  -8  16 18.1212 8.44460   1
   0   8  17 108.257 10.7259   2
   0   8 -17 74.2204 11.5284   7
   0  -8  17 90.5115 13.1882   5
   0  -8 -17 76.3373 10.6306   3
   0   8  17 80.8127 7.28206   4
   0   8  17 102.531 10.5463   7
   0  -8 -17 52.4592 6.69590   8
   0   8 -17 79.3256 11.6840   2
   0  -8  17 92.5579 13.5636   2
   0   8  17 108.669 11.3438   2
   0   8  17 65.9305 10.0806   3
   0   8  17 72.8472 10.2740   1
   0  -8 -17 76.6605 10.0598   1
   0  -8  17 94.6622 9.97750   1
   0   8  18 20.2118 9.53810   2
   0   8 -18-0.34780 10.2245   7
   0  -8  18 13.1384 11.8114   5
   0   8 -18 3.84286 5.62027   4
   0   8  18 11.3948 5.83556   4
   0  -8 -18-4.29622 9.79066   3
   0   8  18 9.93834 9.16253   7
   0   8  18 17.0930 9.91640   2
   0  -8  18 7.27547 13.0084   2
   0   8 -18 5.58745 10.1428   2
   0   8  18 9.64302 9.31890   3
   0  -8  18 12.5151 8.51292   1
   0   8  18 6.06158 9.01008   1
   0  -8 -18 4.49323 8.88869   1
   0   8  19 17.7290 9.86419   2
   0   8 -19 19.7028 10.3861   7
   0  -8  19 16.8448 12.1246   5
   0   8  19 20.9796 6.21498   4
   0   8 -19 9.61235 5.82503   4
   0  -8 -19 18.4764 9.83135   3
   0  -8 -19 13.9186 9.39534   1
   0  -8  19 17.2534 8.80405   1
   0  -8  19 16.3581 13.7132   2
   0   8  19 26.2665 10.7459   2
   0   8  19 15.2376 9.52353   3
   0  -8 -19 4.23496 4.79544   8
   0   8  19 17.8274 9.51063   7
   0   8  20 119.925 12.7973   7
   0   8 -20 173.637 14.1494   7
   0  -8  20 186.140 15.9103   5
   0   8  20 110.354 9.79220   4
   0  -8  20 181.873 12.3813   1
   0   8  20 155.741 14.2137   2
   0  -8 -20 110.457 12.6454   1
   0   8  20 107.427 12.7929   3
   0  -8  20 193.494 16.7698   2
   0  -8 -21 124.253 9.79461   8
   0   8  21 180.557 13.7247   7
   0   8 -21 178.822 14.7114   7
   0  -8  21 191.691 16.7208   5
   0   8  21 129.820 10.4810   4
   0   8  21 179.324 14.9937   2
   0  -8 -21 140.804 13.8204   1
   0  -8  21 166.340 12.8988   1
   0  -8  21 194.739 17.5665   2
   0   8  21 119.978 13.3455   3
   0   8 -22 221.499 16.2229   7
   0   8  22 155.858 15.1627   3
   0  -8 -22 177.155 15.2798   1
   0   8  22 230.928 16.9623   2
   0  -8 -22 141.972 11.5021   8
   0   8  22 229.653 15.7665   7
   0  -8  22 247.985 19.2035   2
   0  -8  22 228.206 18.4154   5
   0  -8  23 51.5251 16.7866   2
   0  -8 -23 145.613 14.5833   1
   0   8  23 219.209 15.4400   2
   0   8  23 199.909 13.9109   7
   0   8 -23 47.9190 13.9457   7
   0  -8  23 51.8705 16.2924   5
   0  -8  24 406.970 26.4583   5
   0  -8 -24 319.962 23.9882   1
   0   8  24 375.676 24.9042   2
   0   8  24 378.379 23.6896   7
   0   8 -24 325.931 23.9429   7
   0  -8  24 410.068 26.7022   2
   0  -8  25 9.97016 15.2727   5
   0   8 -25 8.23601 12.2211   7
   0   8  25 18.4182 11.8332   7
   0   8  25 38.2161 14.0727   2
   0  -8  25-0.67224 16.5007   2
   0   8  26 127.610 14.9030   7
   0   8 -26 145.493 15.9042   7
   0   8  27 6.44785 12.5717   7
   0   8 -27 23.7186 13.1884   7
   0   8  28 50.6323 13.4440   7
   0   8 -28 37.6051 13.8814   7
   0   8  29 9.18144 13.5993   7
   0   8 -29 22.1051 14.0194   7
   0   8 -30 21.9581 14.4582   7
   0   9   0-1.60530 5.18379   1
   0  -9   0-6.46599 4.71378   1
   0   9   0-3.99979 5.33050   2
   0   9   0-0.12798 5.92610   7
   0   9   0-7.87109 4.98061   6
   0   9  -1 101.542 7.72274   6
   0   9  -1 104.916 7.34531   1
   0   9   1 98.9847 7.65448   1
   0  -9   1 101.785 7.39066   1
   0   9  -1 105.070 7.84360   2
   0   9   1 98.8050 7.62939   2
   0  -9   1 111.058 6.04439   8
   0   9   1 99.7290 5.66894   8
   0   9  -1 86.5235 5.71930   8
   0  -9  -1 97.0141 7.66447   7
   0   9  -1 99.5440 8.28875   7
   0   9   1 95.3782 8.02658   7
   0  -9  -1 103.419 7.08695   1
   0   9   2 32.3686 5.57624   7
   0  -9  -2 29.8066 5.42839   7
   0   9   2 33.6257 5.43347   2
   0   9  -2 45.3333 5.75043   6
   0  -9   2 33.3493 6.18235   6
   0   9  -2 38.5012 5.47229   1
   0   9   2 30.0286 5.62220   1
   0  -9   2 37.4042 5.59173   1
   0   9   2 39.0715 3.03134   8
   0   9  -2 34.1084 3.09680   8
   0  -9   2 44.7386 3.48668   8
   0  -9  -2 40.8237 4.88203   1
   0  -9  -2 35.6932 4.01351   3
   0  -9  -3 21.9415 4.95863   7
   0   9   3 18.7753 5.18369   7
   0   9   3 14.4830 5.31983   2
   0  -9   3 15.8117 5.85536   6
   0   9   3 22.8292 2.52339   8
   0  -9   3 15.0387 5.21160   1
   0   9  -3 13.8592 5.23805   1
   0   9   3 24.9547 5.17160   1
   0  -9  -3 27.7168 4.21353   1
   0  -9  -3 20.1362 3.52102   3
   0  -9  -3 27.9163 4.83324   2
   0  -9   4 2134.61 110.377   6
   0  -9  -4 2007.24 110.182   7
   0   9   4 2240.87 110.324   7
   0   9  -4 2073.24 110.204   1
   0  -9   4 2159.47 110.234   1
   0   9   4 2174.47 110.267   2
   0  -9  -4 2054.21 110.198   2
   0   9   4 2151.12 109.882   3
   0  -9  -4 2045.89 109.811   3
   0   9   4 2237.14 110.238   1
   0  -9  -4 2123.26 110.132   1
   0   9   5 8.51215 5.12454   2
   0  -9  -5 12.5417 4.89879   2
   0  -9  -5 12.8893 5.04874   7
   0   9   5 11.2944 5.07091   7
   0  -9   5 8.72932 7.50830   7
   0  -9   5 15.4964 6.68891   6
   0   9  -5-2.48475 5.29753   1
   0  -9   5 6.25268 5.52448   1
   0   9   5 7.09697 5.13736   1
   0  -9  -5 7.52408 4.39860   1
   0   9   5 6.28875 3.81532   3
   0  -9  -5 7.69058 2.96947   3
   0  -9  -6 101.609 7.24166   9
   0  -9  -6 66.0618 8.46774   7
   0  -9   6 83.6011 10.7981   7
   0   9   6 75.0833 8.43292   7
   0  -9   6 85.5246 9.69322   2
   0  -9   6 84.8111 9.75574   6
   0   9   6 74.7721 8.67813   1
   0  -9  -6 66.3896 8.00504   1
   0  -9   6 88.3109 8.87945   1
   0  -9  -6 82.6392 7.35668   3
   0   9   6 73.1633 7.83750   3
   0   9   6 62.1771 8.65600   2
   0  -9  -6 63.1011 8.21594   2
   0  -9  -7 246.999 13.2556   3
   0   9   7 250.669 13.7277   3
   0  -9   7 269.520 14.7040   1
   0   9   7 264.498 14.3311   7
   0  -9   7 256.094 16.0836   7
   0   9  -7 247.710 15.4519   7
   0  -9   7 261.259 15.4975   2
   0  -9   7 222.606 15.0955   3
   0   9   7 246.052 13.1332   8
   0  -9  -7 245.890 13.1331   8
   0   9  -7 202.413 13.0686   8
   0  -9  -7 248.939 14.3051   7
   0  -9  -7 242.033 14.0079   1
   0   9   7 245.612 14.4657   1
   0  -9  -7 249.682 14.3530   2
   0   9   7 264.675 14.4063   2
   0   9   8 222.158 13.7309   3
   0  -9   8 256.271 14.6250   1
   0  -9  -8 259.478 13.0374   8
   0   9  -8 263.493 12.9689   8
   0   9   8 209.442 13.0080   8
   0  -9   8 240.969 16.1637   7
   0   9   8 253.796 14.2498   7
   0   9  -8 232.247 15.2556   7
   0  -9   8 233.300 15.2988   2
   0  -9   8 285.972 15.2116   3
   0  -9  -8 226.021 13.2324   3
   0  -9  -8 223.154 13.9642   1
   0   9   8 234.240 14.3981   2
   0  -9  -8 231.157 14.3641   2
   0   9   9 130.256 9.09457   3
   0   9  -9 133.115 11.2624   2
   0  -9   9 121.153 10.3655   1
   0  -9   9 143.661 10.0951   1
   0   9   9 134.315 9.71206   7
   0  -9  -9 129.913 7.81023   8
   0   9   9 137.675 7.94514   8
   0  -9  -9 128.685 9.74811   2
   0   9   9 129.217 9.85343   2
   0   9  -9 142.005 11.2459   7
   0  -9   9 151.239 12.4806   7
   0   9  -9 137.170 10.6544   5
   0  -9   9 136.739 10.5040   3
   0  -9  -9 134.499 8.30063   3
   0  -9   9 139.891 11.6054   2
   0  -9  -9 142.276 9.28465   1
   0   9  10 159.641 10.8786   3
   0  -9  10 188.861 12.2019   1
   0   9 -10 159.592 12.8541   2
   0  -9  10 220.132 11.9881   1
   0  -9 -10 173.024 9.77363   8
   0   9  10 203.124 11.7064   7
   0   9  10 157.164 9.89305   8
   0  -9 -10 202.353 11.8084   2
   0   9  10 206.780 11.8759   2
   0   9 -10 165.095 12.7718   7
   0  -9  10 184.686 13.9688   7
   0   9 -10 150.810 12.0467   5
   0   9  10 172.831 11.6317   7
   0  -9 -10 156.543 10.3689   3
   0  -9  10 161.884 12.2590   3
   0  -9  10 205.272 13.6031   2
   0  -9 -10 180.921 11.2158   1
   0   9  11 40.5832 6.32608   3
   0   9 -11 50.5263 8.53930   2
   0  -9  11 46.2394 7.88193   1
   0  -9  11 44.4693 7.46345   1
   0   9  11 37.8982 4.39020   8
   0  -9 -11 43.8891 4.18477   8
   0   9  11 44.6914 6.88492   7
   0   9 -11 58.2030 8.32336   7
   0  -9  11 53.1557 10.1245   7
   0   9  11 45.9633 6.98928   7
   0  -9  11 52.0938 8.04766   3
   0   9 -11 51.0547 7.42272   5
   0  -9 -11 34.9357 5.44281   3
   0  -9  11 56.0642 9.29930   2
   0  -9 -11 46.0246 7.15825   2
   0   9  11 50.6056 7.25244   2
   0  -9 -12 884.085 45.2649   8
   0   9  12 887.483 45.3942   8
   0   9  12 853.917 46.3277   7
   0  -9 -12 894.505 46.4705   2
   0   9  12 823.437 46.2607   2
   0  -9  12 974.390 47.3459   7
   0   9 -12 893.068 47.0334   7
   0   9  12 833.577 46.2548   7
   0  -9  12 929.461 46.4774   3
   0   9 -12 860.043 46.5498   5
   0  -9 -12 796.199 45.6776   3
   0  -9  12 921.059 46.4564   1
   0   9 -12 817.871 46.7882   2
   0  -9  12 843.338 46.3724   1
   0  -9  12 976.939 47.2612   2
   0   9  12 787.421 45.8639   3
   0   9  13 429.070 22.7331   2
   0  -9 -13 414.280 22.8857   2
   0  -9  13 438.697 24.4576   7
   0   9 -13 390.104 23.5368   7
   0   9  13 428.518 22.7393   7
   0  -9  13 452.915 24.2015   5
   0  -9  13 381.207 22.9993   3
   0  -9 -13 350.650 21.8669   3
   0  -9 -13 383.592 21.1286   8
   0   9  13 388.685 21.2951   8
   0   9  13 394.856 22.5345   7
   0  -9  13 447.239 22.9300   1
   0   9 -13 396.350 23.4370   2
   0  -9  13 445.311 24.0411   2
   0   9  13 337.219 22.0958   3
   0   9  14 117.084 11.6920   2
   0  -9  14 139.688 14.5585   7
   0   9 -14 130.945 12.9379   7
   0   9  14 144.750 11.8984   7
   0  -9  14 148.563 14.1097   5
   0  -9 -14 158.284 11.1390   3
   0  -9  14 198.586 13.1521   3
   0   9  14 135.091 11.7155   7
   0   9  14 121.241 9.60598   8
   0   9 -14 131.249 13.0449   2
   0  -9  14 157.452 12.2825   1
   0  -9  14 149.581 14.2005   2
   0   9  14 122.167 11.2979   3
   0   9  15 161.964 13.0901   3
   0   9 -15 192.900 15.0207   2
   0  -9  15 194.711 13.5875   1
   0   9  15 221.345 14.0093   2
   0   9 -15 185.949 14.6177   7
   0   9  15 216.984 14.0617   7
   0  -9  15 222.486 16.0613   5
   0  -9  15 197.810 14.2082   3
   0  -9 -15 165.962 12.7227   3
   0   9  15 185.566 11.5035   8
   0  -9 -15 183.448 10.9884   8
   0   9  15 209.952 13.7852   7
   0  -9  15 214.856 16.2669   2
   0   9  15 172.764 13.9814   1
   0   9  16 276.193 19.1231   3
   0   9 -16 309.293 20.4022   2
   0  -9  16 351.099 19.3957   1
   0   9  16 369.251 20.1842   2
   0   9  16 340.014 19.6594   2
   0   9 -16 319.738 20.4813   7
   0  -9  16 356.148 21.6703   5
   0   9  16 287.383 17.6195   4
   0  -9 -16 291.434 18.9105   3
   0  -9  16 314.223 19.9049   3
   0   9  16 339.222 19.5395   7
   0  -9 -16 309.527 17.3254   8
   0  -9  16 363.840 21.8060   2
   0   9  16 297.747 19.4051   1
   0   9  17 78.2972 10.9328   3
   0   9  17 90.7438 11.6252   2
   0   9 -17 74.2424 12.3982   2
   0  -9  17 91.0365 10.7125   1
   0   9  17 96.6465 11.4686   2
   0   9 -17 78.7272 12.4012   7
   0  -9  17 96.5779 14.2848   5
   0  -9 -17 138.637 11.4944   3
   0  -9  17 109.918 12.4368   3
   0   9  17 70.5743 8.09409   4
   0   9  17 90.9567 11.2774   7
   0  -9  17 98.4093 14.4649   2
   0   9  17 81.7021 11.3447   1
   0   9  18 31.6024 9.67005   2
   0   9 -18 25.3430 10.8163   7
   0  -9  18 22.5797 12.2406   5
   0   9  18 21.4000 6.07153   4
   0  -9 -18 22.1441 9.27234   3
   0   9  18 32.5990 9.68105   7
   0  -9 -18 28.8276 5.44420   8
   0   9 -18 20.6314 10.6893   2
   0   9  18 33.0879 10.4051   2
   0  -9  18 26.4482 13.1392   2
   0   9  18 22.8221 9.49824   3
   0  -9  18 21.0288 8.82930   1
   0   9  18 21.0666 9.74874   1
   0  -9 -18 14.9924 9.27081   1
   0   9  19 66.1225 10.9676   2
   0   9 -19 89.4453 12.2702   7
   0  -9  19 102.667 14.0816   5
   0  -9 -19 49.7599 10.6345   3
   0   9  19 63.4196 7.55002   4
   0  -9 -19 55.0317 10.2450   1
   0   9  19 79.1629 11.9406   2
   0  -9  19 94.4521 14.7555   2
   0   9  19 60.5130 10.6224   3
   0   9  19 74.0161 10.7947   7
   0   9  20 290.043 17.4069   7
   0  -9 -20 216.608 14.1445   8
   0   9 -20 257.345 18.2728   7
   0  -9  20 302.160 20.0184   5
   0   9  20 239.255 14.7004   4
   0  -9 -20 223.260 17.1781   3
   0  -9  20 266.300 16.6462   1
   0   9  20 323.303 18.5616   2
   0  -9 -20 214.067 16.8579   1
   0   9  20 201.850 16.8432   3
   0  -9  20 292.549 20.4949   2
   0  -9 -21 184.366 10.5117   8
   0   9  21 181.576 14.0284   7
   0   9 -21 120.129 14.6319   7
   0  -9  21 156.605 16.9087   5
   0   9  21 140.383 10.7680   4
   0   9  21 195.391 15.0961   2
   0  -9 -21 125.871 13.5922   1
   0  -9  21 159.458 17.2301   2
   0  -9  21 133.560 12.7764   1
   0   9  21 108.261 13.5180   3
   0   9  22 197.202 15.0680   2
   0  -9 -22 124.129 13.5307   1
   0  -9  22 122.995 17.0569   2
   0   9 -22 96.8929 13.9630   7
   0  -9  22 104.752 16.4567   5
   0   9  22 164.939 13.5630   7
   0   9  22 96.8340 13.3652   3
   0  -9  23 119.343 16.8221   5
   0  -9  23 114.561 17.2709   2
   0   9  23 107.304 14.6099   2
   0   9  23 83.9729 12.7373   7
   0   9 -23 141.405 13.9903   7
   0  -9 -23 75.8690 13.1640   1
   0  -9  24 55.5157 17.1890   5
   0   9 -24 73.0978 14.4781   7
   0   9  24 210.994 14.5476   7
   0  -9 -24 121.737 14.3928   1
   0  -9  24 57.0717 17.7710   2
   0   9  24 202.438 16.2052   2
   0   9 -25 40.6139 12.8695   7
   0   9  25 20.3777 11.6704   7
   0   9  25 26.7337 13.8655   2
   0   9  26 244.941 17.9131   7
   0   9 -26 180.451 18.0906   7
   0   9  27 26.8808 12.9108   7
   0   9 -27 31.7808 13.6926   7
   0   9  28 45.6696 13.6690   7
   0   9 -28 21.0512 13.6584   7
   0   9  29-8.81072 13.9280   7
   0   9 -29 4.88863 13.9669   7
   0   9 -30 23.9098 14.6290   7
   0  10   0 558.720 31.8976   6
   0  10   0 643.526 31.1313   8
   0  10   0 537.735 32.1239   7
   0  10   0 558.981 31.9218   1
   0  10   0 557.919 32.0070   2
   0 -10   0 578.073 31.7258   1
   0  10  -1 3.99237 5.45307   6
   0 -10   1 31.8397 3.63847   8
   0  10  -1 29.6763 2.71762   8
   0  10   1 27.9445 2.56272   8
   0  10   1 0.56922 5.57531   2
   0  10  -1 2.68305 5.88428   2
   0 -10  -1-1.20051 5.63301   7
   0  10  -1-1.93223 6.40933   7
   0  10   1 3.48473 6.03373   7
   0 -10   1-1.75151 5.20333   1
   0  10   1-1.35617 5.53932   1
   0  10  -1 4.68740 5.30613   1
   0 -10  -1 9.68572 4.86321   1
   0  10   2 16.6182 5.79645   1
   0 -10   2 22.4297 5.51189   1
   0  10  -2 27.6046 5.67047   1
   0 -10  -2 19.3674 5.41726   2
   0  10   2 21.6480 5.80431   2
   0  10  -2 21.3911 6.29569   6
   0 -10   2 14.1647 5.95653   6
   0  10   2 28.9023 2.96062   8
   0 -10  -2 20.2316 5.49811   7
   0  10  -2 22.6520 6.66164   7
   0  10   2 29.8095 5.88746   7
   0 -10  -2 26.1518 4.06282   3
   0 -10  -2 30.1461 4.76933   1
   0 -10  -3 1303.50 67.7073   3
   0 -10   3 1355.68 68.1487   1
   0  10  -3 1277.97 68.1554   1
   0  10   3 1376.14 68.2181   2
   0  10  -3 1281.64 68.2232   6
   0 -10   3 1291.03 68.2760   6
   0  10   3 1258.14 67.5530   8
   0 -10  -3 1267.93 68.1356   7
   0  10   3 1326.55 68.2241   7
   0 -10  -3 1337.23 68.1486   2
   0  10   3 1272.69 68.1343   1
   0 -10  -3 1372.49 68.0142   1
   0 -10  -4 730.864 37.2855   1
   0  10   4 691.943 37.4677   1
   0 -10   4 708.324 37.7507   6
   0 -10   4 604.241 36.9210   8
   0  10   4 677.082 36.7541   8
   0 -10  -4 682.925 37.4247   7
   0  10   4 743.758 37.5777   7
   0 -10   4 767.460 37.5562   1
   0  10  -4 704.523 37.5329   1
   0 -10  -4 706.231 36.8775   3
   0  10   4 727.812 37.5525   2
   0 -10  -4 743.621 37.4777   2
   0  10   4 798.207 37.0427   3
   0 -10  -5 27.5768 5.33936   2
   0  10   5 17.2470 4.43676   3
   0  10   5 34.8018 5.95360   7
   0 -10  -5 19.7825 5.57710   7
   0 -10   5 43.5034 8.75087   7
   0  10   5 28.0564 5.95233   2
   0 -10   5 32.2616 7.43816   6
   0 -10   5 27.3366 6.22068   1
   0  10  -5 32.0092 6.04891   1
   0  10   5 28.6936 6.00901   1
   0 -10  -5 32.4865 4.95698   1
   0 -10  -5 28.3509 3.61033   3
   0 -10  -6 569.514 30.6028   9
   0 -10  -6 573.470 31.3395   7
   0  10   6 627.081 31.5096   7
   0 -10   6 621.860 32.4708   7
   0 -10   6 550.650 32.0119   2
   0 -10   6 592.046 31.9348   6
   0 -10   6 559.354 31.7355   3
   0  10   6 581.480 30.9392   3
   0 -10  -6 571.347 30.6976   3
   0  10  -6 592.298 31.4267   1
   0 -10   6 645.083 31.5684   1
   0 -10  -6 571.190 31.2011   1
   0  10   6 589.974 31.4671   1
   0 -10  -6 580.163 31.3962   2
   0  10   6 617.117 31.5110   2
   0  10   7-13.3540 6.28389   1
   0 -10  -7-9.51093 5.13229   1
   0 -10  -7-10.3154 5.70032   7
   0  10   7 0.15400 5.55135   7
   0 -10   7-7.38424 9.20322   7
   0 -10   7-5.41302 8.09505   6
   0 -10   7-3.89987 7.85650   2
   0 -10   7-10.8766 7.85926   3
   0 -10   7 1.25363 6.26857   1
   0 -10  -7-5.53739 3.41996   3
   0  10   7-9.64832 4.67579   3
   0 -10  -7-7.93722 5.76203   2
   0  10   7-6.46035 6.17735   2
   0 -10  -8 21.9410 4.04970   3
   0  10   8 31.5481 5.22738   3
   0 -10   8 30.9488 7.02036   1
   0  10   8 29.1769 6.18525   7
   0 -10   8 34.8164 9.55286   7
   0  10  -8 25.3874 8.46470   7
   0 -10   8 28.7611 8.62621   2
   0 -10   8 11.3830 7.59186   3
   0  10   8 29.9604 3.62428   8
   0 -10  -8 36.8745 3.61303   8
   0 -10  -8 19.5516 6.00545   7
   0 -10  -8 18.6046 5.47911   1
   0  10   8 31.0412 6.54860   1
   0  10   8 28.8614 6.32095   2
   0 -10  -8 26.4940 6.13189   2
   0  10   9 33.2147 5.54992   3
   0 -10  -9 33.4012 4.30146   3
   0 -10   9 40.4563 7.04383   1
   0  10   9 27.0566 3.83642   8
   0 -10  -9 28.6643 3.79926   8
   0  10   9 35.9819 6.37807   7
   0  10  -9 35.7602 8.15492   7
   0 -10   9 44.5314 10.0465   7
   0 -10   9 53.6342 8.79426   2
   0  10  -9 28.9196 7.81978   5
   0 -10   9 30.2674 7.74521   3
   0  10   9 21.9327 6.93312   1
   0 -10  -9 34.5234 5.68032   1
   0 -10  -9 40.6919 6.44428   2
   0  10   9 38.8207 6.89631   2
   0 -10 -10 1637.46 90.8227   1
   0  10  10 1592.67 90.5723   3
   0 -10  10 1705.61 91.1299   1
   0  10 -10 1666.22 91.4261   2
   0 -10  10 1831.41 91.1067   1
   0  10 -10 1829.06 90.0383   8
   0 -10 -10 1782.68 90.2310   8
   0  10  10 1694.22 90.2314   8
   0  10  10 1656.53 90.9227   7
   0 -10  10 1861.40 91.6756   7
   0  10 -10 1782.08 91.5166   7
   0  10 -10 1636.56 91.2537   5
   0 -10 -10 1601.08 90.3240   3
   0 -10  10 1848.11 91.0936   3
   0 -10  10 1826.20 91.5964   2
   0  10  10 1770.92 90.9985   2
   0 -10 -10 1744.55 91.0488   2
   0 -10 -11 5.29457 6.07625   1
   0  10  11 9.36917 5.85081   3
   0 -10  11 10.9247 7.16716   1
   0  10 -11 3.09335 8.16735   2
   0 -10  11 3.22135 7.15375   1
   0 -10 -11 27.1694 3.70890   8
   0  10  11 13.1951 3.69796   8
   0  10  11 6.08179 6.50193   7
   0  10 -11 2.49351 8.08684   7
   0 -10  11 2.93924 9.93903   7
   0  10  11 14.0596 6.38870   7
   0  10 -11 8.80825 6.93072   5
   0 -10 -11 12.8116 4.65523   3
   0 -10  11 15.3042 7.82174   3
   0 -10  11 6.92525 9.20579   2
   0  10  11 8.64379 6.52519   2
   0 -10 -11 12.6522 6.50285   2
   0  10  12 124.738 7.65694   8
   0 -10 -12 122.565 7.45427   8
   0  10 -12 111.794 6.84834   8
   0  10  12 108.805 9.83418   7
   0  10  12 117.341 10.0687   2
   0 -10 -12 116.774 10.1967   2
   0 -10  12 140.143 12.9166   7
   0  10 -12 113.076 11.2474   7
   0  10  12 137.926 9.94945   7
   0 -10 -12 99.0251 8.32497   3
   0  10 -12 109.045 10.1485   5
   0 -10  12 129.176 10.8128   3
   0 -10  12 120.640 10.4070   1
   0 -10  12 107.010 10.2117   1
   0  10 -12 103.364 11.1609   2
   0 -10  12 132.705 12.2310   2
   0  10  12 111.138 9.25966   3
   0  10  13 8.60610 6.85592   3
   0 -10  13 14.6821 7.85961   1
   0  10 -13 9.86847 8.92119   2
   0 -10  13 5.16768 8.38146   1
   0  10  13 1.00882 4.56673   8
   0  10  13 5.67525 7.00991   7
   0  10 -13 9.38607 9.16251   7
   0 -10  13 3.52146 11.3394   7
   0  10  13 13.0122 7.43700   7
   0 -10  13 18.4168 9.64130   3
   0 -10 -13 0.03033 6.28337   3
   0 -10  13 5.56060 10.2112   2
   0  10  13 6.03197 7.67033   2
   0 -10 -13 7.01228 8.06817   2
   0 -10 -14 23.1381 6.46098   8
   0  10  14 97.4340 9.37044   7
   0  10  14 83.6275 6.47524   8
   0 -10 -14 107.190 9.88204   2
   0  10  14 104.279 9.58736   2
   0  10 -14 94.3236 11.0040   7
   0  10  14 105.311 9.63003   7
   0 -10 -14 58.3271 8.16090   3
   0 -10  14 60.7859 10.4736   3
   0 -10  14 94.5817 10.0729   1
   0 -10  14 97.0384 9.69573   1
   0  10 -14 95.2367 10.8977   2
   0 -10  14 113.634 12.4989   2
   0  10  14 87.0711 8.87809   3
   0 -10  15 60.7142 9.74101   1
   0  10  15 46.9929 8.90733   3
   0  10 -15 59.3848 10.9533   2
   0 -10  15 75.4121 10.5758   1
   0 -10 -15 67.4483 5.81992   8
   0  10  15 68.8981 9.39794   7
   0  10 -15 44.0207 10.9366   7
   0 -10  15 77.5237 12.7291   5
   0  10  15 66.5229 9.93181   7
   0 -10 -15 55.4875 8.31100   3
   0 -10  15 71.9507 10.2269   3
   0 -10  15 79.8231 12.9370   2
   0  10  15 78.6871 9.69991   2
   0  10  16 16.6182 8.69649   3
   0  10  16 61.4506 9.94476   2
   0  10 -16 10.6199 10.2001   2
   0 -10  16-0.86487 10.4022   1
   0  10  16 40.7694 9.79652   2
   0  10 -16 13.8620 10.5117   7
   0 -10  16 6.75478 11.8018   5
   0 -10  16-3.88688 10.0656   3
   0  10  16 25.7292 8.92261   7
   0 -10  16-7.03184 12.7171   2
   0  10  16 14.4273 9.44817   1
   0 -10  16 1.91968 8.81525   1
   0  10  17 22.6790 9.09536   3
   0  10 -17 26.2618 10.6177   2
   0  10  17 44.2971 9.98307   2
   0  10  17 33.7629 9.36343   2
   0  10 -17 22.9877 10.9397   7
   0 -10  17 33.4001 13.0070   5
   0 -10 -17-12.2296 9.37310   3
   0 -10  17 1.37708 10.4374   3
   0  10  17 23.3735 5.81095   4
   0  10  17 26.9420 9.23336   7
   0 -10  17 19.5417 12.9490   2
   0 -10  17 30.8836 9.20915   1
   0  10  17 16.2288 9.78114   1
   0  10  18 11.5866 9.24078   3
   0  10  18 27.4607 10.1421   2
   0  10 -18 18.1830 11.0525   2
   0  10  18 14.7048 9.43513   2
   0  10 -18 14.1818 10.9492   7
   0 -10  18 27.3190 13.3963   5
   0  10  18 17.4110 6.08457   4
   0 -10 -18 2.94392 9.03642   3
   0 -10  18 20.5897 8.75431   1
   0 -10  18 25.1918 13.6720   2
   0  10  18 18.6470 9.68684   7
   0 -10 -19 334.164 19.0928   8
   0  10  19 356.737 21.5120   7
   0  10 -19 365.875 22.6061   7
   0 -10  19 427.231 24.2861   5
   0  10  19 327.648 19.4418   4
   0 -10 -19 295.469 21.0268   3
   0 -10  19 368.569 21.0027   1
   0 -10 -19 306.861 21.2933   1
   0  10  19 420.952 22.5724   2
   0  10  19 310.156 21.1403   3
   0 -10  19 406.599 24.3027   2
   0  10  20 161.177 13.3074   7
   0 -10 -20 99.7460 9.43866   8
   0  10 -20 142.863 14.2546   7
   0 -10  20 149.190 16.4243   5
   0  10  20 149.755 10.0212   4
   0 -10 -20 89.5857 12.8333   3
   0 -10  20 157.275 12.4641   1
   0 -10 -20 121.250 12.8655   1
   0  10  20 123.503 12.7206   3
   0 -10  20 137.842 16.9553   2
   0 -10 -21 17.9837 6.28991   8
   0  10  21 36.9970 10.4471   7
   0  10 -21 4.95363 11.0074   7
   0 -10  21-10.7646 14.3142   5
   0  10  21 23.2948 6.77617   4
   0  10  21 60.4363 11.7886   2
   0 -10  21 2.24947 9.31282   1
   0 -10 -21 11.9125 9.96667   1
   0  10  21 13.4111 10.3034   3
   0 -10  21 3.91297 14.5446   2
   0 -10 -22 20.9022 10.7666   1
   0 -10  22 9.16559 14.4632   5
   0  10  22 6.58565 10.8322   3
   0  10  22 27.3818 12.1436   2
   0 -10  22 2.16803 15.1230   2
   0  10 -22 7.59742 11.8990   7
   0  10  22 41.1075 10.9416   7
   0  10  23 315.800 20.2440   7
   0 -10  23 333.218 23.4238   5
   0 -10 -23 255.281 20.2311   1
   0  10  23 294.916 21.1115   2
   0 -10  23 325.630 23.6416   2
   0  10 -23 256.863 20.9311   7
   0 -10  24 125.055 17.7361   5
   0  10 -24 106.827 14.5151   7
   0  10  24 111.200 13.6679   7
   0 -10  24 132.827 17.8634   2
   0  10  24 130.672 15.2909   2
   0 -10 -24 75.2043 13.6578   1
   0  10  25 60.8476 12.7779   7
   0  10 -25 94.0110 14.2726   7
   0  10  25 69.8901 14.9645   2
   0  10  26 94.9785 13.4316   7
   0  10 -26 15.8162 13.4630   7
   0  10  27 16.8670 12.6782   7
   0  10 -27 12.5040 13.3419   7
   0  10  28 40.0359 12.9930   7
   0  10 -28 25.6019 14.1817   7
   0  10  29 7.94563 13.6023   7
   0  10 -29 24.9905 14.5159   7
   0  10 -30-1.93315 14.5216   7
   0 -11   0-5.05779 6.48855   7
   0  11   0-2.49760 6.75620   7
   0  11   0-5.96346 5.90236   6
   0  11   0-7.25376 6.31074   2
   0 -11   0-3.97037 5.49503   1
   0  11   0-5.02647 6.06719   1
   0  11   1 177.408 10.1188   2
   0  11  -1 185.534 10.4669   2
   0  11  -1 184.947 10.0990   6
   0  11  -1 173.930 9.97231   1
   0  11   1 187.229 10.0327   1
   0 -11  -1 166.769 9.92732   7
   0  11  -1 175.781 10.7871   7
   0  11   1 181.350 10.5343   7
   0  11   1 110.961 8.11729   8
   0  11  -1 98.7785 8.10354   8
   0 -11   1 88.8909 8.76209   8
   0 -11   1 175.964 9.79058   1
   0 -11  -1 186.034 9.45426   1
   0  11  -2 14.7102 6.86380   2
   0 -11  -2 14.5701 5.49896   2
   0  11   2 18.3028 6.26044   2
   0  11  -2 19.4096 6.69094   6
   0 -11  -2 32.9155 4.78114   3
   0 -11   2 16.9166 6.02177   1
   0  11  -2 19.0918 6.29468   1
   0  11   2 19.1620 6.57862   1
   0  11  -2 18.7690 7.33819   7
   0 -11  -2 15.2367 6.18773   7
   0  11   2 18.3576 6.74012   7
   0 -11  -2 16.8995 5.19868   1
   0  11   2 70.1361 3.83121   8
   0  11  -2 61.8512 4.19317   8
   0  11   3 343.598 20.9881   8
   0  11   3 374.848 22.0958   2
   0 -11   3 360.881 22.3105   6
   0  11  -3 392.348 22.2241   6
   0 -11  -3 369.511 21.2684   3
   0  11  -3 371.105 22.0998   1
   0 -11   3 394.607 22.1183   1
   0 -11  -3 368.904 21.9651   7
   0  11   3 402.458 22.2104   7
   0 -11  -3 385.020 21.9188   2
   0 -11  -3 383.890 21.7308   1
   0  11   3 382.727 22.0461   1
   0  11   4 661.636 34.4218   8
   0  11   4 667.493 35.3378   7
   0 -11  -4 617.345 35.1737   7
   0 -11   4 646.754 35.6438   6
   0 -11  -4 636.073 34.5592   3
   0  11  -4 673.593 35.2910   1
   0 -11   4 726.800 35.2791   1
   0  11   4 642.503 35.2868   2
   0 -11  -4 685.721 35.2140   2
   0 -11  -4 676.488 35.0465   1
   0  11   4 639.099 35.2468   1
   0 -11  -5 9.96640 5.35556   7
   0  11   5 14.0964 5.91332   7
   0  11   5 15.3113 6.05187   2
   0 -11   5 12.3329 7.66719   6
   0 -11  -5 13.5241 3.41198   3
   0 -11   5 6.90909 6.19957   1
   0  11  -5-5.65284 6.25848   1
   0  11   5 7.26640 6.14430   1
   0 -11  -5 15.0453 5.13837   1
   0  11   5 11.5886 4.34372   3
   0 -11  -5 17.5759 5.43776   2
   0 -11  -6 9.24972 5.89981   7
   0 -11   6 21.0709 9.07004   7
   0  11   6 20.9214 5.98330   7
   0  11   6 20.1448 6.42901   2
   0 -11   6 23.4070 8.01177   6
   0 -11   6 49.5185 8.95024   3
   0  11   6 23.0538 4.67397   3
   0 -11  -6 15.1057 3.61078   3
   0 -11   6 40.6324 6.69342   1
   0  11  -6 61.2006 6.57845   1
   0  11   6 22.6716 6.55937   1
   0 -11  -6 11.4313 5.27284   1
   0 -11  -6 14.9631 5.76041   2
   0  11  -7 398.297 22.3691   8
   0 -11  -7 422.765 23.4497   7
   0 -11   7 507.611 24.9854   7
   0  11   7 454.753 23.7217   7
   0 -11   7 428.885 24.1912   2
   0 -11   7 453.107 24.4129   6
   0 -11   7 412.957 23.8956   3
   0  11   7 416.558 22.8920   3
   0 -11  -7 427.584 22.5182   3
   0 -11   7 440.016 23.6660   1
   0  11   7 407.377 23.5783   1
   0 -11  -7 427.290 23.1102   1
   0 -11  -7 434.348 23.4674   2
   0  11   7 427.839 23.6472   2
   0 -11  -8 492.012 27.6455   1
   0  11   8 472.866 27.9771   1
   0 -11  -8 469.219 27.9111   7
   0  11   8 540.960 26.9914   8
   0 -11   8 550.680 29.2715   7
   0  11   8 491.799 27.9920   7
   0  11  -8 557.701 29.0673   7
   0 -11   8 521.394 28.6588   6
   0 -11   8 532.108 28.8530   2
   0 -11  -8 490.816 27.0205   3
   0 -11   8 552.407 28.3142   3
   0 -11   8 525.799 28.1616   1
   0  11   8 488.475 27.4221   3
   0  11   8 512.905 28.0934   2
   0 -11  -8 529.741 28.0159   2
   0  11   9 303.338 18.4142   3
   0 -11   9 397.862 19.4650   1
   0 -11  -9 307.035 17.7737   8
   0  11   9 298.565 17.7310   8
   0  11  -9 346.008 17.5199   8
   0 -11   9 369.512 20.9351   7
   0  11   9 365.184 19.2103   7
   0  11  -9 351.749 20.2147   7
   0 -11   9 365.234 20.2490   2
   0 -11   9 334.451 19.4786   3
   0 -11  -9 305.995 17.8727   3
   0 -11  -9 341.859 18.6910   1
   0  11   9 327.398 19.1079   1
   0 -11  -9 369.441 19.1706   2
   0  11   9 346.422 19.1235   2
   0 -11 -10 159.793 11.9715   1
   0  11  10 163.213 12.5364   1
   0  11  10 175.459 11.7524   3
   0  11 -10 187.110 13.7496   2
   0 -11  10 213.810 12.9345   1
   0 -11 -10 199.693 10.7268   8
   0  11  10 187.437 10.6548   8
   0 -11  10 211.291 14.8968   7
   0  11  10 196.636 12.3940   7
   0  11 -10 207.794 13.9893   7
   0  11 -10 189.430 13.2298   5
   0 -11 -10 170.799 10.9482   3
   0 -11  10 197.957 13.2144   3
   0 -11  10 221.648 14.2243   2
   0 -11 -10 189.075 12.4946   2
   0  11  10 188.948 12.5105   2
   0 -11 -11 80.8770 7.67558   1
   0  11  11 75.4606 7.64585   3
   0 -11  11 86.1037 9.09710   1
   0  11 -11 77.6238 9.87167   2
   0 -11  11 88.2292 9.31834   1
   0  11  11 75.6871 5.85091   8
   0 -11 -11 79.3777 5.83154   8
   0  11  11 72.9290 8.46024   7
   0 -11  11 98.1326 11.4253   7
   0  11 -11 90.3362 9.97878   7
   0  11 -11 78.7256 9.03438   5
   0  11  11 78.0209 8.46600   7
   0 -11 -11 64.7598 6.46201   3
   0 -11  11 85.0823 9.34728   3
   0 -11  11 92.9738 11.1061   2
   0  11  11 75.7121 8.63828   2
   0 -11 -11 83.7046 8.39847   2
   0 -11 -12 848.858 45.7659   1
   0  11  12 781.774 45.3642   3
   0 -11  12 876.245 46.1235   1
   0  11 -12 823.938 46.5057   2
   0 -11  12 1008.86 46.2667   1
   0 -11 -12 784.471 44.7734   8
   0  11 -12 873.960 44.4700   8
   0  11  12 852.355 44.8229   8
   0  11  12 872.549 45.9106   7
   0 -11  12 939.333 46.9929   7
   0  11 -12 871.477 46.6683   7
   0  11  12 868.772 45.8127   7
   0 -11  12 831.139 46.0830   3
   0  11 -12 853.788 46.1958   5
   0 -11 -12 770.451 45.0346   3
   0 -11  12 998.964 46.9957   2
   0 -11 -12 914.060 46.0661   2
   0  11  12 901.141 45.9617   2
   0 -11 -13 2.87057 7.19371   1
   0  11  13-3.84363 7.13051   3
   0  11 -13-7.39271 9.72811   2
   0 -11  13-12.0098 8.65596   1
   0 -11  13-9.78689 8.94382   1
   0  11  13-2.21252 7.79711   7
   0  11 -13-7.01068 10.0554   7
   0  11  13-0.37928 7.52954   7
   0  11 -13-4.88983 8.08836   5
   0 -11  13 110.486 10.6579   3
   0 -11 -13 29.3801 6.33097   3
   0 -11  13-0.38940 11.1564   2
   0 -11 -13 2.77526 7.68864   2
   0  11  13-6.91722 8.04991   2
   0  11  14 13.8015 7.71947   3
   0  11 -14 17.3043 9.87963   2
   0 -11  14 15.9200 9.50428   1
   0 -11 -14-11.8460 4.79626   8
   0  11  14 6.15774 8.19664   7
   0  11 -14 13.8250 9.83504   7
   0  11  14 16.8288 8.34702   7
   0 -11 -14 2.00645 6.69007   3
   0 -11  14-2.13656 9.57779   3
   0 -11  14 10.1350 11.7952   2
   0 -11 -14 15.4542 8.91090   2
   0  11  14 15.7054 8.82683   2
   0 -11 -15 378.087 22.4557   2
   0  11  15 392.198 22.3270   2
   0  11 -15 382.840 23.4378   7
   0 -11  15 440.156 24.6707   2
   0 -11 -15 344.054 21.3212   3
   0 -11  15 378.021 22.6685   3
   0 -11  15 414.575 22.9609   1
   0  11 -15 361.910 23.1429   2
   0  11  15 322.731 21.7169   3
   0 -11 -15 370.757 20.3150   8
   0  11  15 387.134 22.3312   7
   0  11  16-2.42121 9.22336   3
   0  11 -16 9.31689 11.1006   2
   0 -11  16 19.3898 11.1913   1
   0  11  16 3.31761 9.57957   7
   0  11 -16 8.58531 10.7543   7
   0 -11  16 0.09152 13.0921   2
   0 -11  16 55.8147 11.1307   3
   0 -11 -16 46.8070 9.36587   3
   0 -11  16 13.7823 9.60876   1
   0  11  16 5.79764 9.77299   2
   0  11  17 102.393 11.1215   7
   0  11  17 110.750 11.2021   2
   0  11 -17 100.137 12.7240   7
   0 -11  17 124.386 14.8312   2
   0 -11 -17 81.9188 10.3122   3
   0  11  17 87.3012 7.87616   4
   0 -11  17 82.8440 12.0213   3
   0 -11  17 109.940 12.4488   1
   0  11  17 108.670 11.8220   2
   0 -11  17 110.890 11.0305   1
   0  11 -17 98.1945 12.4822   2
   0  11  17 77.1087 11.6850   1
   0  11  17 91.9031 10.6653   3
   0  11  18 43.0977 9.84529   3
   0  11  18 56.5887 10.9453   2
   0 -11  18 56.6302 11.3129   1
   0 -11 -18 29.9579 6.14681   8
   0  11  18 52.7334 10.3478   7
   0  11 -18 60.4307 11.8001   7
   0 -11  18 60.7648 14.3612   2
   0  11  18 42.4805 6.55899   4
   0 -11 -18 40.4216 9.43944   3
   0 -11  18 59.4342 9.56911   1
   0  11  18 47.5646 10.2280   2
   0 -11 -19 11.6594 6.61690   8
   0  11  19 68.4575 10.8585   7
   0  11 -19 46.1552 12.2523   7
   0 -11  19 50.4524 14.8332   2
   0 -11 -19 14.8668 10.0750   3
   0  11  19 69.1477 7.16502   4
   0 -11  19 37.3419 11.6030   1
   0  11  19 48.0542 10.3203   3
   0 -11  19 72.8741 10.0622   1
   0 -11 -20 150.917 11.9865   8
   0  11  20 217.491 15.1139   7
   0 -11 -20 165.043 14.8018   1
   0 -11  20 218.630 14.5156   1
   0  11 -20 211.787 16.6162   7
   0 -11  20 246.051 18.4926   5
   0  11  20 188.762 12.2931   4
   0 -11 -20 141.405 14.8844   3
   0 -11  20 231.421 16.4880   1
   0  11  20 228.288 16.1179   2
   0 -11  20 222.386 18.9311   2
   0  11  20 178.508 14.7172   3
   0  11  21 11.4201 10.2190   7
   0 -11 -21 12.9726 9.90664   1
   0 -11  21-4.81465 9.60615   1
   0  11 -21 26.6527 11.6144   7
   0 -11  21 30.5997 14.6059   5
   0  11  21 10.4398 6.79605   4
   0  11  21 19.6129 11.1449   2
   0  11  21 19.9313 10.4569   3
   0 -11  21 12.4352 11.5767   1
   0 -11  21 18.9318 14.7481   2
   0 -11 -22 47.4375 11.3923   1
   0  11 -22 76.3358 12.6048   7
   0 -11  22 87.5845 16.0876   5
   0 -11  22 79.1543 13.5039   1
   0  11  22 44.5439 11.7143   3
   0  11  22 67.0120 12.7075   2
   0  11  22 67.7883 11.8737   7
   0 -11  22 95.0375 16.3229   2
   0  11 -23 23.7389 12.2813   7
   0 -11  23 24.9758 15.9626   5
   0 -11  23 16.6529 13.4386   1
   0 -11 -23 37.7931 12.2264   1
   0 -11  23 13.2618 15.9639   2
   0  11  23 74.5374 11.9708   7
   0 -11  24 40.9909 13.8538   1
   0  11  24 87.9787 12.6430   7
   0  11 -24 37.5546 13.0606   7
   0 -11  24 48.5771 16.9346   5
   0 -11  24 39.3575 16.8229   2
   0  11  25 200.333 17.1711   7
   0 -11  25 208.575 18.4328   1
   0  11 -25 185.204 18.0167   7
   0  11  26-2.00109 12.1865   7
   0  11 -26 11.8471 13.3671   7
   0 -11  26-2.87436 14.0527   1
   0  11  27-1.62389 12.5252   7
   0  11 -27-0.12805 13.6293   7
   0  11  28 6.84759 13.0093   7
   0  11 -28 3.80755 14.0506   7
   0  11 -29 24.2487 14.5921   7
   0  12   0 291.737 16.3369   2
   0  12   0 222.296 14.3659   8
   0 -12   0 287.277 16.1488   7
   0  12   0 290.759 16.5908   7
   0  12   0 314.655 16.0715   1
   0 -12   0 315.836 15.5883   1
   0  12   0 298.100 15.9022   6
   0  12  -1 0.51751 6.28879   6
   0 -12  -1 6.75334 5.37640   1
   0 -12  -1-2.61878 6.36523   7
   0  12   1 0.29792 7.08798   7
   0  12  -1 1.03451 7.40929   7
   0  12   1-3.70912 6.68611   1
   0 -12   1 4.68604 6.12548   1
   0  12  -1-1.64199 6.28237   1
   0  12  -1 0.88652 7.08287   2
   0  12   1 6.39959 6.82716   2
   0 -12  -2 51.2024 5.00507   3
   0  12   2 59.2303 7.16544   1
   0  12  -2 49.3616 7.02374   1
   0 -12   2 59.2295 6.82837   1
   0  12  -2 65.4885 7.89177   2
   0  12   2 51.5510 7.32245   2
   0  12  -2 61.1276 7.28502   6
   0  12   2 39.4762 3.71271   8
   0 -12   2 1.91392 5.31376   8
   0  12  -2 6.98528 4.03062   8
   0 -12  -2 53.2418 6.83649   7
   0  12   2 63.0229 7.64863   7
   0  12  -2 63.1342 8.26982   7
   0 -12  -2 57.0875 6.47507   2
   0 -12  -2 63.2136 5.78304   1
   0 -12  -3 119.476 7.10685   3
   0  12  -3 110.606 8.94994   1
   0 -12   3 116.251 8.97022   1
   0  12   3 123.783 9.19013   2
   0  12  -3 132.512 9.26717   6
   0 -12   3 106.364 9.42074   6
   0  12  -3 65.8078 6.57361   8
   0  12   3 111.453 6.47085   8
   0  12   3 120.990 9.34777   7
   0 -12  -3 122.915 8.76961   7
   0 -12  -3 110.237 8.24757   2
   0 -12  -3 124.125 8.25307   1
   0  12   3 112.886 9.11927   1
   0 -12  -4 8.21057 3.72395   3
   0  12  -4 10.6069 6.23582   1
   0  12   4 11.1426 6.77323   1
   0 -12   4 15.5123 6.23083   1
   0  12   4 11.3989 6.22274   2
   0 -12   4 9.18701 7.63676   6
   0  12   4 4.89967 3.04405   8
   0  12   4 3.60180 6.65699   7
   0 -12  -4 5.49759 5.83012   7
   0 -12  -4 15.6467 5.76477   2
   0 -12  -4 15.8250 5.26995   1
   0 -12  -5 152.607 9.63867   3
   0  12  -5 189.615 11.6505   1
   0 -12   5 187.888 11.5330   1
   0  12   5 184.503 11.6358   7
   0 -12  -5 166.128 11.0485   7
   0  12   5 185.201 11.5801   2
   0 -12   5 175.110 12.4822   6
   0  12   5 184.731 10.0104   3
   0 -12  -5 171.928 10.9831   2
   0  12   5 151.646 9.38960   8
   0 -12  -5 159.403 10.5480   1
   0  12   5 165.615 11.4131   1
   0 -12  -6 154.378 10.7592   7
   0 -12   6 167.051 13.2547   7
   0  12   6 163.146 11.2803   7
   0 -12  -6 164.124 10.2729   1
   0  12   6 159.991 11.1921   1
   0 -12   6 174.968 12.4987   6
   0 -12   6 84.5616 11.5495   3
   0 -12   6 172.278 11.1690   1
   0  12  -6 153.688 11.0073   1
   0  12   6 164.601 11.2469   2
   0 -12  -6 164.704 10.7650   2
   0 -12  -6 163.931 9.27324   3
   0  12   6 166.867 9.72498   3
   0  12   7 83.1972 8.07285   2
   0 -12  -7 69.8081 7.17505   2
   0  12   7 73.9380 7.90387   7
   0 -12   7 71.1303 10.7030   7
   0 -12  -7 66.4208 7.53610   7
   0 -12   7 75.8246 9.44472   2
   0 -12   7 88.4654 9.58674   6
   0 -12   7 75.6896 8.51443   3
   0 -12   7 89.4382 8.40511   1
   0  12  -7 74.7352 7.43896   1
   0 -12  -7 63.6759 5.33471   3
   0  12   7 73.1560 6.23691   3
   0 -12  -7 65.3269 6.84908   1
   0  12   7 68.5434 8.17828   1
   0 -12  -7 64.8258 5.03111   9
   0 -12  -8 239.649 14.5704   1
   0  12   8 230.572 15.0777   1
   0 -12  -8 227.516 14.8925   7
   0 -12  -8 265.929 13.6850   8
   0 -12   8 257.615 17.1021   7
   0  12   8 253.636 15.3066   7
   0  12  -8 245.705 16.5456   7
   0 -12   8 259.710 16.4191   6
   0 -12   8 256.113 15.7067   3
   0 -12  -8 229.088 13.6269   3
   0  12   8 245.416 14.2527   3
   0 -12   8 282.702 15.4744   1
   0 -12   8 264.648 16.3319   2
   0  12   8 232.349 15.1508   2
   0 -12  -8 255.927 14.9360   2
   0 -12  -9-7.00803 5.63831   1
   0  12   9-5.00693 6.80075   1
   0 -12  -9-4.88944 3.78208   3
   0  12   9-9.30403 5.58703   3
   0 -12   9-4.96931 7.29924   1
   0  12   9-7.08955 3.55153   8
   0 -12  -9-17.3300 6.69481   7
   0  12   9-10.1439 7.00487   7
   0  12  -9-5.94732 8.30905   7
   0 -12   9-4.92825 9.94454   7
   0 -12   9-2.55358 8.74948   6
   0 -12   9-4.84976 7.74450   3
   0 -12   9-6.43842 8.83016   2
   0 -12  -9-11.1029 6.63097   2
   0  12   9-8.66782 7.07751   2
   0  12  10 140.584 11.2508   1
   0 -12 -10 138.171 10.4807   1
   0  12  10 141.939 10.1271   3
   0  12 -10 147.599 12.6816   2
   0 -12  10 157.851 11.7190   1
   0  12  10 153.156 8.90545   8
   0  12  10 152.407 11.0968   7
   0 -12  10 178.521 13.8824   7
   0  12 -10 165.812 12.9515   7
   0  12 -10 141.941 11.8953   5
   0 -12  10 172.519 11.7485   3
   0 -12 -10 137.891 9.03334   3
   0 -12  10 170.889 12.8620   2
   0  12  10 153.269 11.3055   2
   0 -12 -10 141.155 11.0406   2
   0  12  11-6.83903 6.22285   3
   0  12 -11-8.36313 9.09599   2
   0 -12  11-1.40324 8.10055   1
   0 -12  11-2.11829 8.27495   1
   0  12  11-4.64369 4.09711   8
   0  12  11 0.26493 7.10365   7
   0 -12  11 1.64940 10.9117   7
   0  12 -11-4.25315 9.17749   7
   0 -12  11-1.33007 9.93044   2
   0  12 -11-7.54752 8.00908   5
   0 -12 -11-12.3466 4.83931   3
   0  12  11-11.3553 7.76521   1
   0 -12 -11-4.42959 6.74032   1
   0 -12 -11-5.02021 7.18222   2
   0  12  11-3.31461 7.28242   2
   0  12  12-3.05930 8.75784   1
   0 -12 -12-2.88741 7.45917   1
   0  12  12 11.9083 7.10311   3
   0  12 -12 9.41876 9.61751   2
   0 -12  12 18.0766 9.06908   1
   0 -12  12 32.7779 9.21524   1
   0  12  12 5.98458 4.71843   8
   0  12  12 2.84619 7.70716   7
   0  12 -12 14.9869 9.98426   7
   0  12  12 34.1792 8.16242   7
   0 -12 -12 24.7391 6.16555   3
   0  12 -12 12.4695 8.62454   5
   0 -12  12 21.9494 10.6477   2
   0  12  12 14.1764 8.20264   2
   0 -12 -12 9.93730 8.12867   2
   0  12  13 217.657 14.7948   3
   0  12 -13 241.393 16.7931   2
   0 -12  13 258.727 15.8968   1
   0 -12  13 268.714 16.2509   1
   0 -12 -13 246.822 15.7388   2
   0  12  13 225.425 15.4297   2
   0  12  13 229.029 15.3996   7
   0  12 -13 253.268 16.9692   7
   0  12  13 265.749 15.4963   7
   0 -12  13 208.822 16.0259   3
   0 -12 -13 193.230 13.9463   3
   0  12 -13 246.267 15.9224   5
   0 -12  13 274.587 17.8044   2
   0 -12 -13 218.765 15.0742   1
   0  12  14 71.5317 9.75886   3
   0  12 -14 82.5585 12.0047   2
   0 -12  14 94.6404 11.7198   1
   0  12  14 84.8913 10.2280   7
   0  12 -14 138.196 6.29328   8
   0 -12 -14 69.4430 9.92140   1
   0  12 -14 74.4541 12.0391   7
   0  12  14 76.4545 10.5143   7
   0  12 -14 83.1023 10.7990   5
   0 -12 -14 71.5584 8.69550   3
   0 -12  14 115.716 11.5675   3
   0 -12  14 88.3286 13.7143   2
   0  12  14 85.6909 10.7742   2
   0 -12 -14 86.6695 10.9152   2
   0  12  15 54.5959 9.91158   7
   0  12 -15 51.0149 11.5665   7
   0 -12  15 56.7273 13.3393   2
   0 -12  15 34.5230 10.8728   3
   0 -12 -15 20.6615 8.01974   3
   0 -12  15 68.9645 11.1229   1
   0 -12  15 68.0964 10.1812   1
   0  12 -15 56.6662 11.2576   2
   0  12  15 50.7861 9.05287   3
   0 -12 -15 51.5323 10.0906   2
   0  12  15 78.9878 9.98137   2
   0  12  16 18.0117 9.28308   7
   0  12 -16-1.19108 11.4836   7
   0 -12  16 32.8877 13.3395   2
   0 -12 -16-6.11185 8.58180   3
   0 -12  16 4.61316 10.6159   3
   0 -12  16 24.8948 10.5019   1
   0 -12  16 21.8535 9.84475   1
   0  12 -16 19.2028 10.7572   2
   0  12  16 21.4637 8.76977   3
   0  12  16 29.8710 9.64780   2
   0  12  17 154.689 12.4025   2
   0  12 -17 146.887 13.9378   7
   0 -12  17 159.415 16.3504   2
   0 -12 -17 100.770 10.8957   3
   0 -12  17 142.026 13.2446   1
   0 -12  17 144.916 12.0164   1
   0  12 -17 135.101 13.8444   2
   0  12  17 121.925 11.6217   3
   0 -12 -17 95.7397 8.82876   8
   0  12  17 140.075 12.5099   7
   0 -12 -18 37.4895 6.62604   8
   0  12  18 75.5678 10.8510   7
   0  12 -18 56.5063 12.2714   7
   0 -12  18 74.0219 15.0157   2
   0 -12 -18 40.7298 9.61438   3
   0  12  18 59.4461 6.93477   4
   0 -12  18 69.0550 11.9093   1
   0  12  18 84.4532 11.2687   2
   0  12  18 49.6902 10.0928   3
   0 -12  18 66.7856 10.0587   1
   0  12 -19 395.152 24.5377   7
   0 -12  19 498.679 26.6310   2
   0 -12 -19 324.750 22.8231   3
   0  12  19 346.402 21.3874   4
   0 -12  19 479.061 24.5604   1
   0 -12  19 426.718 22.9938   1
   0  12  19 428.371 24.1895   2
   0  12  19 342.776 23.0516   3
   0  12  19 426.417 23.6679   7
   0 -12 -19 353.390 21.2807   8
   0 -12  20 154.528 13.5275   1
   0  12 -20 155.492 15.6749   7
   0 -12  20 187.122 18.4830   2
   0 -12 -20 170.717 14.3277   3
   0  12  20 164.166 11.5235   4
   0  12  20 237.847 15.7077   2
   0  12  20 143.244 14.1729   3
   0 -12  20 191.835 15.7741   1
   0  12  20 195.965 14.7495   7
   0  12 -21 5.05090 11.9068   7
   0 -12  21-1.90674 15.0191   2
   0 -12  21 4.36847 12.2984   1
   0  12  21 14.6743 10.2902   3
   0  12  21 3.70651 11.3270   2
   0 -12 -21 0.83146 10.1864   1
   0 -12  21-19.4098 9.56603   1
   0  12  21 12.4085 10.4543   7
   0 -12  22 86.1529 16.9138   2
   0 -12  22 84.5314 13.9846   1
   0  12  22 80.5679 12.3920   7
   0  12  22 100.048 13.3865   2
   0 -12 -22 59.1552 12.0130   1
   0  12 -22 61.9553 13.3270   7
   0 -12  23 69.0645 16.8427   2
   0 -12  23 65.5785 13.8574   1
   0  12  23 64.7926 12.1823   7
   0  12  23 64.4262 13.5011   2
   0 -12 -23 37.8865 11.8407   1
   0  12 -23 55.1815 13.2208   7
   0  12  24 53.4382 13.8905   2
   0  12  24 49.8442 12.1733   7
   0  12 -24 47.4042 13.1024   7
   0 -12  24 24.3688 14.0969   1
   0 -12  25 26.8379 14.4613   1
   0  12 -25 26.5956 13.7763   7
   0  12 -26 22.6405 13.5817   7
   0  12  26 31.5357 12.7691   7
   0  12 -27-0.26126 13.8276   7
   0  12  27 2.85358 12.7349   7
   0  12 -28 38.5901 14.8735   7
   0  12  28 53.1070 14.1155   7
   0  12 -29 13.7568 14.7716   7
   0  13   0-3.56545 7.94693   7
   0 -13   0-13.5185 7.60321   7
   0  13   0-3.62498 6.97338   1
   0 -13   0-4.21269 5.95153   1
   0  13   0-4.76681 6.49486   6
   0  13   0 12.9583 7.68445   2
   0 -13  -1 12.7099 6.56173   2
   0  13   1 18.2741 7.48738   2
   0  13  -1 9.22389 7.73458   2
   0  13   1 10.3057 6.33834   6
   0  13  -1 6.00958 6.98900   6
   0  13  -1 40.3151 3.70003   8
   0  13   1 44.1600 3.60011   8
   0 -13  -1 7.71038 7.02910   7
   0 -13   1 0.81540 7.92560   7
   0  13   1 9.30832 8.10650   7
   0  13  -1 1.17392 8.19021   7
   0 -13  -1 11.4824 5.89318   1
   0  13  -1 6.26908 6.92239   1
   0 -13   1 2.76356 6.65556   1
   0  13   1 7.28247 7.41704   1
   0 -13  -2 234.167 13.0599   3
   0  13  -2 218.627 14.2310   1
   0 -13   2 212.511 14.0988   1
   0  13   2 205.672 14.4996   1
   0  13  -2 230.344 14.8934   2
   0  13   2 205.971 14.4081   2
   0  13  -2 223.303 14.4828   6
   0  13   2 197.226 12.4260   8
   0  13  -2 307.953 12.5377   8
   0  13   2 219.740 14.8572   7
   0  13  -2 213.419 15.1545   7
   0 -13  -2 207.588 14.1125   7
   0 -13  -2 208.959 13.7538   2
   0 -13  -2 209.947 13.6936   1
   0 -13  -3 628.800 34.9405   3
   0  13  -3 628.544 35.7717   1
   0 -13   3 667.318 35.6679   1
   0  13   3 636.060 35.8631   2
   0  13  -3 656.623 35.8230   6
   0 -13   3 569.262 35.7815   6
   0  13   3 665.557 34.7223   8
   0  13  -3 772.046 34.7366   8
   0 -13  -3 623.245 35.6237   7
   0  13   3 655.620 35.9643   7
   0  13  -3 636.234 36.3449   7
   0 -13  -3 632.203 35.6267   2
   0 -13  -3 671.466 35.4287   1
   0  13   3 609.499 35.8248   1
   0 -13  -4 39.0550 4.53661   3
   0  13  -4 33.2460 7.04574   1
   0  13   4 30.9114 7.41262   1
   0 -13   4 39.2704 7.07560   1
   0  13   4 37.9177 7.50320   2
   0 -13   4 37.5184 7.98546   6
   0  13   4 17.5839 3.54170   8
   0  13   4 35.7503 7.63782   7
   0 -13  -4 33.3945 6.68340   7
   0 -13  -4 40.6274 6.26511   2
   0 -13  -4 37.5578 5.83929   1
   0 -13  -5 155.638 9.15460   3
   0 -13   5 169.850 11.1988   1
   0  13  -5 179.370 10.8832   1
   0 -13  -5 151.157 10.8245   7
   0  13   5 169.272 11.4058   7
   0  13   5 170.342 11.4323   2
   0 -13   5 159.513 12.1062   6
   0  13  -5 131.563 8.66174   8
   0  13   5 155.799 8.81325   8
   0  13   5 149.151 11.2095   1
   0 -13  -5 168.080 10.1504   1
   0 -13  -5 164.654 10.6691   2
   0  13   6 38.8959 5.04253   3
   0 -13  -6 26.3108 6.49520   2
   0 -13   6 28.5105 9.96615   7
   0 -13  -6 28.7049 6.45257   7
   0  13   6 24.2591 6.99956   7
   0  13   6 22.9989 7.30436   2
   0 -13   6 33.3577 8.92010   6
   0 -13   6 48.7097 7.91814   3
   0  13  -6 29.8443 6.77821   1
   0 -13   6 32.0122 7.26380   1
   0 -13  -6 32.4116 4.11136   3
   0 -13  -6 22.3542 5.82257   1
   0  13   6 30.2003 7.35139   1
   0 -13  -7 121.824 9.64866   7
   0 -13   7 124.572 12.4004   7
   0  13   7 131.446 10.0204   7
   0  13   7 136.926 10.3928   1
   0 -13  -7 129.380 9.05864   1
   0 -13   7 129.326 11.5376   6
   0 -13   7 128.484 10.8008   3
   0 -13   7 150.303 10.3760   1
   0  13  -7 153.879 9.78273   1
   0 -13  -7 121.179 7.80553   3
   0  13   7 135.730 8.60475   3
   0 -13  -7 119.007 7.61333   9
   0 -13  -7 126.677 9.60586   2
   0  13   7 130.461 10.0199   2
   0 -13  -8 61.4730 7.59550   7
   0 -13  -8 64.1082 5.57106   8
   0  13   8 69.6599 8.27592   7
   0 -13   8 81.1598 10.7106   7
   0 -13   8 67.0386 9.67535   2
   0  13   8 74.9387 8.24958   2
   0 -13   8 71.4861 9.85641   6
   0 -13   8 63.6740 8.89439   3
   0  13   8 73.5389 6.38011   3
   0 -13  -8 60.7018 5.20941   3
   0 -13   8 75.8468 8.26292   1
   0  13   8 62.5172 8.26361   1
   0 -13  -8 66.5339 6.86602   1
   0 -13  -8 72.2657 7.65009   2
   0  13   9 243.188 15.9849   1
   0 -13  -9 256.211 15.2588   1
   0 -13  -9 278.442 14.3593   8
   0 -13  -9 235.479 15.5709   7
   0  13   9 252.253 14.1096   8
   0  13   9 253.723 15.8958   7
   0 -13   9 272.062 17.9297   7
   0  13  -9 254.486 17.1173   7
   0 -13   9 267.303 16.9929   6
   0 -13  -9 234.286 14.1242   3
   0 -13   9 255.868 16.1865   3
   0  13   9 251.545 14.8764   3
   0 -13   9 284.846 16.3523   1
   0 -13   9 273.348 17.1417   2
   0  13   9 273.765 15.9203   2
   0 -13  -9 267.233 15.8397   2
   0  13  10 82.7770 9.23366   1
   0 -13 -10 79.9216 8.07094   1
   0  13  10 78.5891 7.62364   3
   0 -13  10 102.995 9.50905   1
   0 -13 -10 73.2663 6.30322   8
   0  13  10 75.8066 5.97790   8
   0  13  10 92.9928 8.82542   7
   0  13 -10 83.3468 10.7958   7
   0 -13  10 87.7735 12.0586   7
   0 -13  10 88.7392 10.7959   6
   0 -13 -10 77.9360 6.14673   3
   0 -13  10 68.0296 9.66266   3
   0  13 -10 74.2326 9.90030   5
   0 -13  10 99.2745 11.0420   2
   0  13  10 92.9945 9.14059   2
   0 -13 -10 77.1830 8.66157   2
   0  13  11 3.25456 7.75613   2
   0 -13 -11 2.70781 6.95666   2
   0  13  11 7.06274 7.45280   7
   0  13 -11 3.84633 9.54219   7
   0 -13  11 7.99068 10.4098   2
   0  13 -11 5.81612 8.47431   5
   0 -13 -11 3.60382 4.95643   3
   0 -13  11-14.9776 10.0301   3
   0 -13  11 7.44376 8.68220   1
   0  13 -11 7.18077 9.71466   2
   0  13  11 5.88260 8.11489   1
   0 -13 -11 4.10171 6.74165   1
   0  13  11 8.36946 6.49915   3
   0  13  12 140.872 11.9339   1
   0 -13 -12 143.268 10.7192   1
   0  13  12 150.124 10.6347   3
   0  13 -12 163.052 13.2686   2
   0 -13  12 160.025 12.0929   1
   0 -13  12 166.526 12.3915   1
   0 -13 -12 77.9136 9.21471   8
   0  13  12 157.908 11.7466   7
   0  13 -12 156.446 13.3850   7
   0  13 -12 163.628 12.2454   5
   0 -13  12 146.731 12.7894   3
   0 -13 -12 119.835 9.35343   3
   0 -13  12 174.096 14.1622   2
   0 -13 -12 167.368 11.5051   2
   0  13  12 157.688 11.7766   2
   0  13  13 1.10136 9.20021   1
   0 -13 -13-12.8808 8.16692   1
   0  13  13 3.02327 7.66124   3
   0 -13  13 2.97925 8.97799   1
   0  13 -13-2.18190 10.4084   2
   0 -13  13 1.63284 9.51625   1
   0 -13 -13 5.93385 5.01495   8
   0  13  13-6.67118 8.46348   7
   0  13 -13 1.77450 10.3322   7
   0  13  13 3.75906 8.54394   7
   0 -13  13 9.93983 9.33150   3
   0 -13 -13-9.59811 6.13495   3
   0  13 -13 4.51086 8.64452   5
   0 -13  13-3.88086 11.8364   2
   0  13  13 3.56390 8.60404   2
   0 -13 -13-5.99084 8.43152   2
   0  13  14 30.8073 8.38713   3
   0 -13  14 30.1001 9.58197   1
   0  13 -14 26.7428 10.8156   2
   0 -13  14 39.8164 10.1229   1
   0 -13 -14 5.54290 5.80898   8
   0  13  14 31.8718 9.00616   7
   0  13 -14 30.9688 11.1876   7
   0 -13  14 48.1755 12.8718   2
   0  13 -14 31.9128 9.61144   5
   0 -13 -14 16.1755 6.77163   3
   0 -13  14-4.04731 10.2638   3
   0 -13 -14 17.5466 8.22913   1
   0  13  14 38.2340 9.55546   2
   0 -13 -14 41.5324 9.23439   2
   0  13  15 113.360 12.0598   3
   0  13 -15 128.789 14.0062   2
   0 -13  15 136.609 12.9627   1
   0 -13  15 152.009 14.1413   1
   0  13  15 132.522 12.7885   7
   0  13 -15 130.345 14.8113   7
   0 -13  15 143.785 16.0106   2
   0  13 -15 139.866 13.0962   5
   0 -13  15 172.455 14.2793   3
   0 -13 -15 160.100 11.6103   3
   0 -13 -15 104.103 12.0524   1
   0 -13 -15 147.674 13.5298   2
   0  13  15 134.269 12.9517   2
   0  13  16 233.848 16.2920   7
   0 -13 -16 232.301 13.9493   8
   0 -13 -16 251.792 16.6015   2
   0  13  16 253.410 16.3587   2
   0  13 -16 225.328 17.7923   7
   0 -13  16 272.345 19.4083   2
   0 -13  16 240.425 17.2034   3
   0 -13 -16 203.129 14.9508   3
   0 -13  16 235.286 17.0457   1
   0  13 -16 231.788 17.3618   2
   0 -13  16 280.417 16.5242   1
   0 -13 -16 205.137 15.7959   1
   0  13  16 190.341 15.5986   3
   0  13  17 10.4106 9.26090   3
   0 -13  17 5.09420 10.9902   1
   0  13  17 16.2695 10.1276   7
   0  13 -17-2.66492 11.5198   7
   0 -13  17-1.72867 13.6458   2
   0 -13 -17 4.53145 8.16541   3
   0 -13 -17-4.38249 5.85600   8
   0 -13  17 6.25253 9.54676   1
   0  13  17-0.72234 10.0928   2
   0  13  18 9.10823 9.95306   7
   0  13 -18-1.11780 11.6817   7
   0 -13  18 15.7449 14.0011   2
   0 -13 -18-5.81041 8.88273   3
   0 -13  18 3.89122 11.3299   1
   0  13  18 12.4409 9.38949   3
   0 -13  18-1.61263 9.50093   1
   0  13 -19 101.344 14.3979   7
   0 -13  19 123.068 16.7366   2
   0  13  19 113.839 9.24005   4
   0 -13 -19 83.1390 11.8129   3
   0 -13  19 103.436 13.5706   1
   0 -13  19 100.852 11.7632   1
   0  13  19 103.355 12.1545   3
   0  13  19 133.267 12.9853   7
   0  13  20 66.4609 11.4267   7
   0  13 -20 47.0702 12.8490   7
   0 -13  20 77.8621 16.1053   2
   0  13  20 58.5085 7.64028   4
   0 -13 -20 58.8253 11.0394   3
   0  13  20 100.154 12.1196   2
   0  13  20 50.6212 11.0138   3
   0 -13  20 54.0289 12.7794   1
   0 -13  20 72.8633 10.2730   1
   0 -13  21 7.18602 15.6843   2
   0 -13  21-9.38612 12.3192   1
   0  13  21-5.71314 10.3618   7
   0  13  21-1.92310 11.3613   2
   0  13 -21 1.57524 12.0671   7
   0 -13  21-0.61300 9.85763   1
   0 -13  22 165.907 18.9794   2
   0 -13  22 165.375 16.5100   1
   0  13  22 183.629 15.8328   2
   0  13  22 146.690 14.6936   7
   0  13 -22 147.479 16.2186   7
   0 -13  23 33.0499 16.9864   2
   0 -13  23 39.3231 13.5457   1
   0  13  23 32.6652 11.4806   7
   0  13  23 56.8884 12.8951   2
   0  13 -23 31.1200 12.9266   7
   0 -13 -23 22.3287 11.7616   1
   0 -13  24 132.408 16.2113   1
   0  13  24 144.883 15.9761   2
   0  13  24 128.250 14.4543   7
   0  13 -24 113.983 15.5588   7
   0  13  25 10.6457 12.1239   7
   0 -13  25-9.06312 14.7081   1
   0  13 -25-0.63200 13.3150   7
   0  13  26 16.4062 12.6520   7
   0  13 -26 9.13097 13.5892   7
   0  13  27 11.3377 13.5130   7
   0  13 -27 34.9523 14.6682   7
   0  13  28 18.6424 13.6659   7
   0  13 -28 12.7621 14.6688   7
   0  13 -29-12.1727 14.8829   7
   0  14   0 137.012 10.3559   2
   0  14   0 91.3157 6.84552   8
   0 -14   0 99.2015 7.51963   8
   0 -14   0 143.465 10.2062   7
   0  14   0 152.311 11.1328   7
   0  14   0 122.764 9.94572   1
   0  14   0 148.004 10.0306   6
   0 -14   0 140.986 9.08807   1
   0  14  -1 582.957 30.3331   2
   0  14   1 534.309 30.0830   2
   0 -14  -1 568.447 29.9150   2
   0  14   1 579.020 30.0176   6
   0  14  -1 567.886 30.0602   6
   0  14   1 542.306 28.6762   8
   0  14  -1 527.256 28.6285   8
   0  14  -1 559.485 30.6978   7
   0 -14   1 562.873 30.3813   7
   0 -14  -1 552.234 30.0189   7
   0 -14   1 564.419 29.6905   1
   0 -14  -1 563.316 29.5350   1
   0  14   1 502.950 30.0210   1
   0  14  -1 531.035 29.8807   1
   0 -14  -2 182.448 10.0007   3
   0  14  -2 173.076 11.7203   1
   0  14   2 159.310 11.7961   1
   0 -14   2 178.184 11.2586   1
   0  14  -2 177.329 12.5143   2
   0  14   2 173.106 12.0425   2
   0  14  -2 161.721 11.6462   6
   0 -14  -2 168.254 9.74122   8
   0  14  -2 155.268 8.97595   8
   0  14   2 142.862 9.06119   8
   0 -14  -2 151.513 11.3092   7
   0  14   2 159.125 12.3089   7
   0  14  -2 147.065 12.4352   7
   0 -14  -2 149.979 10.8610   2
   0 -14  -2 168.786 10.8238   1
   0 -14  -3 345.009 17.6391   3
   0 -14   3 344.941 18.7933   1
   0  14   3 313.165 19.0865   1
   0  14  -3 321.272 18.8670   1
   0  14   3 300.477 19.0710   2
   0  14  -3 312.099 19.3017   2
   0  14  -3 344.787 19.1074   6
   0  14   3 310.445 17.1634   8
   0  14  -3 321.755 17.1100   8
   0 -14  -3 311.024 18.6429   7
   0  14   3 314.166 19.3371   7
   0  14  -3 336.260 19.8644   7
   0 -14  -3 314.051 18.5357   2
   0 -14  -3 319.152 18.2312   1
   0 -14  -4 97.3762 6.78478   3
   0 -14   4 96.9814 8.99120   1
   0  14  -4 107.884 8.94668   1
   0  14   4 99.3070 9.46912   2
   0 -14   4 93.8373 9.72380   6
   0  14  -4 111.576 5.99680   8
   0  14   4 74.8404 6.08310   8
   0  14   4 90.0260 9.35488   7
   0 -14  -4 86.8729 8.65981   7
   0 -14  -4 100.821 8.45873   2
   0 -14  -4 97.2068 8.02744   1
   0  14   4 92.9507 9.47715   1
   0 -14  -5 36.8669 4.55362   3
   0  14   5 36.1722 7.82169   1
   0 -14   5 38.6039 7.54437   1
   0  14  -5 37.6140 7.03343   1
   0  14   5 40.4685 7.84830   7
   0 -14  -5 41.0543 6.99283   7
   0  14   5 38.8007 7.70165   2
   0 -14   5 29.4032 8.47418   6
   0  14  -5 41.4473 3.66842   8
   0  14   5 34.3754 3.88559   8
   0 -14  -5 33.4373 5.93949   1
   0 -14  -5 41.3041 6.76315   2
   0 -14  -6 149.044 8.80051   3
   0  14  -6 150.738 10.7536   1
   0 -14   6 163.220 11.1186   1
   0 -14  -6 145.030 10.5892   7
   0  14   6 129.255 8.57816   8
   0  14  -6 158.404 8.42348   8
   0  14   6 148.855 11.1424   7
   0  14   6 160.052 11.3355   2
   0 -14   6 149.681 12.1525   6
   0 -14   6 143.318 11.4550   3
   0  14   6 127.330 11.1321   1
   0 -14  -6 165.455 10.1791   1
   0 -14  -6 147.348 10.5665   2
   0 -14  -7 4.49944 3.24273   9
   0  14  -7 2.88872 3.13193   8
   0 -14  -7 6.34561 6.40395   7
   0 -14   7-0.05978 10.2748   7
   0  14   7 2.81890 7.60015   7
   0  14   7 3.34534 7.14352   2
   0 -14   7 4.81128 8.39993   6
   0 -14   7 5.77777 7.93158   3
   0 -14  -7 5.61295 3.64142   3
   0  14  -7 7.11233 6.66120   1
   0 -14   7 6.43222 7.31913   1
   0  14   7 0.37295 7.39270   1
   0 -14  -7 0.39763 5.73296   1
   0  14   7 5.60752 4.82708   3
   0 -14  -7-0.91834 6.42910   2
   0 -14  -8 295.760 17.6532   7
   0  14   8 309.760 18.2083   7
   0 -14   8 333.833 19.8171   7
   0 -14   8 317.574 19.0838   2
   0 -14   8 325.960 19.1561   6
   0 -14   8 293.595 18.1692   3
   0 -14  -8 273.164 16.2517   3
   0  14   8 307.250 16.8099   3
   0 -14   8 334.946 18.3016   1
   0 -14  -8 285.991 17.3609   1
   0  14   8 287.490 18.1452   1
   0  14   8 304.531 18.0317   2
   0 -14  -8 318.277 17.7924   2
   0  14   9 342.374 20.9062   1
   0 -14  -9 336.301 20.2131   1
   0 -14  -9 350.483 20.6234   7
   0  14   9 359.426 21.0146   7
   0 -14   9 394.756 22.6663   7
   0  14  -9 377.285 22.0712   7
   0 -14   9 378.028 21.8262   6
   0 -14   9 356.201 21.0409   3
   0 -14  -9 308.251 19.1180   3
   0  14   9 358.768 19.7906   3
   0 -14   9 434.762 21.2658   1
   0 -14   9 403.270 22.0357   2
   0 -14  -9 381.386 20.7593   2
   0  14   9 380.009 20.9435   2
   0  14  10 237.171 15.6336   1
   0 -14 -10 234.837 14.7145   1
   0  14  10 235.826 14.1975   3
   0 -14  10 280.071 16.0422   1
   0 -14 -10 235.956 15.0768   7
   0  14  10 242.383 15.3886   7
   0  14 -10 239.594 17.0483   7
   0 -14  10 268.790 17.1333   6
   0 -14  10 215.567 16.0863   3
   0 -14 -10 198.633 13.2512   3
   0 -14  10 260.724 17.0525   2
   0 -14 -10 259.568 15.3616   2
   0  14  10 245.993 15.4968   2
   0  14  11-3.42767 6.70258   3
   0  14 -11 1.64702 10.2318   2
   0 -14  11-5.21640 9.04894   1
   0  14  11 2.22498 8.14173   7
   0  14 -11-3.22242 10.4670   7
   0 -14  11-3.55410 10.8565   2
   0 -14 -11-10.2519 4.88095   3
   0  14 -11 1.95339 8.98005   5
   0 -14  11-14.0122 9.89273   3
   0 -14 -11 0.58501 7.12362   1
   0  14  11-0.60756 8.69629   1
   0 -14 -11 3.02176 7.86776   2
   0  14  11 1.81590 8.38369   2
   0  14  12 14.7508 7.23048   3
   0 -14  12 19.2431 9.39735   1
   0  14 -12 6.49797 10.5138   2
   0 -14  12 23.2290 9.77409   1
   0 -14 -12 10.4264 5.29440   8
   0  14  12 5.91962 8.76066   7
   0  14 -12 14.4928 10.8256   7
   0 -14  12 17.8193 11.6851   2
   0 -14  12 10.7399 9.70374   3
   0 -14 -12 4.46090 5.48072   3
   0  14 -12 15.1707 9.14444   5
   0  14  12 12.2040 8.93230   1
   0 -14 -12 8.06682 7.43233   1
   0 -14 -12 11.7924 8.37544   2
   0  14  12 19.5342 9.01188   2
   0  14  13 12.8752 8.00972   3
   0 -14  13 26.0666 9.51547   1
   0  14 -13 19.1840 10.9099   2
   0 -14  13 26.2276 10.0337   1
   0 -14 -13 24.1586 5.90957   8
   0  14  13 20.7373 8.82458   7
   0  14 -13 22.5834 10.8624   7
   0 -14  13 15.6944 12.4864   2
   0 -14 -13 15.2507 6.09828   3
   0  14 -13 16.4403 9.31019   5
   0 -14  13-2.82650 9.93974   3
   0  14  13 7.20076 9.08531   1
   0 -14 -13 15.9662 8.04718   1
   0 -14 -13 27.0228 8.99402   2
   0  14  13 28.2492 9.35019   2
   0  14  14 54.4738 9.06580   3
   0 -14  14 57.1994 10.4340   1
   0  14 -14 57.4680 11.5241   2
   0 -14  14 64.2440 11.0093   1
   0 -14 -14 30.9520 7.51029   8
   0  14  14 61.9582 9.89305   7
   0  14 -14 53.1892 11.8858   7
   0 -14  14 82.2505 13.6275   2
   0 -14  14 68.2656 12.1779   3
   0 -14 -14 55.7311 7.78003   3
   0  14 -14 53.3186 10.1050   5
   0 -14 -14 52.1091 9.40084   1
   0  14  14 48.1406 10.3705   1
   0 -14 -14 52.6517 10.0829   2
   0  14  14 59.8339 10.3572   2
   0  14  15 12.9253 9.59303   2
   0 -14 -15 0.67572 9.26656   2
   0  14  15 0.20865 9.46977   7
   0  14 -15-2.57268 11.4335   7
   0 -14  15 11.3453 13.1330   2
   0  14 -15 0.32283 9.68031   5
   0 -14 -15-10.8912 7.69550   3
   0 -14  15-29.9641 11.4220   3
   0 -14  15-1.07926 10.7019   1
   0  14 -15 1.39748 11.0046   2
   0 -14  15-0.67245 9.73122   1
   0  14  15 3.71354 10.1954   1
   0 -14 -15-4.89893 8.44569   1
   0  14  15-1.22459 8.53424   3
   0  14  16 11.8968 9.89463   2
   0 -14 -16 16.5474 10.1734   2
   0  14  16 4.92875 9.74725   7
   0  14 -16 9.66729 11.8167   7
   0 -14  16 7.01526 13.4849   2
   0 -14  16-17.1062 10.4875   3
   0 -14 -16-15.5509 8.06385   3
   0 -14  16 8.09059 11.0039   1
   0 -14  16 9.64490 9.83229   1
   0 -14 -16-5.67992 9.02445   1
   0  14  16 12.0633 8.84554   3
   0 -14 -17 211.882 15.3538   2
   0  14  17 198.801 15.0002   7
   0  14 -17 191.683 16.7467   7
   0 -14  17 239.421 18.8496   2
   0 -14 -17 164.291 13.4361   3
   0 -14  17 224.877 16.1285   1
   0 -14  17 241.416 15.1499   1
   0  14  17 165.327 14.2769   3
   0 -14 -17 158.828 14.5754   1
   0  14 -18 102.344 14.1569   7
   0 -14  18 132.456 16.4460   2
   0 -14 -18 86.3123 10.7044   3
   0 -14  18 122.834 13.3112   1
   0 -14  18 116.143 11.5763   1
   0  14  18 112.095 11.9952   7
   0  14  18 79.1594 11.2827   3
   0  14  19 17.7729 10.5109   7
   0  14 -19 4.02432 12.0643   7
   0 -14  19 23.7838 15.0401   2
   0 -14 -19 28.6766 9.68979   3
   0  14  19 15.8984 6.43901   4
   0 -14  19 19.0950 12.0827   1
   0  14  19 6.66617 10.0956   3
   0 -14  19 13.9096 9.66268   1
   0 -14  20 215.056 19.0740   2
   0  14  20 146.596 11.2588   4
   0 -14 -20 121.465 13.8283   3
   0  14  20 166.654 14.9762   2
   0 -14  20 178.526 13.7005   1
   0  14  20 179.060 14.6586   7
   0  14 -20 165.370 15.9743   7
   0 -14  20 202.891 16.3134   1
   0 -14  21 111.404 14.4147   1
   0 -14  21 118.546 17.4443   2
   0  14  21 105.777 13.3667   2
   0  14  21 90.8239 12.8895   7
   0  14 -21 88.3901 14.1883   7
   0 -14  22 18.6137 13.1506   1
   0 -14  22 12.5795 16.2904   2
   0  14  22 65.0790 12.8806   2
   0  14  22 36.8822 11.7228   7
   0  14 -22 24.9475 12.8531   7
   0 -14  23 69.3393 14.4837   1
   0 -14  23 64.6399 17.6790   2
   0  14  23 99.2040 13.8266   2
   0  14 -23 51.4665 13.8088   7
   0  14  23 75.4560 12.8481   7
   0  14 -24 48.3092 14.0733   7
   0 -14  24 33.2829 14.6336   1
   0  14  24 51.4314 12.8188   7
   0  14  25-1.04881 12.4787   7
   0  14 -25-5.34078 13.4881   7
   0  14 -26 12.9310 13.9544   7
   0  14  26 33.5049 13.0721   7
   0  14  27 189.750 17.2315   7
   0  14 -27 206.963 18.3543   7
   0  14 -28 25.8698 15.2721   7
   0  15   0 1.76328 7.31568   6
   0  15   0 1.64576 7.42835   1
   0  15   0-0.29725 7.95242   2
   0 -15   0 1.54428 7.05725   2
   0  15   0 5.39132 8.76378   7
   0 -15   0 1.27442 7.62774   7
   0 -15   0 6.91230 4.54457   8
   0 -15   0-1.40881 6.32288   1
   0  15  -1 372.185 21.2488   6
   0  15   1 363.050 21.1036   6
   0  15  -1 335.480 21.0132   1
   0  15   1 348.614 21.2757   1
   0  15   1 357.054 21.2803   2
   0 -15  -1 365.062 21.0003   2
   0  15  -1 455.629 21.9936   2
   0  15  -1 354.464 21.9089   7
   0  15   1 372.937 21.7439   7
   0 -15   1 367.557 21.5348   7
   0 -15  -1 373.432 21.1414   7
   0  15  -1 358.857 19.3491   8
   0 -15   1 394.195 19.8128   8
   0  15   1 346.900 19.3834   8
   0 -15  -1 372.420 20.6532   1
   0 -15   1 377.398 20.7474   1
   0  15  -2-2.73776 3.13935   8
   0  15   2 16.3491 7.61056   2
   0  15  -2 8.60469 8.20342   2
   0 -15  -2 19.9377 6.61782   2
   0  15  -2 19.1420 7.09552   6
   0  15   2 20.0844 7.83604   1
   0  15  -2 26.5008 7.70152   1
   0 -15   2 13.3096 6.90891   1
   0  15  -2 11.9430 8.84518   7
   0  15   2 20.9616 8.23659   7
   0 -15  -2 19.1626 7.16046   7
   0 -15  -2 17.0955 4.99624   3
   0 -15  -2 22.6603 6.12566   1
   0  15   3 625.892 34.1556   8
   0  15  -3 707.754 34.0979   8
   0  15  -3 632.366 35.7264   2
   0  15   3 624.528 35.5218   2
   0  15  -3 654.681 35.5649   6
   0 -15  -3 675.601 34.4790   3
   0  15   3 578.433 35.4442   1
   0 -15   3 652.877 35.2976   1
   0  15  -3 631.088 35.3749   1
   0 -15  -3 634.087 35.2810   7
   0  15   3 616.441 35.7011   7
   0  15  -3 659.636 36.1542   7
   0 -15  -3 635.956 35.1695   2
   0 -15  -3 647.589 34.9898   1
   0  15   4 48.0337 4.59503   8
   0  15  -4 63.9686 4.39096   8
   0  15   4 52.4858 8.45916   2
   0 -15   4 53.8013 8.63097   6
   0 -15  -4 67.2119 5.53166   3
   0  15   4 48.0903 8.60539   1
   0 -15   4 68.9419 8.20474   1
   0  15  -4 58.7436 7.79594   1
   0 -15  -4 61.1472 7.73792   7
   0  15   4 57.4345 8.94772   7
   0 -15  -4 57.2866 7.09644   2
   0 -15  -4 62.0841 6.91385   1
   0  15  -5 488.366 23.7818   8
   0  15   5 450.030 23.9098   8
   0 -15  -5 401.938 25.0394   7
   0  15   5 436.536 25.5798   7
   0  15   5 428.116 25.4142   2
   0 -15   5 439.158 25.7711   6
   0 -15  -5 435.666 24.0693   3
   0 -15   5 472.584 25.3441   1
   0  15  -5 448.189 25.2019   1
   0 -15  -5 448.566 24.8273   1
   0  15   5 401.968 25.4122   1
   0 -15  -5 465.265 25.1797   2
   0  15   6 116.525 8.45627   8
   0  15  -6 157.164 8.25598   8
   0 -15  -6 142.482 10.6668   7
   0  15   6 134.707 11.4224   7
   0  15   6 142.873 11.2275   2
   0 -15   6 153.815 12.3108   6
   0 -15   6 151.618 11.0800   3
   0 -15  -6 142.364 8.62448   3
   0 -15   6 155.021 11.1456   1
   0  15  -6 168.339 10.8471   1
   0  15   6 133.665 11.4017   1
   0 -15  -6 151.543 10.1673   1
   0 -15  -6 150.738 10.5710   2
   0 -15  -7 302.696 18.3609   7
   0  15   7 328.246 19.0879   7
   0 -15   7 324.499 20.3625   7
   0  15   7 319.075 18.8000   2
   0 -15   7 319.334 19.6061   6
   0 -15   7 321.116 18.7785   3
   0 -15  -7 292.895 16.8943   3
   0 -15   7 329.224 18.8719   1
   0  15  -7 333.240 18.4788   1
   0 -15  -7 310.813 18.0462   1
   0  15   7 291.645 18.8294   1
   0 -15  -7 331.857 18.5016   2
   0  15  -8 45.9365 4.36535   8
   0  15   8 64.3420 8.84889   7
   0 -15  -8 61.2340 8.01957   7
   0 -15   8 60.6773 10.5706   2
   0  15   8 59.7651 8.73849   2
   0 -15   8 61.0884 10.6321   6
   0 -15   8 35.3573 8.87445   3
   0  15   8 68.5210 6.31324   3
   0 -15  -8 50.5118 5.04788   3
   0  15  -8 58.5337 7.93258   1
   0 -15   8 68.1074 8.84023   1
   0  15   8 53.1360 8.97309   1
   0 -15  -8 51.0898 7.11880   1
   0 -15  -8 68.2547 7.92675   2
   0  15   9 21.1436 8.89383   1
   0 -15  -9 23.2174 6.96392   1
   0 -15  -9 12.7716 7.50291   7
   0  15  -9 1.78151 3.90934   8
   0  15   9 21.6481 8.18324   7
   0  15  -9 27.1967 10.2282   7
   0 -15   9 24.6746 10.7826   6
   0  15   9 11.7347 8.23341   2
   0 -15   9 27.6264 10.4229   2
   0 -15   9 18.2519 9.69190   3
   0 -15   9 28.5580 8.48501   1
   0 -15  -9 18.7744 4.35824   3
   0  15   9 28.4854 5.90043   3
   0 -15  -9 19.6509 7.56338   2
   0  15  10 315.466 16.7494   3
   0 -15  10 349.684 18.6586   1
   0 -15 -10 275.808 17.6595   7
   0  15  10 278.705 17.9752   7
   0  15 -10 314.726 19.6173   7
   0 -15  10 320.906 19.6012   2
   0 -15  10 295.706 18.4292   3
   0 -15 -10 254.264 15.8199   3
   0  15  10 292.342 18.0204   2
   0 -15 -10 291.191 17.8433   2
   0  15  10 273.837 18.2171   1
   0 -15 -10 277.398 17.2316   1
   0  15  11 79.3690 10.2165   2
   0 -15 -11 95.3804 9.98441   2
   0  15  11 71.6055 10.2243   7
   0  15 -11 88.0889 12.2371   7
   0 -15  11 90.0322 12.5364   2
   0 -15  11 81.8924 10.7609   3
   0 -15 -11 64.8625 6.46537   3
   0  15 -11 87.3812 11.3653   5
   0 -15  11 100.585 10.7991   1
   0  15 -11 85.1407 11.7802   2
   0  15  11 75.5219 8.27629   3
   0 -15 -11 85.7860 8.88010   1
   0  15  11 70.8469 10.4518   1
   0  15  12 374.516 21.9881   3
   0  15 -12 387.125 24.0492   2
   0 -15  12 457.649 23.5341   1
   0 -15 -12 429.660 23.0714   2
   0  15  12 420.055 23.1512   2
   0  15  12 396.831 23.1388   7
   0  15 -12 421.489 24.5085   7
   0  15 -12 400.183 23.8361   5
   0 -15  12 405.069 23.1940   3
   0 -15 -12 325.957 21.0053   3
   0 -15  12 437.643 24.6459   2
   0  15  12 354.630 23.0583   1
   0 -15 -12 366.818 22.4200   1
   0 -15 -13 19.7482 9.15786   2
   0  15  13 13.3785 9.49488   2
   0  15  13 11.0971 9.43350   7
   0  15 -13 13.2522 11.5378   7
   0 -15  13-0.93656 12.4244   2
   0 -15  13-30.5605 11.1945   3
   0 -15 -13-0.50466 6.21583   3
   0  15 -13 7.31676 9.97326   5
   0 -15  13 16.0173 10.4702   1
   0  15 -13 12.5665 11.4634   2
   0 -15  13 13.4184 10.0184   1
   0  15  13 15.0294 8.12901   3
   0 -15 -13 9.12815 8.26101   1
   0  15  13 9.49787 9.81061   1
   0  15  14 128.094 11.3721   3
   0  15 -14 144.861 14.0003   2
   0 -15  14 170.599 13.3395   1
   0 -15  14 163.639 13.6198   1
   0  15  14 150.889 12.8943   2
   0 -15 -14 150.281 12.7108   2
   0  15  14 140.539 12.6020   7
   0  15 -14 145.026 14.5913   7
   0  15 -14 153.137 13.2207   5
   0 -15  14 150.881 13.9395   3
   0 -15 -14 87.0836 10.2898   3
   0 -15  14 172.836 15.7343   2
   0  15  14 114.808 12.9129   1
   0 -15 -14 128.869 12.0329   1
   0 -15 -15 181.029 13.7256   2
   0  15  15 161.253 13.4386   2
   0  15  15 166.929 13.6785   7
   0  15 -15 148.595 15.2431   7
   0 -15  15 189.111 16.7322   2
   0  15 -15 149.736 13.7475   5
   0 -15 -15 116.036 11.1097   3
   0 -15  15 147.063 14.0680   3
   0 -15  15 189.034 14.6091   1
   0  15 -15 144.641 14.8784   2
   0 -15  15 190.034 13.8161   1
   0 -15 -15 155.299 12.8743   1
   0  15  15 141.380 12.5091   3
   0  15  16 9.78352 10.2203   2
   0 -15 -16 31.7782 10.1419   2
   0  15  16 26.8293 10.3125   7
   0  15 -16 28.3204 12.2812   7
   0 -15  16 33.2632 14.1066   2
   0 -15 -16 10.0758 7.77624   3
   0 -15  16 24.4634 11.2375   1
   0 -15  16 21.7910 9.71288   1
   0 -15 -16 25.1333 9.16764   1
   0  15  16 14.8094 9.21934   3
   0 -15 -17 30.9337 10.8771   2
   0  15  17 33.1074 10.4885   7
   0  15 -17 18.9476 12.2227   7
   0 -15  17 24.5979 14.3268   2
   0 -15 -17 29.9242 8.50007   3
   0 -15  17 42.2762 11.7531   1
   0 -15  17 28.0966 10.2156   1
   0 -15 -17 16.2730 9.43883   1
   0  15  17 24.1686 9.29303   3
   0  15  18 95.4221 11.9055   7
   0  15 -18 71.0451 13.6537   7
   0 -15  18 97.4852 15.9481   2
   0 -15 -18 69.0603 10.0506   3
   0 -15  18 95.8602 12.8058   1
   0  15  18 61.4859 10.6417   3
   0 -15 -18 60.5526 10.8651   1
   0 -15  18 91.3007 10.8307   1
   0 -15  19 164.419 17.7934   2
   0 -15 -19 96.4619 12.2119   3
   0 -15  19 147.709 12.8200   1
   0 -15  19 166.773 15.0890   1
   0  15  19 137.338 13.5294   7
   0  15 -19 141.169 15.3537   7
   0  15 -20-2.31281 12.1898   7
   0 -15  20 22.7429 15.8012   2
   0  15  20 16.7419 6.89968   4
   0  15  20 52.9105 11.5262   2
   0 -15  20 15.3107 9.78447   1
   0  15  20 19.7445 11.1415   7
   0 -15  20 22.9218 12.7372   1
   0 -15  21 4.63400 15.9635   2
   0  15  21 50.7373 12.1324   2
   0 -15  21 9.48586 13.3042   1
   0  15  21 26.2192 11.4547   7
   0  15 -21 11.1965 13.0703   7
   0 -15  22 51.2017 17.3218   2
   0 -15  22 75.0662 14.2171   1
   0  15 -22 44.1510 13.7469   7
   0  15  22 52.5054 12.0802   7
   0  15  22 53.1063 12.8702   2
   0 -15  23 18.9104 14.2556   1
   0  15  23 38.9967 13.0630   2
   0  15 -23 0.25313 13.3661   7
   0  15  23 15.4843 12.0552   7
   0  15 -24 127.496 15.8567   7
   0  15  24 105.091 14.5775   7
   0  15 -25 46.6822 14.5455   7
   0  15  25 42.1155 13.0469   7
   0  15 -26 23.0597 14.3702   7
   0  15  26 2.41610 13.1024   7
   0  15  27 56.5809 14.4024   7
   0  15 -27 30.4170 15.2489   7
   0  15 -28-4.42552 15.0674   7
   0  16   0-6.67406 7.00921   6
   0  16   0 0.38247 7.67438   1
   0  16   0 7.40277 8.33286   2
   0 -16   0 2.54804 6.99360   2
   0 -16   0 3.96423 7.40061   7
   0  16   0-3.76716 8.51342   7
   0 -16   0 4.95185 6.32614   1
   0 -16   1 1209.27 64.2917   7
   0  16   1 1183.26 64.4806   7
   0 -16  -1 1166.79 64.1096   7
   0  16  -1 1177.92 64.5964   7
   0  16  -1 1155.57 64.3358   2
   0 -16  -1 1167.14 64.0459   2
   0  16   1 1207.17 64.2985   2
   0  16   1 1177.94 64.0299   6
   0  16  -1 1240.24 64.1144   6
   0  16  -1 1177.92 64.0705   1
   0  16   1 1126.14 64.0619   1
   0  16   1 1239.51 63.0278   8
   0  16  -1 1194.18 62.9870   8
   0 -16   1 1246.38 63.3167   8
   0 -16  -1 1213.71 63.3324   8
   0 -16   1 1241.15 63.8589   1
   0 -16  -1 1228.63 63.8256   1
   0 -16  -1 1301.30 63.4974   3
   0  16  -2 40.9792 8.98801   2
   0 -16  -2 43.6024 7.27300   2
   0  16   2 47.2019 8.44304   2
   0  16  -2 53.6456 8.09886   6
   0 -16  -2 56.1830 5.66189   3
   0  16   2 47.9516 8.21472   1
   0  16  -2 61.1793 8.11983   1
   0 -16   2 48.5401 7.52147   1
   0  16  -2 31.2500 3.85202   8
   0  16   2 22.5046 3.95481   8
   0 -16  -2 56.9858 6.78738   1
   0 -16  -2 51.0392 8.00583   7
   0  16  -2 49.9893 9.47746   7
   0  16   2 41.9061 9.37434   7
   0 -16   2 43.7817 9.42181   7
   0  16  -3 212.097 15.4395   7
   0  16   3 201.342 14.5895   7
   0 -16  -3 201.287 13.8091   7
   0  16   3 204.624 14.4150   2
   0  16  -3 194.856 14.8028   2
   0  16  -3 220.576 14.4333   6
   0 -16  -3 225.799 12.4687   3
   0 -16   3 214.062 13.8585   1
   0  16   3 185.726 14.3880   1
   0  16  -3 218.327 14.1781   1
   0 -16  -3 229.506 12.5566   8
   0  16  -3 229.717 11.7236   8
   0  16   3 201.768 11.8112   8
   0 -16  -3 211.885 13.2704   1
   0 -16  -3 196.924 13.5477   2
   0 -16  -4 27.3970 7.29764   7
   0  16   4 33.7320 8.51702   7
   0  16  -4 42.5433 9.84308   7
   0 -16  -4 37.8014 6.63001   1
   0 -16  -4 46.5375 5.23852   3
   0 -16   4 34.4556 7.87477   1
   0  16   4 35.9844 8.53069   1
   0  16  -4 44.1700 7.73120   1
   0 -16  -4 37.7459 7.42909   2
   0  16   4 32.4197 4.13404   8
   0  16  -4 55.4464 3.90740   8
   0  16  -4 36.5071 9.23744   2
   0  16   4 34.7519 8.42570   2
   0  16   5 87.3187 6.51921   8
   0  16  -5 98.1391 6.20779   8
   0 -16  -5 99.1731 9.20991   7
   0  16   5 108.970 10.5537   7
   0  16   5 111.115 10.1540   2
   0 -16   5 111.482 10.8366   6
   0 -16  -5 103.287 7.03714   3
   0  16  -5 113.310 9.64721   1
   0 -16   5 110.472 9.78331   1
   0  16   5 93.0194 10.2569   1
   0 -16  -5 111.078 8.65042   1
   0 -16  -5 109.404 9.22987   2
   0  16   6-5.00151 3.69143   8
   0  16  -6-6.86034 3.19049   8
   0  16   6 0.17485 8.71184   7
   0 -16  -6 2.12574 7.15432   7
   0  16   6-7.02060 8.30797   2
   0 -16   6-1.12916 9.03147   6
   0 -16   6 0.25105 8.12333   3
   0 -16  -6-2.61315 4.10082   3
   0  16  -6-10.0895 7.44806   1
   0  16   6-0.41102 8.28324   1
   0 -16   6-0.42846 8.06851   1
   0 -16  -6-3.95128 6.27427   1
   0 -16  -6 1.81896 6.90312   2
   0 -16  -7 98.7846 9.61180   7
   0  16  -7 95.2705 6.45107   8
   0  16   7 109.339 10.4012   7
   0  16   7 126.312 10.6532   2
   0 -16   7 114.283 11.3545   6
   0 -16   7 80.2818 10.5200   3
   0 -16  -7 108.810 7.01408   3
   0  16  -7 105.399 9.70520   1
   0 -16   7 115.497 10.3875   1
   0  16   7 106.982 10.5884   1
   0 -16  -7 102.204 8.88595   1
   0 -16  -7 109.181 9.73203   2
   0 -16  -8 10.9622 7.40870   7
   0  16   8 7.71755 8.26391   7
   0  16   8 9.27215 8.76602   2
   0 -16   8 3.85305 10.4681   6
   0 -16  -8 12.7510 4.37226   3
   0 -16   8 6.55895 8.65711   1
   0  16  -8 25.0807 8.11482   1
   0 -16   8 40.6174 9.87522   3
   0  16   8 16.3206 5.65997   3
   0 -16  -8 8.26334 7.51398   2
   0  16   8 5.00426 8.78891   1
   0 -16  -8 11.9009 6.71810   1
   0  16   9 56.0303 9.83998   7
   0  16   9 51.3776 10.0214   1
   0 -16  -9 65.2020 7.96132   1
   0 -16   9 79.7696 11.8246   2
   0  16   9 70.4880 9.66591   2
   0 -16   9 38.1477 9.87402   3
   0 -16  -9 63.6688 8.70616   7
   0 -16   9 70.6900 9.92095   1
   0  16   9 58.2360 6.83144   3
   0 -16  -9 67.0990 8.77115   2
   0 -16  -9 43.5420 5.25873   3
   0  16  10 72.4458 10.3185   7
   0  16 -10 85.7162 12.2574   7
   0  16  10 71.0811 10.4254   1
   0 -16 -10 69.4464 8.94117   1
   0 -16  10 80.2603 12.2280   2
   0 -16 -10 62.5550 6.13513   3
   0 -16  10 76.4362 10.5400   3
   0 -16  10 85.4082 10.7361   1
   0  16  10 81.7784 7.69187   3
   0  16  10 87.2133 10.2024   2
   0 -16 -10 82.5313 9.65269   2
   0  16  11 4.04398 6.91179   3
   0 -16  11-3.84143 9.85563   1
   0  16 -11 28.2164 3.38511   8
   0  16  11 4.61047 9.37497   7
   0  16 -11-6.94190 11.5691   7
   0  16  11 4.02809 9.29105   2
   0 -16  11 1.01482 11.5474   2
   0 -16  11 13.9144 9.87784   3
   0 -16 -11-0.26518 4.89691   3
   0  16 -11-2.14397 10.2183   5
   0 -16 -11-7.15012 7.87337   1
   0  16  11-8.02572 9.75583   1
   0 -16 -11 2.67102 8.38526   2
   0 -16 -12-1.76396 9.35321   2
   0  16  12 3.87955 9.44736   2
   0  16  12 1.60959 9.78550   7
   0  16 -12 4.39441 11.7119   7
   0 -16  12-1.72325 12.5966   2
   0  16 -12-1.18203 10.1830   5
   0 -16  12 4.85407 10.4822   1
   0  16 -12-12.3686 11.6502   2
   0  16  12 0.06378 10.0644   1
   0 -16 -12-10.0167 8.23804   1
   0  16  12 7.40836 7.48976   3
   0  16  13 11.5432 8.44785   3
   0 -16  13 21.4069 11.0137   1
   0  16 -13 16.3806 11.7083   2
   0 -16  13 12.5283 11.0770   1
   0  16  13 11.3101 10.1880   7
   0  16 -13 14.2403 12.2211   7
   0 -16  13 17.6183 13.1215   2
   0  16 -13 11.0277 10.4654   5
   0 -16 -13 24.6544 6.94074   3
   0 -16 -13 12.7737 9.11933   1
   0  16  13 8.68223 10.5226   1
   0 -16 -13 26.5351 9.92912   2
   0  16  13 20.4914 10.1943   2
   0  16  14-9.51005 9.98866   2
   0 -16 -14-12.2595 9.63306   2
   0  16  14-3.59726 10.2771   7
   0  16 -14-3.46871 12.1489   7
   0 -16  14 8.06728 13.0775   2
   0 -16 -14 12.0647 6.79382   3
   0 -16  14-12.2050 11.0975   3
   0  16 -14-9.93144 9.93998   5
   0 -16  14-6.10914 11.0191   1
   0 -16  14-8.00135 10.5448   1
   0  16 -14-11.9972 12.0483   2
   0 -16 -14-6.56061 9.10626   1
   0  16  14 0.68995 10.3616   1
   0  16  14 2.72595 8.42647   3
   0  16  15 0.36281 10.2804   2
   0 -16 -15 6.12216 9.49533   2
   0  16  15 16.5219 10.0698   7
   0  16 -15-0.71818 12.5311   7
   0 -16  15 8.37894 14.1438   2
   0 -16 -15-8.76643 7.23108   3
   0 -16  15-16.2029 10.7888   3
   0 -16  15 8.67397 10.9701   1
   0 -16  15 10.0835 10.1927   1
   0 -16 -15 8.83516 8.89604   1
   0  16  15 7.19061 8.77654   3
   0 -16 -16 7.82117 10.2275   2
   0  16  16 16.0741 10.3107   7
   0  16 -16 6.15722 12.4381   7
   0 -16  16 19.7647 14.2272   2
   0 -16 -16 13.1369 7.55240   3
   0 -16  16 9.58282 11.2405   1
   0 -16  16 13.9900 10.2578   1
   0 -16 -16 6.58514 9.14844   1
   0  16  16 9.75491 8.82730   3
   0 -16 -17 134.050 13.2232   2
   0  16  17 128.865 12.8601   7
   0  16 -17 116.934 14.8130   7
   0 -16  17 150.630 16.7604   2
   0 -16 -17 96.0877 10.5624   3
   0 -16  17 159.362 14.3120   1
   0 -16  17 137.374 12.5008   1
   0 -16 -17 100.581 11.9323   1
   0  16  17 97.8638 11.6655   3
   0  16  18 0.66824 10.7109   7
   0  16 -18 5.54423 12.5356   7
   0 -16  18 6.66762 14.4298   2
   0 -16 -18-0.04407 9.05965   3
   0 -16  18 6.20624 10.0840   1
   0 -16 -18 9.39447 10.6008   2
   0 -16 -18-0.07559 9.16537   1
   0 -16  18 7.36497 12.2203   1
   0 -16  19 78.0851 16.0816   2
   0 -16  19 73.5573 11.0153   1
   0 -16 -19 44.8381 10.9006   1
   0 -16  19 78.0926 13.7632   1
   0  16 -19 53.2267 13.6254   7
   0  16  19 76.1315 11.7687   7
   0 -16  20 4.97711 15.7679   2
   0 -16  20 14.4100 13.1809   1
   0 -16 -20-12.9432 10.6073   1
   0  16 -20 4.53000 12.8137   7
   0  16  20 17.3177 11.0265   7
   0 -16  21 222.639 20.5014   2
   0 -16  21 223.252 18.0849   1
   0  16  21 185.690 16.5654   7
   0  16 -21 188.012 17.8581   7
   0  16  21 185.491 16.8070   2
   0 -16  22-8.29868 13.8423   1
   0  16  22 12.7855 12.0135   7
   0  16 -22 16.3893 13.2405   7
   0  16  22 19.7001 12.2719   2
   0  16 -23 55.4000 14.4401   7
   0  16  23 51.6262 12.9252   7
   0  16 -24 5.33250 13.6375   7
   0  16  24 17.5190 13.0970   7
   0  16 -25 5.18736 14.2983   7
   0  16  25 30.4010 13.2441   7
   0 -16 -26-9.87281 10.3320   8
   0  16 -26 17.4794 15.0110   7
   0  16  26 27.9662 13.8180   7
   0  16 -27 80.7374 16.1067   7
   0  16  27 59.4059 15.2269   7
   0  17   0 12.9812 8.08390   1
   0 -17   0 9.81244 7.50090   2
   0  17   0 18.2205 8.80365   2
   0 -17   0 9.00285 8.10425   7
   0  17   0 7.56962 9.46903   7
   0 -17   0 5.53714 6.57842   1
   0  17   0 6.97862 8.16530   6
   0  17   1 254.922 16.7012   1
   0  17  -1 269.607 16.6128   1
   0  17   1 264.094 16.9769   2
   0  17  -1 261.655 17.1782   2
   0  17  -1 281.592 16.7299   6
   0  17   1 270.961 16.4411   6
   0 -17   1 264.378 14.7603   8
   0 -17  -1 262.145 14.7818   8
   0  17  -1 239.225 14.0400   8
   0  17   1 240.687 14.0910   8
   0  17  -1 250.353 17.6016   7
   0  17   1 266.721 17.2690   7
   0 -17  -1 276.522 16.5258   7
   0 -17   1 271.861 16.9472   7
   0 -17  -1 280.820 16.2623   2
   0 -17  -1 290.914 15.2291   3
   0 -17   1 276.085 15.9701   1
   0 -17  -1 274.623 15.7689   1
   0 -17  -2 175.753 10.8554   3
   0  17  -2 165.783 12.7186   1
   0  17   2 151.310 13.0650   1
   0  17  -2 151.200 13.2586   2
   0  17   2 150.769 13.0684   2
   0  17   2 166.523 12.3344   6
   0  17  -2 162.215 12.6028   6
   0  17  -2 183.917 9.77556   8
   0  17   2 184.279 9.92867   8
   0 -17   2 182.457 10.7374   8
   0 -17   2 165.579 13.4862   7
   0 -17  -2 159.395 12.5988   7
   0  17  -2 145.697 14.1471   7
   0 -17  -2 156.778 12.1075   2
   0 -17   2 172.188 12.2209   1
   0 -17  -2 176.975 11.8057   1
   0 -17  -3 263.528 14.6203   3
   0  17   3 241.351 16.4855   1
   0  17  -3 260.590 16.4652   1
   0  17  -3 253.485 17.1127   2
   0  17   3 263.633 16.7444   2
   0  17  -3 253.172 16.2946   6
   0  17   3 246.071 14.0003   8
   0  17  -3 265.679 13.8816   8
   0  17  -3 249.699 17.8409   7
   0  17   3 232.626 17.3373   7
   0 -17  -3 261.016 16.0810   7
   0 -17  -3 255.979 15.9106   2
   0 -17  -3 247.584 15.4668   1
   0 -17   3 263.496 16.0992   1
   0  17  -4 191.600 14.6091   2
   0  17   4 185.431 13.9299   2
   0 -17  -4 193.218 12.5812   1
   0  17  -4 192.088 10.6532   8
   0  17   4 176.806 10.8317   8
   0 -17  -4 180.437 11.6609   8
   0 -17   4 215.085 13.5506   1
   0  17   4 191.058 14.0477   1
   0  17  -4 204.768 13.5408   1
   0  17  -4 198.904 15.3937   7
   0 -17  -4 199.297 13.2026   7
   0  17   4 185.210 14.5359   7
   0 -17  -4 193.491 13.0116   2
   0 -17  -4 202.384 11.4293   3
   0 -17  -5 8.02837 4.62997   3
   0  17   5 2.80905 8.97601   1
   0  17  -5 15.0453 8.01168   1
   0 -17   5 3.96820 8.22381   1
   0 -17  -5 8.87601 7.60946   7
   0  17   5 8.41733 9.40659   7
   0  17   5 4.18428 8.89413   2
   0 -17   5 9.58408 9.07957   6
   0  17   5-1.19865 3.80220   8
   0 -17  -5 10.1577 6.65979   1
   0 -17  -5 1.07728 7.14681   2
   0 -17  -6 34.5627 4.95058   3
   0  17   6 29.9945 9.25008   1
   0 -17   6 49.0184 9.31415   1
   0  17  -6 49.0756 8.58851   1
   0 -17  -6 36.5810 8.05453   7
   0  17   6 31.5692 9.64410   7
   0  17   6 38.4747 9.30799   2
   0 -17   6 40.2409 9.72260   6
   0 -17   6 27.9511 9.51604   3
   0  17  -6 35.1558 4.15964   8
   0 -17  -6 38.1411 7.25555   1
   0 -17  -6 33.3414 7.92812   2
   0 -17  -7 438.341 27.0230   3
   0  17  -7 512.812 28.6130   1
   0 -17   7 519.430 28.8662   1
   0 -17  -7 442.646 28.4390   7
   0  17   7 477.827 28.8932   7
   0  17   7 486.150 29.0036   2
   0 -17   7 477.172 29.4131   6
   0 -17   7 536.642 28.9976   3
   0  17   7 407.243 28.8712   1
   0 -17  -7 442.180 28.1165   1
   0 -17  -7 469.420 28.4474   2
   0  17   8 4.80183 9.05913   7
   0 -17  -8 0.99698 6.91397   1
   0  17   8 10.3142 9.05538   2
   0  17  -8 5.90049 8.00460   1
   0  17   8 9.26765 9.55659   1
   0 -17   8 1.61762 9.14097   1
   0 -17  -8 2.84642 4.08078   3
   0 -17  -8 5.72931 7.99939   2
   0 -17  -8 2.45578 3.77220   9
   0  17   9 60.5931 10.2407   7
   0 -17  -9 52.9477 8.20346   1
   0  17   9 61.1634 10.6711   1
   0 -17   9 68.9507 12.3938   2
   0  17   9 78.0815 10.3970   2
   0 -17  -9 55.8809 5.43239   3
   0 -17   9 73.3463 10.2299   3
   0 -17   9 77.3927 10.3656   1
   0  17  -9 54.0422 4.67879   8
   0  17   9 71.6161 6.98758   3
   0 -17  -9 67.6106 9.12708   2
   0  17 -10 100.753 5.68759   8
   0  17  10 75.8673 11.1542   7
   0  17 -10 90.4194 13.1303   7
   0 -17  10 79.1238 13.0728   2
   0  17  10 87.5107 11.0952   2
   0 -17 -10 66.2052 6.59312   3
   0 -17  10 80.0179 11.2103   3
   0  17  10 81.0012 8.04561   3
   0 -17  10 86.0665 11.2211   1
   0 -17 -10 78.2391 9.31208   1
   0  17  10 72.5333 11.1850   1
   0 -17 -10 87.2877 10.1190   2
   0  17 -11 49.7670 5.60352   8
   0  17  11 115.256 11.5968   7
   0  17 -11 112.354 13.4813   7
   0 -17  11 120.530 13.8034   2
   0 -17 -11 76.0199 6.87407   3
   0 -17  11 67.4338 11.6067   3
   0  17  11 125.090 8.78453   3
   0 -17  11 125.127 12.0506   1
   0 -17 -11 106.739 9.79308   1
   0  17  11 101.488 11.6894   1
   0 -17 -11 135.901 11.0587   2
   0  17  11 124.750 11.3296   2
   0  17  12 196.352 18.0387   1
   0 -17 -12 223.708 16.9018   1
   0 -17  12 272.198 18.5305   1
   0  17  12 242.144 16.4087   3
   0  17 -12 348.344 14.6138   8
   0  17  12 239.071 18.3132   7
   0  17 -12 250.450 19.9350   7
   0  17 -12 239.974 18.7277   5
   0 -17 -12 201.011 15.3999   3
   0 -17  12 283.141 18.8214   3
   0 -17  12 270.467 19.9668   2
   0  17 -12 242.180 19.4965   2
   0 -17 -12 228.303 17.6223   2
   0  17  12 245.129 18.1484   2
   0  17 -13 34.6673 5.98768   8
   0  17  13 34.1243 10.4067   2
   0 -17 -13 46.9951 10.0188   2
   0  17  13 27.2743 10.6044   7
   0  17 -13 36.7656 12.5126   7
   0 -17  13 44.8959 13.4980   2
   0 -17 -13 32.6377 6.46121   3
   0  17 -13 34.7814 11.1650   5
   0 -17  13 39.6544 11.2166   3
   0 -17  13 36.8661 11.6216   1
   0 -17  13 53.0599 11.1595   1
   0  17 -13 24.6263 12.0954   2
   0  17  13 22.3124 11.1603   1
   0 -17 -13 36.0304 8.81006   1
   0  17  13 44.1311 8.18835   3
   0  17  14 425.346 24.5979   2
   0 -17 -14 468.863 24.4760   2
   0  17  14 424.796 24.8116   7
   0  17 -14 437.163 26.0935   7
   0 -17  14 509.832 26.7764   2
   0 -17 -14 313.974 22.2225   3
   0 -17  14 394.344 24.4900   3
   0 -17  14 513.678 25.3244   1
   0 -17  14 470.092 24.7294   1
   0 -17 -14 355.640 23.7412   1
   0  17  14 385.592 23.2585   3
   0 -17 -15 168.582 13.4566   2
   0  17  15 149.784 13.9566   7
   0  17 -15 142.478 15.6917   7
   0 -17  15 176.866 17.2107   2
   0 -17 -15 125.647 10.5668   3
   0 -17  15 164.677 14.5789   1
   0 -17  15 169.553 13.9522   1
   0 -17 -15 129.704 12.6879   1
   0  17  15 141.179 12.1362   3
   0 -17 -16 19.8700 9.82306   2
   0  17  16 17.6097 10.4764   7
   0  17 -16 14.5173 12.4152   7
   0 -17  16 22.6728 14.3806   2
   0 -17 -16 6.47351 7.60453   3
   0 -17  16 27.5866 10.4575   1
   0  17  16 8.36618 8.97124   3
   0 -17  16 25.5655 11.6422   1
   0 -17 -16 15.0024 9.17788   1
   0  17 -17 54.2463 13.3329   7
   0 -17  17 44.9176 14.8526   2
   0 -17  17 56.6818 12.2060   1
   0 -17 -17 46.2998 11.1259   2
   0 -17  17 54.2818 10.7094   1
   0  17  17 43.2080 11.3201   7
   0 -17 -17 34.1585 9.67619   1
   0  17 -18 19.6240 12.6772   7
   0 -17  18 8.65176 14.4281   2
   0 -17  18 20.6785 12.1157   1
   0 -17 -18 20.1850 10.8101   2
   0 -17  18 13.6305 10.2534   1
   0  17  18 14.0076 10.9985   7
   0 -17 -18 5.94801 9.84881   1
   0  17 -19 81.7932 14.3642   7
   0 -17  19 90.0427 13.8313   1
   0 -17  19 94.8294 16.5837   2
   0 -17 -19 92.6726 12.4787   2
   0 -17  19 63.4191 11.5987   1
   0 -17 -19 60.7837 11.0719   1
   0  17  19 70.2596 12.2418   7
   0 -17  20 156.022 18.6854   2
   0 -17  20 182.450 16.3025   1
   0  17 -20 126.214 16.3861   7
   0  17  20 164.024 14.8098   7
   0 -17  21 14.7106 16.8741   2
   0 -17  21 0.10182 14.0520   1
   0 -17 -21-31.0975 11.5909   1
   0  17  21 8.63548 11.9713   7
   0  17 -21 2.14629 13.5815   7
   0  17  22 24.1515 12.4595   7
   0  17 -22 9.19994 13.8571   7
   0  17  22 20.2761 12.7214   2
   0  17 -23-1.06339 13.9104   7
   0  17  23-2.05817 12.7457   7
   0  17 -24-2.18865 14.4783   7
   0  17  24 4.25982 12.9513   7
   0 -17 -25 97.2809 12.0569   8
   0  17 -25 81.4365 16.0365   7
   0  17  25 68.2494 14.7162   7
   0 -17 -26 18.8397 10.4656   8
   0  17 -26 63.2693 15.6357   7
   0  17  26 35.1442 14.3103   7
   0  17 -27 23.9606 15.8101   7
   0  18   0 0.77156 8.13262   6
   0  18   0-0.32591 8.76109   1
   0 -18   0-4.75939 7.92054   2
   0  18   0 4.67806 9.65281   2
   0  18   0 1.50904 10.4297   7
   0 -18   0 3.15424 8.56686   7
   0 -18   0 6.45388 7.11012   1
   0 -18   1 46.1151 9.55100   7
   0  18   1 37.2162 10.5113   7
   0  18  -1 40.9107 10.7417   7
   0 -18  -1 33.1281 8.79472   7
   0  18   1 38.3702 9.59761   2
   0 -18   1 27.2665 8.63739   2
   0 -18  -1 37.7318 8.30550   2
   0  18  -1 26.4314 9.98333   2
   0  18   1 42.2813 8.59406   6
   0  18  -1 48.1733 8.79655   6
   0  18  -1 37.4869 8.75180   1
   0  18   1 35.0983 8.87192   1
   0  18  -1 20.4592 3.89646   8
   0  18   1 38.4917 4.05073   8
   0 -18   1 41.7794 7.71244   1
   0 -18  -1 38.1761 7.39203   1
   0 -18  -1 25.8134 6.65535   3
   0  18  -2 66.3527 10.4770   2
   0 -18  -2 70.8761 8.65649   2
   0  18   2 69.1329 10.0355   2
   0  18   2 67.7936 9.31008   6
   0  18  -2 70.0295 9.73257   6
   0 -18  -2 71.7618 6.75376   3
   0  18  -2 66.1678 9.03473   1
   0  18   2 66.9266 9.84887   1
   0 -18   2 22.6955 7.06318   8
   0  18  -2 38.4977 4.62508   8
   0  18   2 54.0091 4.74646   8
   0 -18  -2 14.8596 7.16546   8
   0 -18   2 76.6297 8.63318   1
   0 -18  -2 72.9502 8.08244   1
   0  18   2 61.3846 11.1509   7
   0 -18  -2 71.1792 9.02294   7
   0  18  -2 59.9910 10.6951   7
   0 -18  -3 17.5933 7.18592   1
   0 -18  -3 10.4485 8.19754   7
   0  18   3 16.5708 9.77013   7
   0  18  -3 11.6832 10.5338   7
   0  18  -3 21.9582 8.98915   6
   0  18   3 4.04675 3.94322   8
   0  18   3 20.7773 9.62316   2
   0  18  -3 11.3929 9.79330   2
   0  18   3 16.2908 9.12301   1
   0  18  -3 20.8810 8.69384   1
   0 -18   3 20.1729 8.18151   1
   0 -18  -3 18.4432 7.92730   2
   0 -18  -3 22.6999 5.67721   3
   0 -18  -4 205.679 15.8997   7
   0  18   4 182.638 16.9668   7
   0  18  -4 207.264 17.8988   7
   0  18   4 186.668 16.4501   2
   0  18  -4 206.852 17.0637   2
   0 -18  -4 206.419 15.2038   1
   0  18  -4 290.630 13.5278   8
   0  18  -4 223.719 16.1073   1
   0 -18   4 226.675 16.1211   1
   0  18   4 198.628 16.5954   1
   0 -18  -4 225.313 14.1562   3
   0 -18  -4 213.694 15.7869   2
   0  18   5-9.45116 9.93398   7
   0  18   5-1.08076 9.48063   2
   0 -18  -5-4.27748 7.09805   1
   0 -18   5 48.2897 9.41726   3
   0  18  -5 3.99574 8.41263   1
   0  18   5-2.25386 9.58344   1
   0 -18   5-5.37980 8.75701   1
   0 -18  -5 0.11395 7.94523   2
   0 -18  -5 38.0531 6.33405   8
   0 -18  -5-1.26903 5.00829   3
   0  18   6 12.6569 9.36950   7
   0  18   6 21.8374 9.37313   2
   0 -18  -6 16.5255 7.35630   1
   0 -18   6 21.3463 10.2782   6
   0 -18   6 2.74793 9.32076   1
   0  18   6 17.5905 9.77218   1
   0  18  -6 11.3972 8.58593   1
   0 -18  -6 14.0045 8.11380   2
   0 -18  -6 21.0727 4.69308   3
   0  18  -7 52.8582 5.18870   8
   0  18   7 90.3220 11.2049   7
   0 -18  -7 76.4347 8.70551   1
   0  18   7 81.1024 11.0235   2
   0 -18   7 62.0641 10.1033   3
   0 -18   7 108.103 10.5860   1
   0  18   7 81.6086 10.7932   1
   0  18  -7 99.8192 9.78064   1
   0 -18  -7 78.2534 5.99805   3
   0 -18  -7 83.9976 9.49901   2
   0  18  -8 10.6015 3.43396   8
   0  18   8-0.26967 10.0023   7
   0 -18  -8 1.88244 7.44989   1
   0  18   8 6.24013 9.64187   2
   0 -18   8 8.18549 9.17071   3
   0  18   8 1.52541 10.2441   1
   0  18  -8 16.9161 8.47419   1
   0 -18   8 7.78130 9.60839   1
   0 -18  -8 6.78003 4.45997   3
   0 -18  -8 8.43842 4.03029   9
   0 -18  -8 11.0612 8.39386   2
   0 -18  -9 44.7317 8.16984   1
   0 -18   9 54.4413 12.6559   2
   0  18   9 41.8220 10.3752   2
   0 -18  -9 43.4219 5.00958   3
   0 -18   9 23.5706 10.0276   3
   0  18   9 47.1876 10.6200   7
   0 -18   9 47.4112 10.2037   1
   0  18   9 42.3790 10.6607   1
   0 -18  -9 51.1930 9.25638   2
   0  18  -9 44.6994 4.20047   8
   0  18 -10 37.2841 5.36766   8
   0  18 -10 104.934 13.7894   7
   0  18  10 91.0524 11.0547   2
   0 -18  10 97.1776 13.3839   2
   0 -18  10 75.4874 11.9548   3
   0 -18 -10 74.9357 6.17439   3
   0  18  10 84.0284 11.3080   7
   0 -18  10 109.464 11.5429   1
   0  18  10 120.265 7.96440   3
   0 -18 -10 98.6644 10.3250   2
   0  18  10 86.3847 11.6074   1
   0 -18 -10 84.9074 9.33460   1
   0  18  11 1.15056 10.4250   7
   0  18 -11 4.80838 12.4850   7
   0  18  11-2.22697 10.2986   2
   0 -18  11 2.36294 12.8590   2
   0 -18  11 31.9897 11.3256   3
   0 -18 -11 8.66951 5.17039   3
   0  18  11-7.89861 7.08352   3
   0 -18 -11 10.9780 9.37504   2
   0 -18  11 5.28964 10.7555   1
   0  18  11-0.94147 10.9694   1
   0 -18 -11-4.46817 8.32202   1
   0  18  12 329.447 17.8273   3
   0 -18  12 361.108 20.2491   1
   0  18  12 324.847 20.2836   7
   0  18 -12 335.165 21.6989   7
   0  18 -12 303.844 20.5189   5
   0 -18  12 374.899 21.7949   2
   0  18 -12 325.176 21.2912   2
   0 -18  12 301.203 20.0574   3
   0 -18 -12 231.661 16.7376   3
   0  18  12 293.246 20.1504   1
   0 -18 -12 268.940 18.5306   1
   0 -18 -12 351.513 19.6087   2
   0  18  12 333.298 19.8655   2
   0 -18 -13 283.808 17.3161   2
   0  18  13 278.173 17.7933   2
   0  18  13 254.599 17.9628   7
   0  18 -13 277.759 19.6953   7
   0 -18  13 300.135 20.0004   2
   0 -18  13 242.055 17.6531   3
   0 -18 -13 202.078 14.4598   3
   0 -18  13 303.389 18.4499   1
   0 -18 -13 227.123 16.5168   1
   0  18  13 266.554 15.6420   3
   0 -18 -14-0.15742 9.98578   2
   0  18  14-2.74460 10.7209   7
   0  18 -14-5.57530 12.7612   7
   0 -18  14 7.61944 13.5441   2
   0 -18 -14-18.0659 6.51565   3
   0 -18  14-30.6223 11.4357   3
   0 -18  14-1.74181 11.4294   1
   0 -18  14-0.30044 10.1822   1
   0 -18 -14-12.8036 9.12183   1
   0  18  14 0.33931 7.92990   3
   0  18  15 14.1799 10.8636   7
   0  18 -15-3.30896 12.7431   7
   0 -18  15 8.87890 13.9463   2
   0 -18 -15-2.66676 7.03677   3
   0 -18  15 15.8312 10.3981   1
   0 -18 -15 3.38315 9.74757   2
   0 -18  15 13.6863 11.6989   1
   0 -18 -15 8.03462 9.09084   1
   0  18 -16 18.2112 13.0145   7
   0 -18  16 16.7287 14.3483   2
   0 -18  16 14.8177 11.7060   1
   0 -18 -16 20.4481 10.5969   2
   0 -18  16 14.2738 10.6966   1
   0  18  16 18.0231 10.8048   7
   0 -18 -16 10.1805 9.21497   1
   0  18 -17 72.9838 14.1046   7
   0 -18  17 76.5254 15.3808   2
   0 -18  17 78.4245 13.2839   1
   0 -18 -17 82.9455 11.9803   2
   0 -18  17 66.8095 11.3045   1
   0  18  17 79.2988 12.2817   7
   0 -18 -17 52.0733 10.6261   1
   0  18 -18 59.8077 13.8154   7
   0 -18  18 49.9156 15.5104   2
   0 -18  18 68.8188 13.1646   1
   0 -18 -18 66.9316 11.8707   2
   0 -18  18 42.1543 11.3281   1
   0  18  18 52.4735 11.8991   7
   0 -18 -18 39.0906 10.5210   1
   0 -18  19 8.47659 15.4471   2
   0 -18  19 7.53966 13.0788   1
   0  18  19 2.95569 11.7254   7
   0 -18 -19 9.87792 11.1113   2
   0  18 -19 7.70137 13.1439   7
   0 -18 -19 6.52807 10.2149   1
   0 -18  20 18.9713 13.7215   1
   0 -18 -20 18.8275 10.9792   1
   0  18  20 25.0449 12.0139   7
   0  18 -20 16.1541 13.8378   7
   0 -18  20 25.5840 16.5352   2
   0  18 -21 67.2567 14.7842   7
   0  18  21 77.5082 13.4082   7
   0  18 -22 15.8590 14.1696   7
   0  18  22 23.1145 12.8475   7
   0  18 -23 3.55172 14.0640   7
   0  18  23-1.58049 12.3604   7
   0 -18 -24-12.6979 10.5352   8
   0  18 -24 18.6481 14.6014   7
   0  18  24 26.8945 13.5173   7
   0 -18 -25 12.5311 10.5162   8
   0  18  25 7.98362 13.7746   7
   0  18 -25 0.14360 14.7630   7
   0  18  26 22.6107 14.5063   7
   0  18 -26 16.4165 15.3854   7
   0  19   0-12.1181 9.22076   6
   0  19   0-4.43011 9.13283   1
   0  19   0-7.72754 11.2028   7
   0 -19   0-9.30828 7.22368   8
   0  19   0-1.79002 3.74495   8
   0 -19   0-4.57989 7.84686   1
   0 -19   0-5.47867 8.75890   2
   0  19   0-7.59993 10.2101   2
   0 -19   1 329.352 20.4423   2
   0  19  -1 334.277 21.1601   2
   0  19   1 336.728 20.9444   2
   0  19   1 344.997 20.4814   6
   0  19  -1 333.870 20.5059   6
   0  19  -1 328.924 20.3885   1
   0  19   1 331.416 20.4946   1
   0  19  -1 322.336 21.5220   7
   0  19   1 314.259 21.3782   7
   0  19   1 317.239 17.8097   8
   0  19  -1 319.433 17.7492   8
   0 -19  -1 334.849 19.1375   8
   0 -19  -1 356.753 19.0598   3
   0 -19  -1 335.666 20.1853   2
   0 -19   1 336.087 19.6691   1
   0 -19  -1 346.494 19.5435   1
   0  19   2-1.49395 11.1464   7
   0  19  -2 0.22803 11.1959   7
   0  19   2-7.77002 8.92383   6
   0  19  -2 0.23963 9.10526   6
   0  19   2 0.53072 9.48720   1
   0 -19   2-1.27678 8.18528   1
   0  19  -2-7.20613 9.29002   1
   0 -19  -2-9.84524 6.22111   3
   0  19   2-3.53687 10.1287   2
   0 -19  -2-7.35135 8.43403   2
   0  19  -2 2.79214 10.3175   2
   0 -19  -2-1.80300 7.66846   1
   0  19   3 6.99658 10.8307   7
   0  19  -3-5.30302 11.5080   7
   0  19   3-0.12622 9.80268   2
   0  19  -3-1.08994 10.4656   2
   0  19  -3 7.30501 8.89539   6
   0  19   3-0.63649 8.84209   6
   0 -19  -3 0.40887 8.22949   2
   0 -19  -3-1.80944 5.73543   3
   0 -19  -3 0.88455 7.14778   1
   0 -19   3 7.09032 8.76599   1
   0  19   3-3.68522 9.65227   1
   0  19  -3-0.58962 9.11134   1
   0  19   4 19.3437 10.2500   1
   0  19  -4 21.5021 9.00258   1
   0 -19   4 17.4203 8.84164   1
   0  19   4 15.3133 10.9551   7
   0  19  -4 26.6540 11.9379   7
   0  19  -4 16.6504 10.9141   2
   0  19   4 16.9837 9.72890   2
   0  19  -4-9.74933 3.78333   8
   0 -19  -4 24.0905 5.48583   3
   0 -19  -4 21.4735 7.58495   1
   0 -19  -4 19.4537 8.30649   2
   0 -19   5 15.5966 9.38872   1
   0  19  -5 24.6482 9.06940   1
   0  19   5 16.4000 10.4494   1
   0  19   5 11.9860 10.9440   7
   0  19  -5 15.8676 11.8152   7
   0  19   5 28.5190 10.2844   2
   0  19  -5 16.3693 11.0763   2
   0 -19   5 16.3129 8.61810   3
   0 -19  -5 23.3281 8.43643   2
   0 -19  -5 20.7595 5.36973   3
   0  19  -5 11.8003 3.61261   8
   0 -19  -5 19.1468 7.70781   1
   0 -19  -6 482.642 25.1213   8
   0  19  -6 485.896 24.3026   8
   0  19   6 404.551 27.1007   1
   0 -19  -6 438.555 25.9922   1
   0  19   6 440.052 27.1791   2
   0 -19   6 435.137 26.2622   3
   0  19   6 419.129 27.3654   7
   0 -19  -6 434.281 24.6237   3
   0 -19  -6 438.397 26.4349   2
   0  19  -6 495.288 26.6062   1
   0 -19   6 492.062 26.7598   1
   0  19  -7 6.03588 3.43773   8
   0  19   7-6.76224 10.8728   7
   0 -19  -7 4.20686 7.76446   1
   0  19   7-1.30157 10.4686   2
   0 -19   7-11.3949 9.61991   3
   0 -19  -7-1.33066 4.49462   3
   0  19   7-5.63029 10.5865   1
   0 -19   7-8.15017 9.80510   1
   0  19  -7 9.57603 9.05709   1
   0 -19  -7-0.68960 8.47594   2
   0  19  -8 3.56263 3.63084   8
   0  19   8 23.8052 11.1501   7
   0 -19  -8 25.7610 7.93750   1
   0  19   8 21.3127 10.1586   2
   0 -19  -8 21.6934 4.15857   9
   0  19   8 27.1390 10.7443   1
   0 -19   8 23.0658 10.3518   1
   0  19  -8-0.86430 9.21917   1
   0 -19  -8 19.2699 4.49056   3
   0 -19  -8 24.4726 8.87701   2
   0  19   9 92.0519 12.3679   7
   0 -19  -9 86.1992 9.84602   1
   0  19   9 95.2178 12.1095   2
   0 -19   9 134.228 12.5858   3
   0 -19  -9 75.7070 6.84590   3
   0  19  -9 93.6185 6.41906   8
   0  19  -9 164.628 11.7092   1
   0 -19   9 119.983 12.2043   1
   0  19   9 92.9917 12.2699   1
   0 -19  -9 114.481 10.9335   2
   0  19  10 22.7485 10.9966   7
   0 -19 -10 25.5662 8.20079   1
   0  19  10 27.1401 10.5755   2
   0 -19  10 33.7313 12.7850   2
   0 -19  10-0.43073 11.1659   3
   0  19 -10 34.2461 4.05187   8
   0  19  10 21.6449 11.0653   1
   0 -19  10 31.9114 10.5016   1
   0 -19 -10 21.5085 4.89568   3
   0 -19 -10 29.3556 9.65524   2
   0 -19 -11 208.282 14.2661   2
   0  19  11 199.523 15.2786   2
   0  19  11 213.157 12.2267   3
   0  19 -11 184.928 17.4010   7
   0 -19  11 224.960 17.6171   2
   0 -19 -11 154.691 10.9579   3
   0 -19  11 180.097 15.2521   3
   0  19  11 178.167 15.4372   7
   0 -19  11 221.273 15.3903   1
   0  19  11 167.964 15.5420   1
   0 -19 -11 182.764 13.6271   1
   0  19  12 201.714 15.2559   2
   0 -19 -12 207.812 14.3469   2
   0  19 -12 193.701 17.2733   7
   0 -19  12 221.592 17.4392   2
   0 -19 -12 141.625 10.8773   3
   0 -19  12 171.938 14.7688   3
   0  19  12 188.370 15.2698   7
   0 -19  12 231.658 15.4047   1
   0  19  12 204.371 12.2197   3
   0  19  12 161.994 15.8912   1
   0 -19 -12 168.813 13.4367   1
   0  19  13 7.51284 11.2641   7
   0  19 -13 4.79909 13.0946   7
   0 -19  13 3.21371 13.6396   2
   0 -19  13 6.27329 10.6236   3
   0 -19 -13-8.78002 5.80369   3
   0 -19 -13 8.15877 9.70021   2
   0  19  13 3.45422 7.42959   3
   0 -19  13 7.14526 11.1894   1
   0 -19 -13 2.40872 8.66954   1
   0  19 -14 7.92964 12.6749   7
   0 -19  14 2.85423 13.6342   2
   0 -19  14 2.98544 11.2609   1
   0 -19 -14 16.6747 9.75664   2
   0 -19  14 14.0047 10.6196   1
   0  19  14-4.68797 11.3770   7
   0 -19 -14 6.77983 8.83375   1
   0  19 -15 165.476 17.1562   7
   0 -19  15 204.137 17.9473   2
   0 -19  15 198.582 16.0318   1
   0 -19 -15 170.693 14.3345   2
   0 -19  15 192.451 14.9923   1
   0  19  15 171.875 15.2564   7
   0 -19 -15 147.482 13.7594   1
   0  19 -16 118.883 15.3235   7
   0 -19  16 105.295 16.1871   2
   0 -19  16 124.731 14.0876   1
   0 -19 -16 117.039 12.7421   2
   0 -19  16 118.442 12.9072   1
   0  19  16 114.536 13.6590   7
   0 -19 -16 84.9139 11.4011   1
   0 -19  17 20.6764 14.9695   2
   0 -19  17 23.5419 12.8642   1
   0  19  17 22.1544 11.6063   7
   0 -19 -17 17.1736 11.0133   2
   0  19 -17 21.7242 13.2166   7
   0 -19 -17 12.5152 9.79570   1
   0 -19  18 11.0413 15.1422   2
   0 -19  18 6.44213 12.8677   1
   0  19  18 9.61492 11.9042   7
   0 -19 -18 4.16055 11.2038   2
   0  19 -18 1.86895 13.3722   7
   0 -19 -18-2.09446 10.1698   1
   0 -19  19 78.6796 16.8153   2
   0 -19  19 55.9646 14.2360   1
   0 -19 -19 71.5225 12.4736   2
   0 -19 -19 52.6071 11.2496   1
   0  19 -19 62.7205 14.5549   7
   0  19  19 66.0424 12.9752   7
   0 -19 -20 66.3225 12.8746   2
   0  19  20 51.5612 13.2080   7
   0  19 -20 48.2732 14.6930   7
   0 -19  20 49.9526 16.9682   2
   0  19 -21 10.0665 14.1319   7
   0  19  21 8.22594 12.5285   7
   0  19 -22 8.64273 14.4020   7
   0  19  22 10.1702 12.6772   7
   0  19 -23 26.5365 14.6968   7
   0  19  23 41.6753 13.6959   7
   0 -19 -24 37.6010 10.7566   8
   0  19  24 20.1005 13.9426   7
   0  19 -24 15.2220 14.6926   7
   0  19  25 13.0091 14.3296   7
   0  19 -25-1.03123 15.3841   7
   0  19  26 20.7499 14.7412   7
   0  19 -26 34.5970 16.0214   7
   0  20   0 52.7405 10.2200   6
   0  20   0 50.3570 10.4391   1
   0 -20   0 40.0544 9.70463   2
   0  20   0 40.1257 11.4486   2
   0  20   0 49.1352 4.88405   8
   0 -20   0 51.5905 6.93855   8
   0  20   0 19.9916 11.5504   7
   0 -20   0 50.5140 8.95490   1
   0  20   1 32.1706 11.8805   7
   0  20  -1 25.5567 12.1542   7
   0 -20   1 39.4837 10.0303   2
   0 -20  -1 31.4855 9.52215   2
   0  20  -1 36.0942 11.1616   2
   0  20   1 41.1234 10.9360   2
   0  20  -1 33.7908 10.3302   6
   0  20   1 23.5025 10.0421   6
   0  20   1 30.3349 10.2704   1
   0  20  -1 41.5812 10.2545   1
   0  20  -1 17.3468 4.20245   8
   0 -20   1 38.6521 8.60836   1
   0 -20  -1 34.1168 8.43609   1
   0 -20  -1 33.4035 7.18032   3
   0 -20  -2 81.3669 9.70004   1
   0 -20   2 85.8139 10.1026   1
   0  20   2 82.7878 13.0662   7
   0  20  -2 87.1914 13.3403   7
   0  20   2 74.9520 11.0555   6
   0  20  -2 86.5140 11.3572   6
   0 -20  -2 96.5706 8.27293   3
   0  20  -2 101.289 11.3775   1
   0  20   2 81.6293 11.6932   1
   0 -20  -2 105.441 8.16071   8
   0  20  -2 81.4637 6.13896   8
   0  20  -2 88.8936 12.2114   2
   0  20   2 87.6586 12.0122   2
   0 -20   2 86.6821 11.5714   2
   0 -20  -2 98.0312 10.5104   2
   0 -20  -3 42.5222 8.37257   1
   0 -20  -3 81.2138 6.98972   8
   0  20  -3 36.9037 4.45818   8
   0  20   3 26.1597 12.1595   7
   0  20  -3 30.1787 12.3887   7
   0  20   3 42.5114 10.2304   6
   0  20  -3 44.1471 10.4774   6
   0  20   3 49.6512 11.2725   2
   0  20  -3 49.7452 11.4977   2
   0 -20  -3 41.6133 6.82205   3
   0  20  -3 44.1689 10.2047   1
   0 -20   3 43.1850 9.33125   1
   0  20   3 36.1980 10.8788   1
   0 -20  -3 42.5429 9.43272   2
   0  20  -4 139.450 12.3395   1
   0  20   4 113.325 13.1156   1
   0  20   4 114.951 13.9472   7
   0  20  -4 108.365 14.5480   7
   0  20   4 121.107 13.1960   2
   0  20  -4 103.872 13.5455   2
   0 -20   4 124.999 11.2044   3
   0  20  -4 126.893 7.78326   8
   0 -20   4 178.652 9.72285   8
   0 -20  -4 123.223 9.20156   3
   0 -20   4 109.252 11.9383   1
   0 -20  -4 116.458 10.8595   1
   0 -20  -4 117.962 11.5684   2
   0  20  -5 29.1969 9.59762   1
   0  20   5 24.1613 11.1540   1
   0 -20   5 18.5794 9.87682   1
   0  20   5 34.9498 11.7870   7
   0  20  -5 26.5651 12.7056   7
   0  20  -5 22.4794 11.6482   2
   0  20   5 30.4908 10.9568   2
   0 -20   5 12.2590 9.30701   3
   0 -20  -5 26.9273 9.14563   2
   0 -20  -5 25.9539 5.45424   3
   0  20  -5 26.1452 4.01744   8
   0 -20  -5 22.2530 8.16207   1
   0  20  -6 30.0323 4.33770   8
   0 -20  -6 49.7010 8.47011   1
   0  20   6 61.4094 11.3637   2
   0  20   6 46.2928 11.8438   7
   0 -20  -6 53.8340 5.51591   3
   0 -20  -6 57.4523 9.62699   2
   0 -20   6 66.4845 10.4059   1
   0  20   6 48.4754 11.5629   1
   0  20  -6 50.9328 10.0753   1
   0  20  -7 63.5426 5.32714   8
   0 -20  -7 91.4614 8.20969   8
   0  20   7 60.3030 12.3918   7
   0 -20  -7 62.7514 9.18949   1
   0  20   7 71.6449 11.8214   2
   0 -20   7 54.3466 11.3667   3
   0 -20  -7 64.1583 6.04819   3
   0  20   7 57.0667 11.8718   1
   0 -20   7 86.5230 11.1817   1
   0  20  -7 106.214 10.9020   1
   0 -20  -7 71.6395 10.3493   2
   0  20  -8 165.260 6.92850   8
   0  20   8 77.0916 12.9478   7
   0 -20  -8 84.5091 10.1531   1
   0  20   8 83.0662 12.6745   2
   0 -20   8 166.121 12.8033   3
   0 -20  -8 76.6700 7.00272   9
   0  20   8 72.2432 13.0103   1
   0  20  -8 98.1958 11.5077   1
   0 -20   8 97.6643 12.2510   1
   0 -20  -8 87.7153 11.1032   2
   0 -20  -8 79.2070 7.22372   3
   0 -20  -9 3.75109 8.01379   1
   0  20   9-0.56574 10.5487   2
   0 -20   9-14.2764 10.7591   3
   0 -20  -9 4.46628 8.81726   2
   0  20   9-8.03665 11.1708   1
   0 -20   9 0.61974 10.0759   1
   0  20  -9-8.85427 9.46670   1
   0 -20  -9 0.50756 4.33916   3
   0  20   9-4.72405 11.4464   7
   0 -20 -10 146.854 12.3751   1
   0  20  10 149.112 14.7027   1
   0  20  10 167.545 14.2782   2
   0 -20  10 183.407 16.3724   2
   0 -20  10 178.971 14.1073   3
   0 -20 -10 134.237 9.61694   3
   0  20  10 145.186 14.7964   7
   0 -20  10 193.447 14.3372   1
   0 -20 -10 174.143 13.3262   2
   0  20 -10 167.137 9.10744   8
   0  20  11 10.3627 11.2583   7
   0  20  11 4.90362 10.8147   2
   0 -20  11 1.16375 13.0860   2
   0 -20 -11-3.18706 4.68875   3
   0 -20  11-3.75219 10.2256   3
   0  20 -11 14.1797 13.2804   7
   0 -20  11 3.48453 10.9468   1
   0  20  11 3.09645 11.3938   1
   0 -20 -11 17.7542 9.73678   2
   0 -20 -11 4.73007 8.51325   1
   0  20  12 11.8757 11.1859   7
   0 -20  12 41.5935 13.7548   2
   0 -20  12 9.19390 10.3917   3
   0  20 -12 19.2887 13.4971   7
   0 -20  12 21.1885 10.9849   1
   0 -20 -12 27.9614 10.0214   2
   0 -20 -12 19.1033 8.81966   1
   0  20  13 105.440 13.2854   7
   0  20 -13 122.010 15.6077   7
   0 -20  13 143.937 15.6225   2
   0 -20  13 111.231 12.5619   3
   0 -20 -13 125.326 12.2765   2
   0 -20  13 143.137 13.6111   1
   0 -20 -13 89.4633 11.1911   1
   0  20 -14 38.2390 14.0656   7
   0 -20  14 47.3772 14.9972   2
   0 -20  14 55.9365 12.1611   1
   0 -20 -14 61.0392 10.8532   2
   0 -20  14 55.3989 11.3673   1
   0  20  14 55.5899 11.9919   7
   0 -20 -14 43.7786 9.72196   1
   0  20 -15-3.32390 13.2662   7
   0 -20  15-5.69602 14.2547   2
   0 -20  15 3.90604 12.0248   1
   0 -20 -15 7.76165 10.2270   2
   0 -20  15 7.08490 10.9288   1
   0  20  15-1.15200 11.7673   7
   0 -20 -15-1.80897 9.59362   1
   0 -20  16 7.88605 14.6350   2
   0 -20  16 6.06603 12.2748   1
   0  20  16 15.1593 11.5855   7
   0 -20 -16-2.91892 10.6086   2
   0  20 -16 5.47931 13.2688   7
   0 -20 -16-3.87668 9.81283   1
   0 -20  17 161.030 17.7788   2
   0 -20  17 157.425 15.5345   1
   0  20  17 131.707 14.9264   7
   0 -20 -17 142.362 13.9924   2
   0  20 -17 128.840 16.6713   7
   0 -20 -17 100.121 12.7216   1
   0 -20  18 34.9533 15.6939   2
   0 -20  18 23.4984 13.7567   1
   0 -20 -18 42.9995 12.1415   2
   0 -20 -18 17.1165 10.7842   1
   0  20 -18 31.8860 14.2945   7
   0  20  18 28.9117 12.1481   7
   0  20  19 48.5639 12.9853   7
   0 -20  19 48.9285 16.7859   2
   0 -20 -19 56.4116 12.6486   2
   0 -20 -19 30.9423 11.0076   1
   0  20 -19 42.5165 14.7175   7
   0  20  20 151.640 15.9729   7
   0  20 -20 150.982 17.7417   7
   0 -20 -20 147.078 15.6178   2
   0  20 -21 86.2836 16.1542   7
   0  20  21 90.1572 14.6079   7
   0 -20 -22 0.39915 10.4223   8
   0  20 -22 12.7146 15.1028   7
   0  20  22 11.4222 13.6791   7
   0 -20 -23-28.6075 10.6776   8
   0  20 -23-4.47357 14.8958   7
   0  20 -24 44.2514 15.7173   7
   0  20  24 35.9578 14.4948   7
   0  20 -25-5.88697 15.9561   7
   0  20  25-2.47601 14.5994   7
   0  21   0-0.32591 10.2552   6
   0  21   0 6.32863 10.4591   1
   0  21   0-7.05938 12.2228   7
   0 -21   0-2.39029 8.73800   1
   0 -21   0-4.21289 9.73129   2
   0  21   0 3.91833 11.3918   2
   0 -21   1 95.0802 11.7404   2
   0  21   1 109.128 12.6428   2
   0  21  -1 115.598 13.1488   2
   0  21  -1 103.658 11.7812   6
   0  21   1 100.991 11.8541   6
   0  21   1 102.279 12.4292   1
   0  21  -1 103.491 11.9542   1
   0  21  -1 101.332 13.8523   7
   0  21   1 92.2919 13.8228   7
   0 -21  -1 63.5964 8.58006   8
   0 -21   1 59.4858 8.55356   8
   0 -21  -1 104.058 11.1924   2
   0 -21  -1 105.661 9.09306   3
   0 -21  -1 100.137 9.97484   1
   0 -21   1 93.3561 10.4358   1
   0 -21  -2 21.4479 8.15254   1
   0 -21   2 28.1540 9.12193   1
   0  21   2 11.6158 12.2765   7
   0  21  -2 15.8905 12.8736   7
   0  21   2 16.5335 10.3269   6
   0  21  -2 20.3728 10.5556   6
   0  21  -2 28.9215 10.2310   1
   0  21   2 21.8327 10.9634   1
   0  21  -2 3.78974 4.21273   8
   0 -21  -2 28.5107 9.35633   2
   0  21   2 29.9769 10.9685   2
   0 -21   2 22.9222 10.7182   2
   0  21  -2 19.5627 11.1558   2
   0 -21  -2 20.2728 6.82006   3
   0 -21  -3 73.6002 9.32748   1
   0  21  -3 56.3493 5.53072   8
   0  21   3 70.9646 13.4943   7
   0  21  -3 75.1612 13.7422   7
   0  21   3 75.8124 11.1652   6
   0  21  -3 77.1979 11.5812   6
   0 -21  -3 85.9757 7.64364   3
   0 -21   3 75.0919 9.96260   1
   0  21  -3 68.2763 11.2918   1
   0  21   3 82.5151 12.2344   1
   0  21  -3 71.5719 12.3760   2
   0  21   3 80.8643 12.0563   2
   0 -21  -3 77.9416 10.2780   2
   0 -21  -4 40.7760 8.85067   8
   0  21  -4 84.3981 6.04560   8
   0  21   4 75.6423 13.4924   7
   0  21  -4 96.5198 14.0787   7
   0  21   4 93.4465 12.5792   2
   0  21  -4 84.1621 12.9545   2
   0 -21   4 15.8023 10.7766   3
   0 -21  -4 100.077 7.65134   3
   0  21   4 96.1150 12.5538   1
   0  21  -4 113.864 11.8159   1
   0 -21  -4 90.6284 9.85324   1
   0 -21   4 102.315 10.9734   1
   0 -21  -4 96.3833 10.8680   2
   0  21  -5 73.4599 5.31135   8
   0  21   5 39.7766 12.8338   7
   0  21  -5 59.6519 13.7192   7
   0  21   5 52.7298 11.8211   2
   0  21  -5 32.0931 12.3602   2
   0 -21  -5 53.6913 6.62328   3
   0  21   5 43.3535 11.9026   1
   0  21  -5 72.6322 10.7808   1
   0 -21   5 53.8380 10.6985   1
   0 -21  -5 40.3167 9.97712   2
   0 -21  -5 46.7467 9.04904   1
   0  21   6 10.5111 11.9054   7
   0 -21  -6 23.0077 8.37677   1
   0  21   6 12.4939 11.2168   2
   0  21  -6 9.33852 12.3014   2
   0 -21   6 26.9775 10.3070   1
   0  21  -6 15.7082 9.93794   1
   0  21   6 24.1809 11.6884   1
   0 -21  -6 21.2009 9.26799   2
   0 -21  -6 27.1763 5.32226   3
   0  21  -6 48.7400 4.42236   8
   0  21   7 22.8990 12.1833   7
   0 -21  -7 22.2488 8.39744   1
   0  21   7 31.4189 11.2399   2
   0 -21  -7 22.4415 4.66623   3
   0  21   7 25.4945 11.9855   1
   0  21  -7 29.3250 9.82152   1
   0 -21   7 24.2626 10.4404   1
   0  21  -7-2.96191 3.92186   8
   0 -21  -7 33.0151 9.30727   2
   0  21   8 145.685 15.1410   7
   0 -21  -8 139.502 12.0414   1
   0  21   8 164.928 14.9598   1
   0  21   8 158.591 14.6084   2
   0 -21   8 151.860 13.4358   3
   0 -21  -8 138.379 9.35879   3
   0  21  -8 192.933 13.2060   1
   0 -21   8 186.374 14.0642   1
   0  21  -8 148.766 8.96986   8
   0 -21  -8 172.581 11.2991   8
   0 -21  -8 168.584 12.9804   2
   0 -21  -9 12.6515 8.35769   1
   0  21   9-3.64618 11.1032   2
   0 -21   9-19.4130 10.2453   3
   0 -21  -9-4.45694 4.30295   3
   0  21   9 5.81882 11.6387   1
   0 -21   9-1.27825 10.7008   1
   0  21  -9 5.17374 9.38253   1
   0  21   9 1.30624 11.7032   7
   0 -21  -9 3.95233 9.37160   2
   0 -21  10 2.44918 9.96678   3
   0 -21 -10 7.85733 9.44907   2
   0  21  10-5.20518 11.8271   1
   0 -21  10 8.72808 10.9345   1
   0  21  10 6.13641 11.6429   7
   0 -21 -10 7.61915 8.21444   1
   0  21 -11 74.2670 14.6009   7
   0 -21  11 72.6104 14.4621   2
   0 -21  11 56.1039 11.1189   3
   0 -21 -11 81.1188 10.5461   2
   0 -21  11 88.3603 12.2096   1
   0  21  11 79.0826 12.8573   7
   0 -21 -11 67.2414 9.76072   1
   0  21 -12 49.1055 14.3255   7
   0 -21  12 63.0725 14.4390   2
   0 -21  12 57.4484 11.0692   3
   0 -21 -12 65.2781 10.3812   2
   0  21  12 62.7421 12.2326   7
   0 -21  12 66.5132 11.9982   1
   0 -21 -12 52.6131 9.46687   1
   0 -21  13 12.2318 14.0619   2
   0 -21  13 6.95341 11.2981   1
   0  21  13 10.9171 11.4750   7
   0 -21 -13 15.6151 10.2781   2
   0  21 -13 18.4710 13.3403   7
   0 -21 -13 3.23239 8.66863   1
   0 -21  14 37.0330 14.6915   2
   0 -21  14 60.2076 12.3065   1
   0  21  14 32.2558 12.0684   7
   0 -21 -14 47.5275 10.7572   2
   0  21 -14 44.2790 13.9132   7
   0 -21 -14 30.3309 9.49608   1
   0 -21  15 358.739 24.0418   2
   0 -21  15 377.658 22.4164   1
   0  21  15 306.288 22.4127   7
   0 -21 -15 358.521 21.4332   2
   0  21 -15 315.185 23.6662   7
   0 -21 -15 265.640 20.3919   1
   0 -21  16 135.905 17.4129   2
   0 -21  16 134.418 15.0620   1
   0  21  16 121.717 14.3580   7
   0 -21 -16 146.320 13.6891   2
   0  21 -16 114.294 16.6737   7
   0 -21 -16 100.403 12.6797   1
   0 -21  17 48.2578 15.9658   2
   0 -21  17 41.7589 13.5807   1
   0 -21 -17 48.6366 11.8946   2
   0 -21 -17 25.7523 10.5754   1
   0  21 -17 45.1987 14.2017   7
   0  21  17 34.8505 12.7495   7
   0  21  18 65.6614 13.3940   7
   0 -21  18 60.4522 16.8077   2
   0 -21 -18 72.6211 12.7389   2
   0 -21 -18 45.2529 11.4040   1
   0  21 -18 61.4668 15.1780   7
   0  21  19 67.7280 14.1030   7
   0 -21 -19 85.1800 13.7276   2
   0  21 -19 46.7982 15.4005   7
   0 -21 -20 36.8874 10.7576   8
   0  21 -20 39.6631 15.6332   7
   0  21  20 65.3524 13.9515   7
   0 -21 -21 43.9552 11.3356   8
   0  21 -21 7.70182 14.8537   7
   0  21  21 2.59125 13.6656   7
   0  21 -22 40.1885 15.9404   7
   0  21  22 61.4553 14.7880   7
   0  21 -23-1.63270 15.2065   7
   0  21  23 6.51793 14.2787   7
   0  21 -24-5.90750 15.7580   7
   0  21  24 22.8834 14.5442   7
   0  21  25 42.3540 15.9897   7
   0  22   0 125.790 14.1452   2
   0  22   0 132.971 13.5182   6
   0  22   0 125.419 13.4248   1
   0 -22   0 124.284 12.6198   2
   0 -22   0 147.000 11.5435   3
   0 -22   0 130.833 11.6176   1
   0  22   0 107.076 15.5772   7
   0  22  -1 119.083 15.8246   7
   0  22   1 97.1649 15.6584   7
   0  22  -1 104.942 14.5706   2
   0 -22   1 113.804 13.7659   2
   0  22   1 125.409 14.8429   2
   0  22   1 106.508 13.8425   6
   0  22  -1 111.567 14.1301   6
   0 -22  -1 129.061 11.3895   3
   0  22  -1 123.115 13.8571   1
   0  22   1 124.427 14.2774   1
   0 -22  -1 115.723 12.1923   1
   0 -22   1 114.203 12.4915   1
   0 -22  -1 112.721 12.9483   2
   0  22   2 7.02376 12.9442   7
   0  22  -2 3.71467 13.0684   7
   0  22   2 9.92349 10.7986   6
   0  22  -2-2.78064 10.8829   6
   0 -22  -2 4.33718 7.06642   3
   0  22  -2 10.7639 10.9210   1
   0  22   2-1.17723 11.2571   1
   0  22  -2 14.2775 11.8344   2
   0  22   2 9.69018 11.7196   2
   0 -22   2 8.36139 10.7878   2
   0 -22  -2 4.01806 9.47539   2
   0 -22  -2 12.7516 8.44199   1
   0 -22   2 13.9577 9.16098   1
   0 -22  -3-6.22696 9.58961   2
   0  22   3-14.8343 13.1377   7
   0  22  -3 7.73732 12.7872   7
   0  22  -3 4.70883 10.7698   6
   0  22   3 0.27203 10.7218   6
   0 -22   3 37.3886 9.96601   3
   0 -22  -3-3.46847 6.59099   3
   0 -22   3-0.97876 9.31653   1
   0  22  -3-4.04808 10.6976   1
   0  22   3 0.84444 11.2488   1
   0  22  -3 2.21971 11.7426   2
   0 -22   3-5.39354 10.5944   2
   0  22   3-5.06222 11.7550   2
   0 -22  -3-6.41197 8.53726   1
   0 -22  -4 113.246 10.3482   1
   0 -22   4 122.315 11.6520   1
   0 -22  -4-2.76160 9.89038   8
   0  22  -4 103.169 6.83261   8
   0  22   4 113.309 14.6395   7
   0  22  -4 119.415 15.5065   7
   0  22   4 120.368 12.4685   6
   0 -22   4 24.3204 11.2035   3
   0  22   4 108.136 13.3285   1
   0  22  -4 121.529 12.1080   1
   0 -22  -4 119.469 11.7347   2
   0 -22  -4 126.906 8.25749   3
   0  22   4 112.698 13.2107   2
   0  22  -4 110.948 13.6967   2
   0  22   5-2.35351 12.8795   7
   0  22  -5-8.93102 13.4903   7
   0  22  -5-17.7389 12.6135   2
   0  22   5 2.01902 11.4738   2
   0 -22  -5 1.59873 5.49809   3
   0  22   5-3.45672 11.6907   1
   0 -22   5-7.50723 10.3588   1
   0  22  -5-4.49267 10.1026   1
   0 -22  -5-3.57207 8.43637   1
   0 -22  -5 9.59115 9.19430   2
   0  22  -6 153.404 9.33420   8
   0  22   6 164.544 15.9368   7
   0  22  -6 163.837 17.1547   7
   0  22   6 184.716 15.0224   2
   0 -22   6 142.905 13.1181   3
   0 -22  -6 156.025 10.0229   3
   0 -22   6 183.705 14.1048   1
   0  22   6 141.455 15.0911   1
   0  22  -6 205.516 13.9841   1
   0 -22  -6 167.069 13.5478   2
   0 -22  -6 155.384 12.5481   1
   0  22   7-1.69404 12.7206   7
   0 -22  -7 4.29558 8.05530   1
   0  22   7 8.60369 11.2970   2
   0 -22   7-21.6482 9.64632   3
   0 -22  -7-0.08833 4.66622   3
   0  22   7 6.83030 11.9212   1
   0  22  -7 8.58286 9.84799   1
   0 -22   7 12.1603 10.5812   1
   0  22  -7-1.23768 3.65300   8
   0 -22  -7 5.69766 9.50619   2
   0  22   8 79.0674 13.5092   7
   0 -22   8 91.7912 10.9781   3
   0  22  -8 61.0826 5.35351   8
   0  22  -8 104.854 10.9467   1
   0  22   8 77.2674 13.5294   1
   0 -22   8 91.4272 11.7836   1
   0 -22  -8 102.926 11.1970   2
   0 -22  -8 68.1311 9.55140   1
   0 -22   9 87.0928 11.7409   3
   0 -22  -9 110.794 11.8348   2
   0  22  -9 119.647 11.7438   1
   0  22   9 89.4314 14.1988   1
   0 -22   9 115.815 12.7530   1
   0  22   9 76.2616 13.9273   7
   0 -22  -9 96.9094 10.4908   1
   0 -22  10 205.691 15.6937   3
   0 -22 -10 226.411 15.6355   2
   0 -22  10 241.238 16.7384   1
   0  22  10 203.277 17.5488   7
   0 -22 -10 186.420 14.4777   1
   0 -22  11 40.2063 13.9035   2
   0 -22  11 10.5848 10.5612   3
   0 -22 -11 40.9052 9.84094   2
   0 -22  11 28.7593 11.3665   1
   0  22  11 43.3529 12.5321   7
   0 -22 -11 38.9004 9.10523   1
   0  22 -12 5.71644 13.9943   7
   0 -22  12 14.5295 13.9958   2
   0 -22  12 2.00189 10.1899   3
   0 -22 -12 8.90284 9.72284   2
   0  22  12 2.77002 11.9127   7
   0 -22  12-2.41423 11.3313   1
   0 -22 -12 8.05304 8.61821   1
   0  22 -13 0.85567 13.4715   7
   0 -22  13-1.64153 13.8241   2
   0 -22  13 10.3298 11.4927   1
   0  22  13 0.63612 12.2196   7
   0 -22 -13-2.03116 8.77704   8
   0 -22 -13 10.3664 10.4106   2
   0 -22 -13 7.83306 9.18731   1
   0  22 -14 101.983 15.7587   7
   0 -22  14 121.642 16.4783   2
   0 -22  14 121.092 13.9852   1
   0  22  14 118.975 14.1898   7
   0 -22 -14 80.3473 10.7120   8
   0 -22 -14 123.408 12.8612   2
   0 -22 -14 87.5176 11.5753   1
   0 -22  15-1.00358 14.6977   2
   0 -22  15-4.89690 12.0911   1
   0  22  15 2.27244 12.4825   7
   0 -22 -15 14.5476 10.5639   2
   0 -22 -15-9.85644 9.80071   1
   0  22 -15 11.9914 14.1857   7
   0  22 -16 5.35164 14.3448   7
   0 -22  16 1.97246 15.1805   2
   0 -22  16-6.49015 13.1758   1
   0 -22 -16 11.3870 10.6542   8
   0 -22 -16-1.05759 10.9077   2
   0 -22 -16-4.01798 10.1234   1
   0  22  16 6.71355 12.4893   7
   0  22 -17 9.88766 13.8259   7
   0  22  17 16.1200 12.6787   7
   0 -22 -17 24.2953 10.6666   8
   0 -22  17 11.8864 15.6581   2
   0 -22 -17 14.1034 11.1846   2
   0 -22 -17 10.4880 10.4541   1
   0  22  18 29.8134 13.1913   7
   0 -22 -18 16.4424 12.1044   2
   0  22 -18-1.51078 14.6463   7
   0 -22 -18-6.44268 9.99698   8
   0 -22 -19-29.1271 10.6033   8
   0  22  19 3.61977 13.7517   7
   0  22 -19 6.17535 14.8708   7
   0  22  20 169.798 17.5254   7
   0  22 -20 163.605 18.8767   7
   0  22  21 20.0141 14.3323   7
   0  22 -21 20.6323 15.5938   7
   0  22  22 9.63431 14.9505   7
   0  22 -22 13.6572 15.5401   7
   0  22  23 25.0825 14.9572   7
   0  22 -23 28.7079 16.4400   7
   0  22  24 4.81866 15.0655   7
   0  23   0 6.32042 13.3231   7
   0  23   0 7.98489 11.2210   6
   0  23   0-2.64673 11.0048   1
   0  23   0 0.64472 12.0838   2
   0 -23   0-1.83437 10.2911   2
   0 -23   0 15.5424 7.45697   8
   0 -23   0-4.01451 8.08083   3
   0 -23   0-0.49653 8.85794   1
   0  23  -1-3.80184 12.1008   2
   0 -23   1-5.52219 10.3030   2
   0 -23  -1 4.61967 10.0432   2
   0  23   1-18.4735 12.5296   2
   0  23   1 7.71760 11.3213   6
   0  23  -1 4.53839 11.0853   6
   0  23   1 5.10389 11.2953   1
   0  23  -1 23.5719 11.3298   1
   0 -23  -1 9.34098 7.42021   3
   0  23   1 13.5795 14.1871   7
   0  23  -1 2.51332 13.3243   7
   0 -23   1-1.43980 9.19401   1
   0 -23  -1-0.05495 8.41912   1
   0 -23  -2 13.2370 7.48538   8
   0  23   2-3.39709 13.6678   7
   0  23  -2 5.23645 13.5687   7
   0  23  -2 4.14854 11.3408   6
   0  23   2 4.59113 10.6362   6
   0 -23  -2 1.77893 6.90485   3
   0  23  -2 20.3846 11.1248   1
   0  23   2 0.14586 11.3523   1
   0  23  -2-8.61223 12.2216   2
   0  23   2 0.15733 12.0726   2
   0 -23  -2-6.29002 9.72093   2
   0 -23   2-1.05416 11.1773   2
   0 -23  -2 3.02999 8.56173   1
   0 -23   2 0.88971 9.18912   1
   0 -23  -3-0.57716 9.66705   2
   0  23   3 1.95872 13.4754   7
   0  23  -3 3.23096 13.9615   7
   0  23   3-4.41852 10.5606   6
   0 -23   3-14.9366 8.68347   3
   0 -23  -3 2.35296 6.43374   3
   0  23   3-0.07391 11.5458   1
   0 -23   3-7.02350 9.34599   1
   0  23  -3 5.32132 11.1232   1
   0 -23   3-3.62400 11.1164   2
   0  23   3-7.04354 12.1495   2
   0 -23  -3-1.89201 8.34223   1
   0 -23   4 43.1717 7.68958   8
   0 -23  -4 32.4347 7.84787   8
   0  23   4 44.1599 14.0066   7
   0  23  -4 42.3913 14.2555   7
   0  23   4 55.7096 11.8204   6
   0 -23   4 22.5311 9.18892   3
   0 -23  -4 52.3017 6.76856   3
   0  23   4 59.1553 12.7586   1
   0 -23   4 52.1587 10.2978   1
   0  23  -4 64.8233 11.1530   1
   0 -23  -4 58.0612 9.25541   1
   0 -23  -4 64.5384 10.5422   2
   0 -23  -5 412.732 23.2837   8
   0 -23   5 445.282 24.8589   1
   0 -23  -5 376.533 24.1729   1
   0 -23   5 381.054 24.0831   3
   0 -23  -5 433.075 22.6290   3
   0  23   5 391.212 25.9547   1
   0  23  -5 471.218 25.2572   1
   0 -23  -5 425.107 24.9907   2
   0  23   5 392.858 26.8526   7
   0  23  -5 379.630 27.2771   7
   0  23  -6 63.8136 15.1936   7
   0  23   6 62.1427 14.3701   7
   0 -23   6 58.0819 10.0968   3
   0 -23  -6 53.4270 7.79246   8
   0  23  -6 43.8108 5.11898   8
   0  23  -6 106.356 11.5251   1
   0  23   6 61.2573 12.9324   1
   0 -23   6 86.1730 11.4260   1
   0 -23  -6 82.0232 10.6660   2
   0 -23  -6 59.2709 9.55732   1
   0  23   7 4.11472 13.3556   7
   0 -23   7 5.99149 9.50965   3
   0  23  -7-3.77231 3.79284   8
   0 -23   7-1.19745 10.7016   1
   0  23   7-0.70898 12.4364   1
   0  23  -7 20.4248 10.0255   1
   0 -23  -7 4.82228 9.54595   2
   0 -23  -7 2.08353 8.66036   1
   0 -23   8 60.4293 10.7900   3
   0 -23  -8 78.9480 10.5560   2
   0  23  -8 88.8031 11.1311   1
   0 -23   8 68.9571 11.7643   1
   0  23   8 64.0868 13.2752   1
   0  23   8 71.9087 13.9986   7
   0 -23  -8 53.0972 9.35536   1
   0 -23   9 4.92512 10.3019   3
   0 -23  -9 13.0794 9.70684   2
   0 -23   9 9.74346 11.1744   1
   0  23  -9 22.3014 10.1164   1
   0  23   9 5.80314 13.0558   7
   0 -23  -9 13.4148 8.62240   1
   0 -23  10 3.82938 10.6894   3
   0 -23 -10 52.6061 10.3760   2
   0 -23  10 43.0181 11.7873   1
   0  23  10 36.4272 13.1661   7
   0 -23 -10 38.7581 8.96770   1
   0 -23  11 5.68726 13.8290   2
   0 -23  11 40.8775 10.7708   3
   0 -23 -11 10.2125 10.0049   2
   0  23  11-3.71936 12.6652   7
   0 -23  11 10.5195 11.3310   1
   0 -23 -11 10.8410 8.60666   1
   0 -23  12 40.5596 14.2844   2
   0 -23  12 60.3917 12.0840   1
   0  23  12 32.7027 13.0428   7
   0 -23 -12 44.7257 10.8293   2
   0  23 -12 40.4560 14.6100   7
   0 -23 -12 36.1870 9.33076   1
   0 -23  13 0.31669 14.3262   2
   0 -23  13 16.0267 12.0826   1
   0  23  13 21.3326 13.0445   7
   0 -23 -13 25.5158 10.6266   2
   0  23 -13 14.4715 14.2485   7
   0 -23 -13 21.4858 9.17005   1
   0 -23  14 5.25558 14.6165   2
   0 -23  14 7.71026 12.1245   1
   0 -23 -14 0.56141 10.7137   2
   0  23  14 1.25943 12.5858   7
   0  23 -14 5.97752 14.6502   7
   0 -23 -14 1.71163 9.31916   1
   0 -23  15-10.2256 15.2810   2
   0 -23 -15 0.85893 10.8088   2
   0  23  15-4.44568 12.8439   7
   0  23 -15 4.50212 14.3273   7
   0 -23 -15 16.7501 10.0438   1
   0 -23  16 80.2432 16.4053   2
   0  23  16 66.1442 13.9878   7
   0 -23 -16 60.0886 11.3824   1
   0  23 -16 53.0580 15.2723   7
   0 -23 -16 58.8400 12.0826   2
   0  23  17 1.54977 12.9955   7
   0 -23 -17-3.92272 10.3992   1
   0  23 -17-12.5561 15.1179   7
   0 -23 -17-5.85839 11.6449   2
   0  23  18-2.43917 13.2613   7
   0  23 -18 15.4377 14.9149   7
   0  23  19 10.0375 14.1652   7
   0  23 -19 13.8839 15.2901   7
   0  23  20 20.5613 14.3396   7
   0  23 -20 10.5052 15.4983   7
   0  23  21 16.1342 14.9030   7
   0  23 -21 12.8697 15.5778   7
   0  23  22 137.999 17.7377   7
   0  23 -22 126.260 18.4068   7
   0  23  23 39.4661 15.7827   7
   0  23 -23 5.47414 16.3955   7
   0  23  24-9.94406 16.1334   7
   0  24   0 4.91660 14.1251   7
   0 -24   0 11.3507 10.4646   2
   0  24   0 16.8909 11.7874   6
   0  24   0 29.9500 11.6498   1
   0 -24   0 31.9575 7.25207   8
   0 -24   0 29.0544 9.26444   1
   0 -24   0 15.7833 8.07681   3
   0  24   1 54.8298 14.5808   7
   0  24  -1 49.3832 12.2909   6
   0  24   1 54.4036 12.2859   6
   0 -24  -1 64.7605 8.23143   3
   0  24  -1 57.9251 12.3058   1
   0  24   1 66.1218 12.3750   1
   0  24  -1 54.1332 14.6239   7
   0 -24  -1 58.5016 9.75635   1
   0 -24   1 51.3836 9.96564   1
   0 -24   1 60.9123 11.7963   2
   0 -24  -1 64.8984 11.1892   2
   0  24   2 74.1065 14.8499   7
   0  24  -2 65.0383 14.7249   7
   0  24   2 74.0834 12.5324   6
   0  24  -2 68.5553 12.8452   6
   0 -24  -2 64.2514 8.12892   3
   0  24   2 75.4613 12.9638   1
   0  24  -2 73.7719 12.0843   1
   0 -24  -2 72.0746 10.9240   2
   0 -24   2 51.3493 12.0017   2
   0 -24   2 57.0570 10.3579   1
   0 -24  -2 61.2536 9.70498   1
   0 -24   3 27.5655 10.0807   1
   0 -24  -3 28.1420 8.95351   1
   0 -24  -3 30.8845 7.68723   8
   0 -24   3 33.8385 7.52465   8
   0  24   3 32.6917 14.3530   7
   0  24  -3 18.0618 14.5128   7
   0  24   3 37.1503 11.6477   6
   0 -24   3 25.5167 8.79831   3
   0 -24  -3 28.7417 6.99394   3
   0  24  -3 37.1543 11.3816   1
   0  24   3 28.9662 12.3437   1
   0 -24   3 17.2077 11.5847   2
   0 -24  -3 27.1162 10.0700   2
   0  24   4 48.6564 15.2319   7
   0  24  -4 85.2683 15.6118   7
   0  24   4 81.4735 12.6977   6
   0 -24   4 82.0737 9.76112   3
   0 -24   4 88.4896 8.63473   8
   0 -24   4 80.6474 11.0934   1
   0  24  -4 84.2920 12.0712   1
   0  24   4 79.8218 13.2477   1
   0 -24  -4 68.8964 10.1852   1
   0 -24  -4 75.9895 11.3074   2
   0  24   5 84.2267 15.4326   7
   0  24  -5 75.3644 15.4696   7
   0  24   5 86.7339 12.7251   6
   0 -24   5 78.5093 10.5550   3
   0 -24  -5 89.1562 8.85327   8
   0  24  -5 127.989 12.5215   1
   0 -24   5 96.7047 11.7947   1
   0  24   5 76.6619 13.9318   1
   0 -24  -5 89.1571 10.4418   1
   0 -24  -5 102.377 11.8098   2
   0  24  -6 9.52789 14.2433   7
   0 -24  -6 31.8361 9.05467   1
   0 -24   6 14.8101 9.38496   3
   0 -24  -6 18.5029 7.40960   8
   0  24   6 19.1492 12.7642   1
   0  24  -6 27.5300 10.5449   1
   0 -24   6 23.7468 10.6013   1
   0 -24  -6 23.3613 9.98617   2
   0  24   6 19.9735 14.1224   7
   0 -24  -7 169.935 13.3944   1
   0 -24   7 189.251 14.8652   1
   0 -24   7 169.694 13.7236   3
   0 -24  -7 165.981 12.4434   8
   0  24  -7 194.379 14.6735   1
   0 -24  -7 170.623 14.1350   2
   0  24   7 158.296 17.5151   7
   0 -24  -8 124.562 11.5010   1
   0 -24   8 89.0873 11.9063   3
   0 -24  -8 93.3757 10.4009   8
   0  24  -8 157.258 12.6882   1
   0 -24   8 122.712 13.2941   1
   0 -24  -8 123.171 12.5035   2
   0  24   8 131.349 15.9100   7
   0 -24   9 226.402 17.4389   3
   0 -24  -9 259.377 17.5212   2
   0 -24   9 265.870 18.1434   1
   0 -24  -9 212.857 16.5136   1
   0  24   9 218.786 19.8058   7
   0 -24  10 138.712 13.6742   3
   0 -24 -10 149.840 13.2850   2
   0 -24  10 169.689 14.7989   1
   0 -24 -10 132.320 12.1422   1
   0  24  10 148.832 16.5834   7
   0 -24  11-28.0833 10.8024   3
   0 -24  11-2.56990 11.8418   1
   0  24  11-4.39279 12.9112   7
   0 -24 -11 8.73455 8.69247   1
   0 -24 -11 8.35299 10.2968   2
   0 -24  12 8.57832 14.3329   2
   0 -24 -12 14.2104 10.3555   2
   0 -24  12 13.3895 11.9700   1
   0  24  12 7.32251 12.8149   7
   0 -24 -12 14.0953 9.18138   1
   0  24 -12 2.05035 15.2203   7
   0 -24  13 8.32070 14.6415   2
   0 -24 -13 1.86775 10.7550   2
   0 -24  13-13.9105 12.4640   1
   0  24  13 4.63300 13.7404   7
   0 -24 -13 5.00069 9.21974   1
   0  24 -13-0.39403 15.0018   7
   0 -24  14 21.2792 14.8564   2
   0  24  14 5.08956 13.5459   7
   0 -24 -14 13.1638 9.84039   1
   0 -24 -14 17.3776 11.0692   2
   0  24 -14 10.5233 14.9544   7
   0 -24  15 27.6672 15.8404   2
   0 -24 -15 42.1655 11.6787   2
   0 -24 -15 32.0902 10.6419   1
   0  24 -15 32.0672 15.3445   7
   0  24  15 31.7738 13.7277   7
   0 -24 -16 7.00772 11.7594   2
   0  24  16 15.1601 13.6287   7
   0  24 -16 0.41862 15.0359   7
   0 -24 -16-4.56672 10.4398   1
   0  24  17 36.7235 14.3022   7
   0  24 -17 22.6481 15.5101   7
   0  24  18-4.38975 14.0341   7
   0  24 -18-2.18799 14.9706   7
   0  24  19 4.15255 14.4147   7
   0  24 -19 2.09020 15.4900   7
   0  24  20 45.9684 15.6532   7
   0  24 -20 39.1171 16.4905   7
   0  24  21 36.8014 15.4446   7
   0  24 -21 8.24658 15.8802   7
   0  24  22 3.39495 15.7436   7
   0  24 -22-2.37648 16.6629   7
   0  24  23 10.9254 16.0767   7
   0  25   0-0.54771 12.0558   6
   0 -25   0-5.62925 8.49444   3
   0  25   0-1.01430 14.6697   7
   0  25   0-8.13132 11.7189   1
   0 -25   0 5.60510 10.5866   2
   0 -25   0 2.30827 9.27792   1
   0 -25  -1 59.6889 9.94612   1
   0 -25   1 51.7957 9.97144   1
   0  25  -1 104.568 15.7235   7
   0  25  -1 48.2398 12.4192   6
   0  25   1 63.8329 12.3589   6
   0 -25  -1 43.9309 8.28567   8
   0  25   1 58.0476 12.5945   1
   0  25  -1 58.4686 12.1955   1
   0  25   1 58.0979 15.2952   7
   0 -25   1 54.6938 9.49239   3
   0 -25  -1 67.1915 11.0130   2
   0 -25   1 58.5771 11.8183   2
   0  25  -2 106.569 16.0732   7
   0  25  -2 105.379 13.6208   6
   0  25   2 104.398 13.6712   6
   0 -25  -2 117.324 12.7379   2
   0  25   2 75.6072 16.2723   7
   0  25   2 107.142 13.9433   1
   0  25  -2 129.369 13.6977   1
   0 -25   2 109.434 13.2379   2
   0 -25   2 106.524 11.7160   1
   0 -25  -2 113.356 11.1780   1
   0 -25  -3 26.7738 9.02349   1
   0 -25   3 27.1797 9.97588   1
   0  25   3 13.9075 14.7665   7
   0  25  -3 26.9097 14.7969   7
   0  25   3 29.5773 11.7648   6
   0 -25  -3 33.8526 8.13570   8
   0  25   3 39.2480 12.4921   1
   0  25  -3 35.9612 11.6583   1
   0 -25   3 20.8149 11.6856   2
   0 -25  -3 33.0144 10.2291   2
   0 -25  -4 14.3330 8.58537   1
   0 -25   4 18.8857 9.84918   1
   0  25   4 17.6201 14.4039   7
   0  25  -4 5.14857 14.4658   7
   0  25   4 7.90909 11.6386   6
   0 -25   4-7.33689 8.60056   3
   0 -25   4 9.08716 7.50916   8
   0 -25  -4 13.1392 7.53114   8
   0  25   4 6.76268 12.4210   1
   0  25  -4 8.33239 10.8055   1
   0 -25  -4 3.53015 10.3409   2
   0 -25   4 7.71237 12.1026   2
   0  25  -5 39.0986 14.8561   7
   0  25   5 38.7582 11.5489   6
   0 -25   5 22.7326 9.21939   3
   0 -25  -5 43.8039 10.6385   2
   0 -25   5 47.4482 10.5625   1
   0  25  -5 45.9341 11.2214   1
   0  25   5 36.8269 12.9534   1
   0 -25  -5 46.5244 9.27666   1
   0  25   5 39.1775 14.5906   7
   0  25  -6 11.2032 14.3371   7
   0  25   6 28.4131 11.6887   6
   0 -25   6 2.70951 9.36628   3
   0 -25  -6 1.34512 7.75949   8
   0  25  -6 43.9899 11.0615   1
   0 -25   6 24.5582 10.6416   1
   0 -25  -6 21.1031 8.99779   1
   0 -25  -6 29.9570 10.4190   2
   0 -25  -7 72.1836 10.3001   1
   0 -25   7 71.1576 10.8714   3
   0 -25  -7 68.5516 9.35657   8
   0 -25   7 82.9415 12.1311   1
   0  25  -7 106.849 11.9177   1
   0 -25  -7 93.0740 11.6179   2
   0  25   7 69.7539 15.5080   7
   0 -25  -8 49.4280 9.86621   1
   0 -25   8 45.9049 10.6672   3
   0 -25  -8 34.0248 8.77737   8
   0 -25   8 51.3953 11.7816   1
   0  25  -8 72.5777 11.3844   1
   0 -25  -8 46.5232 11.1661   2
   0  25   8 42.1342 15.3288   7
   0 -25  -9 32.2188 9.21255   1
   0 -25   9 11.4032 10.5068   3
   0 -25  -9 24.3846 8.65089   8
   0  25  -9 45.4355 11.0147   1
   0 -25   9 45.8720 12.1342   1
   0 -25  -9 54.8341 10.7614   2
   0  25   9 22.6447 14.2716   7
   0 -25 -10 66.9738 10.3312   1
   0 -25  10 75.4152 11.2843   3
   0 -25  10 91.8224 12.8655   1
   0  25  10 63.1489 14.9393   7
   0 -25 -10 84.9488 11.5157   2
   0 -25 -10 59.4328 9.77113   8
   0 -25  11 35.9483 12.3244   1
   0  25  11 36.3990 14.1124   7
   0 -25 -11 25.9272 9.56104   1
   0 -25 -11 27.3444 10.5921   2
   0 -25  12 12.4958 15.7447   2
   0 -25 -12 12.5835 10.6888   2
   0 -25  12-4.09397 12.6313   1
   0  25  12 1.65884 14.0915   7
   0 -25 -12 6.79005 9.46054   1
   0  25 -12 3.98941 15.3365   7
   0 -25  13 10.6977 15.1363   2
   0  25  13 29.9353 13.6944   7
   0 -25 -13 24.6081 9.82208   1
   0 -25 -13 21.9085 11.4107   2
   0  25 -13 22.3288 15.5343   7
   0 -25  14-14.8251 15.8212   2
   0 -25 -14 18.9602 11.5422   2
   0  25 -14 1.25734 15.3425   7
   0 -25 -14 7.94992 10.1590   1
   0  25  14 14.1165 13.9788   7
   0 -25 -15 79.9762 12.8071   2
   0  25  15 68.4724 14.9608   7
   0 -25 -15 36.8310 11.3755   1
   0  25 -15 71.5466 16.2480   7
   0  25 -16 13.4121 16.0417   7
   0  25  16 17.7541 14.5116   7
   0  25 -17 3.67535 15.3938   7
   0  25  17 1.68177 14.5587   7
   0  25 -18-2.70689 15.8618   7
   0  25  18 11.5229 15.0297   7
   0  25 -19 33.8257 16.3950   7
   0  25  19 41.2974 15.3225   7
   0  25 -20 11.7368 16.2226   7
   0  25  20 26.0143 15.2949   7
   0  25 -21 9.11355 17.0252   7
   0  25  21 2.67303 15.6977   7
   0  25  22 64.5705 16.7068   7
   0  25  23-2.79370 16.8999   7
   0 -26   0 598.873 33.7671   2
   0  26   0 501.410 35.7929   7
   0  26   0 606.741 34.1470   1
   0  26   0 595.330 34.1072   6
   0 -26   0 587.515 32.8599   1
   0 -26  -1 72.5036 10.5446   1
   0 -26   1 107.126 11.1684   1
   0  26  -1 82.0382 16.2263   7
   0  26   1 77.2388 13.1067   6
   0  26  -1 80.5127 13.3327   6
   0 -26  -1 40.3010 9.20189   8
   0  26   1 66.2911 13.2056   1
   0  26  -1 92.4900 13.0166   1
   0  26   1 61.5117 16.0172   7
   0 -26   1 125.558 13.1071   2
   0 -26  -1 67.7802 11.9625   2
   0  26  -2 139.620 17.6213   7
   0  26  -2 140.946 14.9757   6
   0  26   2 144.016 15.1429   6
   0 -26  -2 151.948 13.8841   2
   0  26   2 149.177 15.4365   1
   0  26  -2 176.162 15.1066   1
   0  26   2 115.301 18.0393   7
   0 -26   2 154.068 13.1323   1
   0 -26  -2 146.942 12.5528   1
   0 -26   2 143.781 14.6604   2
   0  26  -3 15.7015 14.8334   7
   0  26   3 7.92955 11.4959   6
   0 -26  -3 6.60945 10.0678   2
   0  26   3 0.31115 14.8663   7
   0  26   3 3.99434 12.4723   1
   0  26  -3 16.6188 11.2127   1
   0 -26   3 1.48371 11.6000   2
   0 -26  -3 14.7105 8.93683   1
   0 -26   3 6.55390 9.78721   1
   0 -26  -4 5.35277 8.92323   1
   0 -26   4 7.79502 9.96876   1
   0  26  -4 7.81001 14.9428   7
   0  26   4 13.6540 11.8571   6
   0 -26  -4 25.5410 7.83571   8
   0  26  -4 16.2473 11.5523   1
   0  26   4 8.25930 14.8384   7
   0 -26  -4 13.5266 10.3827   2
   0 -26   4-11.0335 12.0247   2
   0  26   5 15.4921 14.9839   7
   0  26   5 12.9953 11.7961   6
   0 -26  -5 36.3057 7.95403   8
   0 -26   5 15.9761 10.3348   1
   0  26  -5 24.7098 11.0036   1
   0  26  -5 15.2289 14.9139   7
   0 -26  -5 20.7593 10.6946   2
   0 -26  -5 27.3086 9.35796   1
   0  26   6 47.3084 12.1128   6
   0 -26  -6 59.0801 10.8092   2
   0 -26  -6 41.3137 9.80198   1
   0  26  -6 42.9222 11.3951   1
   0 -26   6 21.1659 10.8872   1
   0  26   6 37.6700 15.6709   7
   0  26  -6 26.2236 15.1517   7
   0  26  -7 270.739 26.0418   7
   0 -26   7 369.936 22.7293   1
   0 -26  -7 329.336 21.8109   1
   0  26  -7 419.562 22.9985   1
   0 -26  -7 336.786 20.9831   8
   0 -26  -7 393.342 22.9463   2
   0  26   7 341.573 25.3385   7
   0 -26   8 440.862 25.0300   1
   0 -26  -8 357.899 23.9917   1
   0  26  -8 476.581 25.0707   1
   0 -26  -8 366.350 23.3940   8
   0 -26  -8 409.087 24.9248   2
   0  26   8 391.411 27.4957   7
   0 -26  -9 69.3572 10.5031   1
   0 -26  -9 50.3537 9.89532   8
   0 -26   9 93.0629 12.9798   1
   0 -26  -9 86.2009 11.7977   2
   0  26   9 69.7924 15.5810   7
   0 -26 -10 14.6907 9.37369   1
   0 -26  10-2.99196 10.7277   3
   0 -26 -10 33.5207 9.81388   8
   0 -26 -10 18.7013 10.6636   2
   0  26  10 10.4931 14.3863   7
   0 -26  10 16.3965 12.1303   1
   0 -26 -11 39.2618 10.4445   8
   0 -26 -11 21.5862 9.94244   1
   0 -26 -11 25.6503 11.0946   2
   0  26  11 31.6124 14.8783   7
   0 -26 -12 55.2284 10.7703   1
   0 -26 -12 66.8049 11.9533   2
   0  26  12 68.0162 15.1429   7
   0 -26 -13 15.4307 11.5899   2
   0  26  13 6.48143 14.5406   7
   0 -26 -13 4.91098 10.0895   1
   0  26 -13 3.10348 15.8788   7
   0 -26 -14 1.23516 12.0756   2
   0  26  14-11.5795 14.8378   7
   0  26 -14 17.4975 16.2351   7
   0 -26 -14-3.15716 10.6135   1
   0  26 -15 117.863 18.0382   7
   0  26  15 111.298 17.0891   7
   0  26 -16 13.8534 16.3709   7
   0  26  16 12.8012 15.1267   7
   0 -26 -17-7.92627 10.9423   8
   0  26 -17 37.3338 16.2230   7
   0  26  17 32.5754 15.4020   7
   0 -26 -18-3.90601 11.2552   8
   0  26 -18 24.9201 16.4613   7
   0  26  18 32.5101 15.8049   7
   0  26 -19 8.07393 16.4914   7
   0  26  19 33.7868 16.2526   7
   0  26 -20 71.2365 17.7686   7
   0  26  20 74.0042 16.7084   7
   0  26  21 7.90494 16.3074   7
   0  26  22 21.1372 16.6868   7
   0  27   0-3.73450 12.4594   6
   0  27   0 7.60937 12.1145   1
   0 -27   0-9.31494 9.66007   1
   0  27   0-9.89081 15.7978   7
   0 -27   0 1.38645 10.9784   2
   0  27   1-3.72985 12.2900   6
   0  27  -1 1.53292 12.4313   6
   0 -27  -1-3.42492 10.7206   2
   0 -27   1 9.87747 11.1640   2
   0  27  -1 5.53692 12.1722   1
   0  27   1-8.95160 12.6106   1
   0  27   1 6.73408 14.9285   7
   0 -27  -1 5.70773 9.40680   1
   0 -27   1 2.09460 9.70503   1
   0  27  -1-11.6828 15.3792   7
   0 -27  -2-9.70021 9.41252   1
   0 -27   2-2.75076 9.69623   1
   0  27  -2 1.04761 15.4296   7
   0  27   2-1.27163 11.9616   6
   0  27  -2 19.2410 12.1907   1
   0  27   2-0.87614 14.9434   7
   0 -27   2-17.5885 8.37104   8
   0 -27  -2-0.85723 10.6286   2
   0 -27   2-6.01434 11.5181   2
   0 -27  -3 16.9638 9.24232   1
   0 -27   3 6.63340 9.88002   1
   0  27  -3 6.85313 15.4269   7
   0  27   3 11.2861 12.3147   6
   0  27  -3 9.40247 11.8877   1
   0  27   3 13.1759 14.8977   7
   0 -27   3 0.80034 8.28631   8
   0 -27  -3 20.0691 10.7996   2
   0 -27   3 3.90670 11.7984   2
   0  27  -4 63.7417 16.3085   7
   0  27   4 55.0319 12.8473   6
   0  27  -4 67.1645 12.4731   1
   0  27   4 53.9585 16.3817   7
   0 -27  -4 51.6126 11.3367   2
   0 -27   4 45.6515 12.7679   2
   0 -27   4 62.5171 10.8007   1
   0 -27  -4 44.7039 9.84517   1
   0 -27   5 10.8544 10.3029   1
   0 -27  -5 7.76083 9.30574   1
   0  27  -5 14.5419 14.9435   7
   0  27   5-0.51313 12.2314   6
   0  27  -5 17.2722 11.4963   1
   0  27   5-7.80143 15.8611   7
   0 -27  -5 4.02595 7.82216   8
   0 -27  -5 16.9447 10.5331   2
   0 -27   5-9.63974 12.6858   2
   0  27  -6 35.0009 15.8780   7
   0  27   6 31.0003 12.3182   6
   0  27  -6 29.0835 11.5952   1
   0 -27   6 30.8819 10.8590   1
   0  27   6 28.9840 15.8780   7
   0 -27  -6 15.0070 8.49906   8
   0 -27  -6 40.8404 11.1285   2
   0 -27  -6 16.2461 9.64801   1
   0  27   7 57.3795 13.3699   6
   0  27  -7 53.8767 12.3196   1
   0 -27   7 65.4415 12.0581   1
   0  27   7 48.7901 16.0619   7
   0 -27  -7 60.8554 11.7503   2
   0 -27  -7 39.1735 10.2383   1
   0  27  -7 28.3818 16.4716   7
   0 -27  -8 11.8297 11.0146   2
   0  27   8 8.64735 15.9745   7
   0 -27   8-2.45735 11.5686   1
   0 -27  -8 5.50954 9.57216   1
   0 -27   9-6.29970 11.8771   1
   0  27   9 9.80673 15.5629   7
   0 -27  -9 20.5685 10.8362   2
   0 -27  -9 10.3222 9.27119   1
   0 -27  -9 15.0384 9.84350   8
   0  27  10-6.55823 15.1292   7
   0 -27 -10 14.3544 10.6624   2
   0 -27 -10-3.75700 9.43765   1
   0 -27 -10 8.72718 9.85750   8
   0  27  11 14.6767 15.0794   7
   0 -27 -11-0.57314 10.9733   2
   0 -27 -11 11.0199 9.74924   1
   0 -27 -11-22.9665 10.0824   8
   0 -27 -12 29.6817 11.8170   2
   0 -27 -12 21.9243 10.5427   1
   0  27  12 7.36554 15.3249   7
   0 -27 -13 164.786 14.7950   1
   0  27 -13 177.520 20.1977   7
   0  27  13 187.086 19.2878   7
   0  27 -14-11.0640 16.4615   7
   0  27  14 2.67269 15.5228   7
   0 -27 -15 36.7338 11.5342   8
   0  27 -15 35.0268 16.9757   7
   0  27  15 9.77499 16.2263   7
   0 -27 -16 140.032 14.2019   8
   0  27 -16 186.778 20.0195   7
   0  27  16 172.694 19.2417   7
   0 -27 -17-18.2859 11.0573   8
   0  27 -17-12.0481 16.4753   7
   0  27  17-0.12201 16.2897   7
   0 -27 -18 63.1623 12.3772   8
   0  27 -18 42.7270 17.5358   7
   0  27  18 22.4760 16.5672   7
   0  27 -19 17.9196 17.8595   7
   0  27  19 40.2457 16.9200   7
   0  27  20 19.8596 16.6965   7
   0  27  21 11.3259 17.3356   7
   0  27  22 23.1082 18.0308   7
   0  28   0 72.6016 13.6507   6
   0 -28   0 74.8664 10.8119   1
   0  28   0 67.2426 16.6257   7
   0 -28   0 66.3320 12.3706   2
   0  28   1 89.3823 13.7017   6
   0  28  -1 92.3836 14.0056   6
   0 -28   1 87.1997 13.0290   2
   0 -28  -1 80.5267 12.3293   2
   0  28  -1 89.5867 14.2067   1
   0  28   1 68.2427 16.9910   7
   0 -28  -1 78.2172 10.8968   1
   0 -28   1 82.3853 11.2127   1
   0  28  -1 85.3827 17.1846   7
   0 -28   2 40.4090 10.6324   1
   0 -28  -2 49.6413 10.1517   1
   0  28  -2 37.7488 15.9338   7
   0  28   2 50.6769 12.9565   6
   0  28  -2 28.1990 12.8044   1
   0  28   2 39.3077 16.2121   7
   0 -28  -2 13.1475 8.82691   8
   0 -28  -2 46.0409 11.4793   2
   0 -28   2 50.2059 12.5543   2
   0 -28  -3 121.774 12.0451   1
   0 -28   3 133.196 12.7995   1
   0  28  -3 140.359 18.2725   7
   0  28   3 146.570 14.8304   6
   0  28  -3 126.857 14.5592   1
   0  28   3 118.151 18.0406   7
   0 -28   3 91.9691 10.9941   8
   0 -28  -3 83.4070 10.9898   8
   0 -28  -3 136.473 13.4932   2
   0 -28   3 116.956 14.3276   2
   0  28  -4 43.4720 16.3776   7
   0  28   4 51.8572 12.8117   6
   0  28  -4 40.3050 12.6921   1
   0  28   4 51.6650 16.0820   7
   0 -28  -4 25.9996 11.2358   2
   0 -28  -4 35.7044 9.83089   1
   0 -28   4 49.3282 10.7860   1
   0 -28   4 44.6046 12.9204   2
   0  28  -5 13.8466 15.8614   7
   0  28   5 14.8623 12.9073   6
   0  28  -5 8.70510 12.3018   1
   0  28   5 11.0126 16.1303   7
   0 -28  -5 17.7191 10.8497   2
   0 -28   5-4.89123 13.0320   2
   0 -28   5 13.0820 10.6922   1
   0 -28  -5 13.8514 9.58956   1
   0  28  -6-6.89453 15.6978   7
   0  28   6-13.0767 13.0800   6
   0 -28   6 0.06819 10.7565   1
   0  28   6 2.50080 15.5631   7
   0 -28  -6 39.6482 9.11070   8
   0 -28  -6 12.3027 11.0816   2
   0 -28  -6 16.7174 9.67804   1
   0  28  -7 79.0979 17.4318   7
   0  28   7 120.500 14.5828   6
   0 -28   7 73.5668 12.8497   1
   0 -28  -7 101.196 11.1574   8
   0  28   7 86.2801 17.1639   7
   0 -28  -7 100.477 11.7203   1
   0 -28  -7 121.872 13.1067   2
   0 -28  -8 215.445 15.9464   8
   0 -28  -8 252.838 17.7816   2
   0  28  -8 226.598 22.0103   7
   0 -28  -8 203.393 16.2641   1
   0  28   8 271.959 18.8900   6
   0 -28  -9 2.74964 10.9228   2
   0 -28  -9-6.26286 9.68537   1
   0  28   9-10.9495 16.1755   7
   0 -28 -10 42.8892 11.4916   2
   0 -28 -10 17.4299 9.99061   1
   0  28  10 37.9851 16.2312   7
   0  28  11 22.7462 15.9902   7
   0 -28 -11 29.0177 10.0643   8
   0 -28 -11 19.6163 10.0424   1
   0  28  12 61.0451 16.6557   7
   0 -28 -12 48.2434 10.8904   1
   0 -28 -12 40.3191 10.7102   8
   0  28  13-16.1484 16.7035   7
   0  28 -13-2.71963 17.0881   7
   0  28  14 130.090 18.3984   7
   0  28 -14 103.369 18.8938   7
   0  28  15 16.7020 16.2780   7
   0  28 -15 21.7625 16.7120   7
   0  28  16 23.5614 16.6793   7
   0  28 -16 13.1629 17.2229   7
   0 -28 -16-6.25024 11.4758   8
   0  28  17 61.4349 17.4273   7
   0  28 -17 63.5419 18.1374   7
   0 -28 -17 66.7439 12.4258   8
   0  28  18 59.0583 17.6353   7
   0  28 -18 51.3596 18.0418   7
   0 -28 -18 5.84056 12.2318   8
   0  28  19 39.2812 17.6724   7
   0  28  20 14.4027 17.3844   7
   0  28  21 10.4528 17.9923   7
   0  29   0 2.46455 16.3224   7
   0 -29   0 10.0023 11.6421   2
   0 -29   0 6.32734 10.0126   1
   0  29   0 13.9688 12.9722   6
   0 -29   1 50.7994 10.5656   1
   0 -29  -1 72.3789 10.6561   1
   0  29   1 72.6165 13.9752   6
   0  29  -1 47.8321 13.4501   6
   0 -29   1 61.6107 10.4845   8
   0  29   1 64.2369 17.1361   7
   0 -29  -1 67.1788 12.5035   2
   0  29  -1 29.2896 16.8980   7
   0 -29   1 64.1281 12.8083   2
   0 -29   2 88.0775 11.6926   1
   0 -29  -2 88.3729 11.3882   1
   0  29   2 117.178 14.8712   6
   0 -29   2 82.9724 11.2301   8
   0  29   2 91.5536 17.8219   7
   0 -29  -2 93.2092 13.1606   2
   0  29  -2 92.0305 17.7515   7
   0 -29   2 85.7002 13.7305   2
   0 -29   3 125.051 12.3892   1
   0 -29  -3 104.684 11.6768   1
   0  29   3 109.527 14.9513   6
   0 -29  -3 72.6544 11.5523   8
   0  29   3 93.0061 17.7152   7
   0 -29  -3 106.680 13.4091   2
   0  29  -3 90.2229 17.8230   7
   0 -29   3 110.839 14.2547   2
   0 -29  -4-3.00039 10.1683   1
   0 -29   4 4.18320 10.6306   1
   0  29   4 10.7473 13.2810   6
   0  29   4 4.53230 16.4186   7
   0  29  -4-1.55968 15.9659   7
   0 -29  -4 5.63550 11.4260   2
   0 -29   4 1.69332 12.7355   2
   0  29   5 34.5883 13.4044   6
   0 -29  -5 50.9438 11.6996   2
   0  29   5 34.9382 16.8818   7
   0 -29  -5 34.8623 10.2134   1
   0 -29   5 22.0166 10.8681   1
   0  29  -5 39.2298 16.4878   7
   0 -29   5 29.6215 13.4480   2
   0  29   6 24.8305 13.5162   6
   0 -29  -6 13.3188 11.3076   2
   0  29  -6 15.5446 16.3487   7
   0  29   6 15.6625 16.0698   7
   0 -29  -6 15.9139 9.84630   1
   0 -29   6 5.38144 13.5194   2
   0  29   7 51.0416 13.7090   6
   0 -29  -7 23.5493 9.42105   8
   0  29   7 41.6705 16.9036   7
   0 -29  -7 48.1303 11.8123   2
   0  29  -7 39.4184 16.5586   7
   0 -29  -7 42.8783 10.2609   1
   0  29   8 19.4509 13.7227   6
   0 -29  -8-7.10677 9.58660   8
   0  29   8 5.98854 16.8424   7
   0 -29  -8 27.5009 11.7364   2
   0 -29  -8 13.2191 9.86841   1
   0  29  -8-4.19623 16.6194   7
   0 -29  -9 96.1020 12.5750   1
   0  29   9 139.371 15.7320   6
   0 -29  -9 145.132 12.3232   8
   0  29  10-0.84885 16.8158   7
   0 -29 -10 8.67204 9.97978   1
   0 -29 -10-3.85679 9.81123   8
   0 -29 -11 4.69167 10.5128   1
   0  29  11 18.7091 16.8049   7
   0  29  12 31.5058 17.3634   7
   0  29  13 3.12243 16.9177   7
   0  29  14-2.14569 17.1117   7
   0  29 -14-26.9748 18.2274   7
   0  29  15 23.7851 17.3276   7
   0  29 -15 19.3911 17.5520   7
   0  29  16 94.7308 18.7165   7
   0  29 -16 90.0648 19.2234   7
   0 -29 -16 91.5014 13.3609   8
   0  29  17 35.8885 18.2200   7
   0  29  18 55.9299 18.5548   7
   0  29  19 7.84780 17.9924   7
   0  29  20-13.2154 18.3452   7
   0 -30   0 154.791 15.7590   2
   0  30   0 144.177 19.9487   7
   0  30   0 172.047 16.6428   6
   0 -30   0 162.804 14.0395   1
   0 -30   1 33.1602 10.3839   1
   0 -30  -1 3.62183 9.95991   1
   0  30  -1 12.1870 16.7612   7
   0  30   1 16.9135 16.4391   7
   0 -30  -1 12.2694 12.0294   2
   0 -30   1 36.9601 12.5554   2
   0  30   1 10.6670 13.4772   6
   0 -30  -2 16.8783 10.1591   1
   0 -30   2 10.2700 10.3235   1
   0  30   2 11.7157 13.4295   6
   0 -30   2-10.2279 9.71398   8
   0  30   2 30.5065 16.8495   7
   0  30  -2 3.44893 16.4505   7
   0 -30  -2 22.2385 12.0779   2
   0 -30   2 13.2946 12.5093   2
   0  30   3 122.126 19.2387   7
   0 -30  -3 169.446 14.9619   2
   0  30  -3 83.8690 18.7755   7
   0 -30   3 72.8804 12.7617   1
   0 -30  -3 132.868 12.9760   1
   0  30   3 151.841 16.0152   6
   0  30  -4 369.819 27.1360   7
   0  30   4 358.464 26.8240   7
   0 -30  -4 344.471 21.4403   8
   0 -30  -4 340.391 22.1939   1
   0 -30  -4 339.883 23.4215   2
   0  30   4 401.703 24.8200   6
   0  30  -5 25.7106 17.1652   7
   0  30   5-1.74018 17.0801   7
   0 -30  -5-10.8936 9.04849   8
   0 -30  -5 21.7632 10.1151   1
   0  30   5 12.1079 13.3773   6
   0  30   6 27.3983 17.0545   7
   0  30   6 26.9249 13.8907   6
   0  30  -6 33.3519 17.2910   7
   0 -30  -6 25.6127 10.2359   1
   0  30   7 1.49186 16.9180   7
   0  30   7 7.37253 13.6015   6
   0  30  -7 1.14332 16.6924   7
   0 -30  -7 9.43312 9.90614   1
   0  30   8-4.61716 17.3776   7
   0  30   8 17.7742 13.7880   6
   0  30  -8 1.45785 16.6956   7
   0 -30  -8 18.4452 10.0504   1
   0  30   9 9.54992 17.4738   7
   0  30   9-5.05494 14.0151   6
   0 -30  -9 2.82045 9.85990   1
   0 -30 -10 67.5345 11.3770   8
   0  30  11 11.7236 17.8240   7
   0 -30 -11 31.6238 10.6965   8
   0  30  12 10.2869 17.7936   7
   0 -30 -12-24.3985 10.7206   8
   0  30  13 80.9507 18.6256   7
   0 -30 -13 25.5093 11.4583   8
   0  30  14 50.2047 18.5779   7
   0  30 -14 9.71762 18.5348   7
   0  30  15 10.2264 18.0513   7
   0  30 -15 13.5008 17.9376   7
   0  30  16 63.2115 19.1611   7
   0  30  17 0.68136 18.5663   7
   0  30  18 6.90685 18.7708   7
   0  30  19-7.85677 19.2879   7
   0 -31   0 5.55413 9.34607   8
   0  31   0-6.54901 13.4640   6
   0  31   0-6.08034 17.7403   7
   0 -31   0 2.14205 10.6006   1
   0 -31   1 2.02224 9.42396   8
   0  31   1 16.5103 13.7879   6
   0  31  -1-9.32046 17.6678   7
   0  31   1 31.3031 17.5826   7
   0 -31   1-1.91919 10.5720   1
   0 -31  -1 17.9561 10.5817   1
   0  31   2 85.7227 18.4376   7
   0  31   2 97.4620 15.1494   6
   0  31  -2 73.6427 18.6566   7
   0 -31  -2 73.4933 11.5681   1
   0  31   3 4.82164 17.5032   7
   0  31   3-3.13861 13.9850   6
   0  31  -3 9.19777 17.2664   7
   0 -31  -3 3.36435 10.3669   1
   0  31   4 30.4860 17.8614   7
   0  31   4 16.3427 14.2913   6
   0 -31  -4-3.33570 10.2662   1
   0  31  -4-19.1122 17.8141   7
   0  31  -5 13.3421 17.0869   7
   0  31   5 35.4209 17.9849   7
   0 -31  -5 18.2248 9.49063   8
   0  31   5 36.6835 14.6526   6
   0 -31  -5 31.2593 10.5997   1
   0  31  -6 32.2598 17.7418   7
   0  31   6 39.4894 18.3886   7
   0 -31  -6 38.0064 10.1202   8
   0 -31  -6 45.4471 10.6098   1
   0  31   6 52.3179 14.4882   6
   0  31   7 13.2271 17.9435   7
   0  31   7-2.29386 13.8816   6
   0  31  -7 5.62714 17.2719   7
   0 -31  -7 8.07451 10.1085   1
   0  31   8 3.25386 18.0565   7
   0  31   8 12.7536 13.9092   6
   0  31  -8 7.24627 17.6784   7
   0 -31  -8-4.03083 10.3797   1
   0  31   9 17.3948 18.0456   7
   0  31   9 2.56350 14.2358   6
   0  31  -9-6.33512 18.8479   7
   0  31  10 13.5692 18.0295   7
   0 -31 -11 12.2969 10.5546   8
   0  31  12 3.07599 18.2046   7
   0 -31 -12 35.3309 11.2940   8
   0  31  13 2.16074 18.9148   7
   0 -31 -13-1.27851 11.4158   8
   0  31  14 15.7110 19.0822   7
   0  31  15 13.5374 19.0618   7
   0  31  16 46.8407 19.7076   7
   0  31  17 30.6689 19.6435   7
   0  32   0 221.952 23.4272   7
   0  32   0 232.891 19.8215   6
   0 -32  -1 10.2257 10.1415   8
   0 -32   1 19.7623 10.1521   8
   0  32   1 11.7979 14.4172   6
   0 -32  -1-3.89790 10.7274   1
   0  32   1 1.25540 18.0253   7
   0  32  -1 37.8599 18.0845   7
   0  32   2 29.1444 14.5223   6
   0  32   2 19.5134 18.1895   7
   0  32  -2 10.1826 17.8241   7
   0 -32  -2 25.9258 10.7891   1
   0  32   3 43.3309 18.4770   7
   0  32   3 54.8874 14.8869   6
   0  32  -3 18.3812 18.5309   7
   0 -32  -3 64.6680 11.2934   1
   0 -32  -4 170.403 15.3237   1
   0  32   4 230.662 18.6886   6
   0  32   4 177.730 21.7494   7
   0  32  -4 184.589 21.5451   7
   0  32   5 13.1127 18.3085   7
   0  32   5 11.9632 14.6554   6
   0 -32  -5 12.4267 10.6696   1
   0  32  -5 23.9549 18.1871   7
   0  32  -6 28.1117 18.0888   7
   0  32   6 18.5481 18.5267   7
   0 -32  -6 4.60223 9.95552   8
   0  32   6 39.8848 15.1398   6
   0 -32  -6 30.3263 10.6645   1
   0  32  -7 27.1383 18.2683   7
   0  32   7 14.8696 18.4160   7
   0 -32  -7 26.8233 10.1517   8
   0  32   7 26.4493 14.7450   6
   0 -32  -7 24.9341 10.8452   1
   0  32   8 31.5845 19.1593   7
   0  32  -8 9.84175 17.8204   7
   0 -32  -8-18.0077 10.6188   8
   0  32   9 2.58671 18.4953   7
   0  32  -9-18.5265 18.6694   7
   0  32  10 10.1313 19.0194   7
   0  32  11 19.7350 19.1511   7
   0  32  13 29.4353 19.2611   7
   0  32  14 46.0052 20.1370   7
   0  32  15 3.00766 20.0636   7
   0  32  16 18.2394 20.4722   7
   0  33   0-9.66410 18.6776   7
   0 -33  -1-5.50157 10.6327   8
   0  33  -1 16.5707 18.6702   7
   0  33   1 24.4352 18.8494   7
   0  33   1 32.1202 14.8285   6
   0  33  -2 83.2676 19.8010   7
   0  33   2 99.0976 20.2336   7
   0  33   2 110.908 16.4012   6
   0  33  -3 15.7714 18.1946   7
   0  33   3 2.91584 14.6236   6
   0  33   3-5.10150 18.2301   7
   0  33   4 21.4666 18.5690   7
   0  33   4-9.21880 15.0906   6
   0  33  -4-4.86173 18.7316   7
   0 -33  -4-5.61093 10.9348   1
   0  33   5 28.2040 19.1833   7
   0  33   5 41.4451 15.5323   6
   0 -33  -5 21.3709 11.0764   1
   0  33  -5 36.1107 18.7523   7
   0  33   6 8.02851 18.9854   7
   0  33  -6 35.6532 19.0784   7
   0  33   7 9.71280 19.2108   7
   0  33  -7 6.69602 18.8333   7
   0 -33  -7 14.5052 10.4597   8
   0  33   8 7.61837 19.3083   7
   0  33  -8 13.8167 18.8193   7
   0 -33  -8 47.2298 11.2087   8
   0  33   9 28.0289 19.3888   7
   0  33  -9-4.78437 19.1159   7
   0 -33  -9 19.7018 11.1775   8
   0  33  10 5.54882 19.5409   7
   0 -33 -10-31.9906 11.6210   8
   0  33  11 13.8846 19.7020   7
   0  33  12 22.9534 20.4509   7
   0  33  13-15.5654 20.3588   7
   0  34   0 67.0287 20.4275   7
   0 -34   0 107.361 12.5139   8
   0  34  -1 12.9002 19.2514   7
   0  34   1 2.41212 19.6159   7
   0  34   1-3.31374 14.9154   6
   0  34  -2 5.40962 18.9831   7
   0  34   2-16.2051 19.4861   7
   0 -34  -2 29.1638 10.9693   8
   0  34   2-15.6293 15.2968   6
   0  34  -3 2.33238 18.6969   7
   0  34   3 13.0223 19.2721   7
   0  34  -4 46.5865 20.0667   7
   0  34   4 53.7070 19.6160   7
   0  34  -5 10.9367 19.4073   7
   0  34   5 1.61109 19.1352   7
   0  34  -6 22.7200 19.4763   7
   0  34   6 42.8427 20.3839   7
   0  34  -7 77.1044 20.8926   7
   0  34   7 68.3624 20.9385   7
   0  34   8-1.17407 20.1203   7
   0  34   9 14.7132 20.1998   7
   0 -34  -9-16.3828 11.4405   8
   0  34  10 0.88663 20.4137   7
   0  34  11 2.07953 20.8566   7
   0  35   0-18.5244 20.6501   7
   0  35   1 10.0435 20.1864   7
   0  35  -1-0.95701 19.7607   7
   0 -35  -1-8.34692 11.2419   8
   0  35   2 28.0986 20.4946   7
   0  35  -2-3.84249 20.2306   7
   0  35   3-3.85818 20.2332   7
   0  35  -3-17.6484 20.6278   7
   0 -35  -3-10.1842 11.0394   8
   0  35   4 25.4872 20.3571   7
   0  35   5 113.813 22.3642   7
   0  35   6 2.43548 21.0215   7
   0  35   7 19.8310 21.1881   7
   0 -36  -2 12.5046 11.2135   8
   0 -36  -4 25.2116 11.3794   8
   0 -37  -2-7.86965 11.7225   8
  -1   0  31 97.9276 16.5000   9
   1   0 -31 190.578 17.7407   7
  -1   0  30 0.28226 13.0034   9
   1   0 -30-9.33976 13.9132   7
  -1   0  29 45.0064 13.1629   9
   1   0 -29 36.1941 13.9017   7
   1   0 -28 9.88892 12.8478   7
   1   0 -27 110.943 14.7718   7
  -1   0  26 17.0161 13.4515   5
   1   0 -26 41.6831 12.2875   7
  -1   0  26 19.9329 15.5386   2
   1   0 -26 26.4555 14.8358   1
  -1   0  25 209.229 17.2535   5
   1   0 -25 181.051 16.2235   7
   1   0 -25 169.412 18.3229   1
  -1   0  25 199.937 19.0087   2
  -1   0  24-4.78994 11.9902   5
   1   0 -24-14.4316 11.2689   7
  -1   0  24 0.37080 13.7558   2
   1   0 -24-5.89074 13.6456   1
   1   0 -23 41.9703 11.2763   7
   1   0 -23 36.2869 13.2486   1
  -1   0  23 52.6274 14.0437   2
   1   0 -22 10.3053 10.6027   7
  -1   0  22 9.17215 12.8825   2
   1   0 -22 0.21543 12.1520   1
   1   0 -21 99.4467 11.8701   7
  -1   0  21 86.1519 14.1619   2
   1   0 -21 79.5034 13.3209   1
   1   0 -20-3.76709 11.5820   1
  -1   0  20 2.90624 11.8927   2
   1   0 -20 2.56340 10.0069   7
  -1   0  20-4.37175 9.26847   3
  -1   0  20-1.25237 9.23343   1
  -1   0  20-2.71545 5.52329   8
  -1   0  19 54.0309 7.21014   8
  -1   0  19 54.0961 10.8173   3
   1   0 -19 87.1139 12.9906   1
  -1   0  19 116.902 13.6062   2
   1   0 -19 124.267 11.6713   7
  -1   0  19 123.261 11.0686   1
  -1   0  19 193.738 12.2141   2
   1   0 -18 27.3688 9.51408   7
  -1   0  18 28.4953 11.3890   2
   1   0 -18 2.92114 10.9817   1
  -1   0  18-8.60021 8.88781   3
  -1   0  18 28.3391 8.92284   1
  -1   0  18 0.39255 4.93536   8
  -1   0  17 6.25059 8.10077   3
  -1   0  17 0.77386 4.36557   8
  -1   0  17-8.18384 10.5781   2
   1   0 -17-4.02200 10.1879   1
  -1   0  17 3.46888 8.21950   1
   1   0 -17 3.00662 8.47332   7
   1   0 -16 2.68544 7.97802   7
  -1   0  16 7.96758 7.81215   3
  -1   0  16-8.44966 9.99852   7
   1   0 -16 15.2291 9.57973   1
  -1   0  16-3.87208 9.82088   2
  -1   0  16 2.06444 7.62429   1
  -1   0  16-4.39862 3.97678   8
   1   0 -15 96.6017 9.65871   7
  -1   0  15 79.0317 8.93916   3
  -1   0  15 96.2902 10.8039   7
   1   0 -15 93.9251 10.5139   1
  -1   0  15 103.160 10.7116   2
  -1   0  15 95.6784 9.02021   1
  -1   0  15 77.8496 5.93498   8
  -1   0  14 0.79340 6.61496   1
   1   0 -14 0.42557 7.09183   7
  -1   0  14-1.68015 6.67776   3
  -1   0  14-1.19024 8.24262   7
   1   0 -14-1.56134 8.00860   1
  -1   0  14-2.05230 8.20401   2
   1   0 -14 6.27143 2.60267   8
  -1   0  14-3.18090 3.16715   8
  -1   0  13 23.8566 6.65056   1
   1   0 -13 21.4181 7.11945   7
  -1   0  13 21.0994 6.75568   3
  -1   0  13 19.9893 8.29471   7
   1   0 -13 19.5505 7.65305   1
  -1   0  13 25.4138 8.00541   2
   1   0 -13 20.2369 7.39568   2
   1   0 -13 19.0418 2.92632   8
  -1   0  13 18.7126 3.26669   8
  -1   0  12 0.53288 6.02320   1
  -1   0  12-5.29635 6.54065   3
   1   0 -12-2.31130 6.84820   7
  -1   0  12-2.42770 7.85360   7
   1   0 -12-1.50770 2.56255   8
  -1   0  12 0.22890 2.69749   8
   1   0 -12-0.94310 7.21405   1
  -1   0  12-1.91605 7.10649   2
  -1   0  11 249.336 14.5175   1
  -1   0  11 316.445 15.0875   3
   1   0 -11 231.482 14.7881   7
   1   0 -11 247.076 13.0427   8
  -1   0  11 226.654 12.9558   8
   1   0 -11 272.434 15.3562   1
  -1   0  11 240.983 15.2835   2
  -1   0  11 244.672 15.3978   7
   1   0 -10 1.41142 5.82182   7
  -1   0  10-2.04204 6.77093   7
  -1   0  10-3.76592 2.03073   8
  -1   0  10 0.52850 6.59185   2
   1   0 -10-8.70334 6.83159   1
   1   0  -9 126.706 8.85702   7
  -1   0   9 114.337 9.41406   7
  -1   0   9 131.144 6.58022   8
  -1   0   9 104.204 8.49147   1
  -1   0   8-14.2039 5.56355   3
   1   0  -8-2.61351 5.03768   7
  -1   0   8-3.89182 4.82344   1
  -1   0   8-1.59159 5.94573   7
  -1   0   8-1.48594 1.52589   8
  -1   0   7 5045.37 258.218   3
  -1   0   7 4837.73 258.276   1
  -1   0   7 4952.61 257.767   8
  -1   0   7 5355.27 258.459   7
   1   0  -5 1909.90 103.039   2
  -1   0   5 1993.83 102.578   8
   1   0  -4 3.45151 4.03266   2
  -1   0   4 23.2220 2.15529   8
   1   0  -3 181.465 10.3316   2
  -1   0  -2 6.21931 2.92810   4
  -1   0  -2 0.10576 1.98470   1
  -1   0  -2 3.91106 2.64501   8
  -1   0  -3-4.52800 3.32559   8
   1   0   3 14.5207 2.96035   2
  -1   0  -3 5.88379 3.00521   2
  -1   0  -3-4.13239 3.33429   4
   1   0   3-4.25582 3.35206   4
  -1   0  -3 6.99104 2.85672   7
   1   0   3 6.20879 3.04895   7
   1   0   3 2.92234 2.68686   1
  -1   0  -3 3.98229 2.46703   1
  -1   0  -4-3.64272 2.72422   8
   1   0   4-8.96713 3.26180   8
   1   0   4-1.54006 3.58701   2
  -1   0  -4-3.77277 3.70635   2
   1   0   4-0.16295 3.22208   4
  -1   0  -4-3.57348 3.17258   4
   1   0   4-1.47415 3.46576   7
  -1   0  -4-3.67114 3.23045   7
   1   0   4-1.60759 2.79999   1
  -1   0  -4-4.31287 2.72074   1
  -1   0  -5 7771.18 381.056   8
   1   0   5 6711.26 381.064   8
  -1   0  -5 7663.63 381.184   3
  -1   0  -5 7136.42 381.209   2
   1   0   5 7451.45 381.246   2
  -1   0  -5 7438.71 381.116   4
   1   0   5 7492.92 381.149   4
   1   0   5 7153.48 381.162   7
  -1   0  -5 7260.48 381.160   7
   1   0   5 7701.06 381.106   1
  -1   0  -5 7259.15 381.111   1
  -1   0  -6 72.9154 4.87757   8
   1   0   6 73.0708 5.32823   8
   1   0   6 56.8782 6.23768   2
  -1   0  -6 49.2036 5.90975   2
  -1   0  -6 65.9388 5.77535   3
   1   0   6 74.7663 5.70855   4
  -1   0  -6 74.2849 5.41621   4
  -1   0  -6 60.7719 5.86523   7
   1   0   6 56.7845 6.13124   7
   1   0   6 55.5471 5.12133   1
  -1   0  -6 45.1282 5.27097   1
  -1   0  -7 1960.36 92.8849   8
   1   0   7 1635.08 92.9267   8
  -1   0  -7 1757.34 93.2393   2
   1   0   7 1765.47 93.2980   2
  -1   0  -7 1899.33 93.1334   3
  -1   0  -7 1898.76 92.9966   4
  -1   0  -7 1589.98 93.0284   1
   1   0   7 1822.13 93.0576   1
  -1   0  -7 1708.45 93.1452   7
   1   0   7 1819.31 93.2084   7
   1   0   8-1.57357 3.84148   1
  -1   0  -8 1.74350 3.89979   1
   1   0   8 1.77739 4.96212   7
  -1   0  -8-3.26802 4.27537   7
  -1   0  -8-2.28227 3.48865   4
  -1   0  -8-1.90780 4.33926   3
  -1   0  -8-3.34521 4.92635   2
   1   0   8-5.20208 5.03010   2
   1   0   8 1.41658 4.58301   3
   1   0   8 4.51688 3.57050   8
  -1   0  -8-2.98562 2.71377   8
  -1   0  -9 755.213 37.4036   8
   1   0   9 697.281 37.5636   8
   1   0   9 722.231 37.9956   3
  -1   0  -9 634.337 38.0274   2
   1   0   9 730.263 38.2671   2
  -1   0  -9 761.990 37.9747   3
  -1   0  -9 725.163 37.5540   4
  -1   0  -9 654.632 37.7593   1
   1   0   9 716.818 37.8155   1
  -1   0  -9 725.622 38.0486   7
   1   0   9 719.675 38.1342   7
  -1   0 -10 2.01831 4.64040   1
   1   0  10 1.05821 4.63822   1
   1   0  10 3.98467 6.03035   7
  -1   0 -10 4.78202 5.03089   7
  -1   0 -10 1.73299 3.61429   4
  -1   0 -10 3.13203 5.59682   3
  -1   0 -10 2.69074 5.63251   2
   1   0  10 4.47031 5.91052   2
   1   0  10 2.14346 5.63031   3
   1   0  10 8.33505 4.08041   8
  -1   0 -10 4.74703 2.81796   8
  -1   0 -11 391.196 22.8937   7
   1   0  11 415.005 23.1649   7
   1   0  11 384.087 22.1661   8
   1   0  11 402.377 22.8176   3
   1   0  11 442.537 23.3946   2
  -1   0 -11 395.460 22.6830   1
  -1   0 -11 385.142 23.0107   2
  -1   0 -11 406.174 22.0448   4
  -1   0 -11 452.246 22.9508   3
  -1   0 -11 445.970 21.8564   8
   1   0  11 403.581 22.5653   1
   1   0  12-4.13344 5.50995   1
  -1   0 -12-1.72479 5.48302   1
   1   0  12-1.49936 6.99181   7
  -1   0 -12-2.36524 5.97864   7
  -1   0 -12-5.03880 6.05494   3
  -1   0 -12-3.07287 3.72469   4
   1   0  12-5.04492 7.14149   2
  -1   0 -12-0.14107 6.27120   2
   1   0  12-3.40279 6.31455   3
   1   0  12-6.50341 4.43677   8
  -1   0 -12-2.04574 2.91843   8
   1   0  13 147.616 9.77801   1
   1   0  13 145.494 11.0219   7
  -1   0 -13 130.155 10.1475   7
  -1   0 -13 141.071 8.45417   4
  -1   0 -13 132.357 10.1937   3
  -1   0 -13 124.705 10.4384   2
  -1   0 -13 138.740 9.95386   1
   1   0  13 145.408 11.0365   2
   1   0  13 134.719 10.2822   3
   1   0  13 127.151 8.91357   8
  -1   0 -13 148.639 8.06711   8
  -1   0 -14 8.41144 6.41198   1
   1   0  14 12.5798 6.06107   1
   1   0  14 0.64690 7.88249   7
  -1   0 -14 5.37031 6.62545   7
  -1   0 -14 3.46699 3.96034   4
  -1   0 -14 4.51437 6.97371   3
  -1   0 -14 9.20382 7.09577   2
   1   0  14 4.91610 7.66928   2
   1   0  14-2.73321 7.15045   3
   1   0  14 8.72920 5.11276   8
  -1   0 -14 2.37040 2.89002   8
   1   0  15 1198.47 67.6915   1
   1   0  15 1366.29 68.3133   7
  -1   0 -15 1255.22 68.0191   7
  -1   0 -15 1230.48 68.0277   3
   1   0  15 1217.64 67.9467   3
  -1   0 -15 1383.69 66.8762   8
  -1   0 -15 1266.89 68.0263   1
   1   0  15 1348.28 68.5305   2
   1   0  15 1175.52 67.2516   8
   1   0  16-13.7182 7.23907   1
  -1   0 -16-12.2128 8.73521   1
   1   0  16-0.93753 9.37057   7
  -1   0 -16-2.53802 7.83533   7
   1   0  16-1.87873 9.45513   2
   1   0  16-3.27757 8.48068   3
   1   0  16-0.52252 5.99988   8
  -1   0 -16-1.85003 3.14202   8
   1   0  17 88.7046 9.34056   1
   1   0  17 81.5434 11.3994   7
  -1   0 -17 92.9716 10.1581   7
  -1   0 -17 84.5392 11.0470   3
   1   0  17 87.4796 11.5878   2
   1   0  17 72.5164 10.7564   3
   1   0  17 73.1049 9.72533   9
   1   0  17 72.0572 7.96009   8
  -1   0 -17 87.6399 5.61791   8
   1   0  18 2.78205 8.18618   1
   1   0  18-4.49636 10.5432   7
  -1   0 -18 7.77103 8.73407   7
  -1   0 -18 23.5251 10.6706   3
  -1   0 -18 15.6252 9.89371   1
   1   0  18-0.57946 10.8777   2
   1   0  18 6.20043 9.75140   3
  -1   0 -18 4.18606 3.27329   8
   1   0  18 29.9789 9.24015   9
   1   0  18 3.08916 6.62180   8
   1   0  19 209.444 16.5915   2
   1   0  19 227.054 15.9659   9
   1   0  19 200.006 14.5199   8
   1   0  19 204.886 16.7172   3
  -1   0 -19 248.778 16.5522   7
  -1   0 -19 258.232 17.3237   3
  -1   0 -19 231.774 16.9949   1
   1   0  19 273.044 18.3093   2
   1   0  19 213.591 15.6144   1
  -1   0 -19 251.117 12.8949   8
   1   0  20 26.9242 10.1893   2
   1   0  20-0.55389 9.49927   9
   1   0  20 17.9749 7.29012   8
  -1   0 -20 13.1587 9.97497   1
   1   0  20 10.1028 11.9696   2
  -1   0 -20-3.26620 10.9809   3
   1   0  20 19.4236 10.3157   5
  -1   0 -20 21.0231 9.55663   7
   1   0  20 18.3012 8.93778   1
  -1   0 -20 4.86916 3.46666   8
   1   0  21 1039.48 60.8517   9
  -1   0 -21 1068.87 61.5467   1
   1   0  21 1185.67 62.0967   2
   1   0  21 1295.01 61.8540   5
  -1   0 -21 1098.99 61.3541   3
  -1   0 -21 1111.85 61.1646   7
   1   0  21 975.155 60.6750   1
  -1   0 -21 1187.61 59.2320   8
  -1   0 -22 4.44369 10.1633   7
  -1   0 -22 17.6959 11.6816   1
   1   0  22 8.77890 12.6509   2
   1   0  22-2.52735 10.7547   5
   1   0  22-8.15960 9.97794   9
  -1   0 -22-2.70096 3.49872   8
  -1   0 -23 357.776 17.2148   7
  -1   0 -23 245.689 18.3197   1
   1   0  23 279.783 19.5408   2
   1   0  23 265.822 17.9782   5
   1   0  23 174.334 16.2773   9
  -1   0 -23 194.049 12.1861   8
   1   0  24-7.96813 12.0725   5
   1   0  24 11.0443 10.6530   9
   1   0  24 3.23848 13.5116   2
  -1   0 -24-13.2890 13.0597   1
  -1   0 -24 7.67761 10.4644   7
   1   0  25 9.35012 12.4536   5
   1   0  25 4.41969 10.7280   9
  -1   0 -25 6.34804 13.6396   1
   1   0  25 14.5619 14.4543   2
  -1   0 -25 17.7722 10.8658   7
   1   0  26 10.4969 13.0646   5
   1   0  26 1.35641 11.4478   9
  -1   0 -26 11.9377 13.8419   1
   1   0  26 12.4633 15.0663   2
  -1   0 -26 19.0414 11.3211   7
   1   0  27 18.1755 11.9316   9
  -1   0 -27 29.3163 15.2546   1
  -1   0 -27 16.4759 11.5812   7
  -1   0 -28 19.0769 12.1289   7
  -1   0 -29 208.412 18.0158   7
  -1   0 -30-7.54157 13.5023   7
  -1   1  31 154.924 17.7055   9
   1   1 -31 215.522 18.8719   7
  -1   1  30 8.85056 12.9486   9
  -1  -1  30 17.2962 13.2073   9
   1   1 -30 33.6738 13.8605   7
   1  -1 -30-10.3047 13.9191   7
  -1   1  29 16.8064 12.7471   9
   1   1 -29 30.2937 13.3080   7
   1  -1 -29 29.7398 13.4675   7
  -1   1  28 2.11774 11.8325   9
   1   1 -28 17.1777 12.8972   7
   1  -1 -28 14.6855 12.8212   7
   1   1 -27 105.853 14.7878   7
   1  -1 -27 133.971 14.8676   7
  -1   1  26 87.0114 14.5443   5
   1  -1 -26 92.2268 13.6931   7
   1   1 -26 102.059 13.7356   7
  -1   1  26 83.3948 16.6984   2
  -1  -1  26 90.6114 16.7067   2
   1  -1 -26 78.6833 16.2514   1
  -1  -1  25 27.5450 13.4382   5
   1  -1 -25 116.069 12.8553   7
   1   1 -25 36.3921 12.1853   7
   1   1 -25 16.4790 14.8306   1
   1  -1 -25 76.3832 15.1189   1
  -1   1  25 88.5544 15.3192   2
  -1  -1  25 37.6516 15.1533   2
  -1  -1  24 2.78586 12.1099   5
   1  -1 -24 1.91027 10.9741   7
   1   1 -24-3.49484 11.2810   7
  -1   1  24-1.71473 13.8111   2
   1   1 -24 1.57382 13.3473   1
   1  -1 -24-6.28419 13.3001   1
  -1  -1  24-3.49500 14.2705   2
  -1  -1  23 33.0032 12.0070   5
   1  -1 -23 51.9173 10.8798   7
   1   1 -23 30.8078 11.0333   7
  -1  -1  23 28.1773 13.9397   2
  -1   1  23 32.7169 13.6827   2
   1   1 -23 23.7431 13.5410   1
   1  -1 -23 18.8106 12.7166   1
  -1  -1  22 15.5546 11.3534   5
   1   1 -22 17.1050 10.7688   7
   1  -1 -22 21.2108 10.4512   7
  -1   1  22 35.2729 13.2140   2
  -1  -1  22 24.9922 13.3846   2
   1   1 -22 0.87552 12.5385   1
   1  -1 -22 18.5129 12.4297   1
  -1   1  21 110.961 12.7269   3
  -1   1  21 170.950 15.9252   2
  -1  -1  21 153.667 15.8521   2
   1  -1 -21 122.527 14.8141   1
   1   1 -21 141.518 15.3032   1
   1  -1 -21 156.984 13.7656   7
   1   1 -21 159.340 13.9618   7
   1   1 -20 19.1201 10.2080   7
   1  -1 -20 9.44163 9.74632   7
   1  -1 -20 13.4592 11.6488   1
  -1  -1  20 15.7561 12.1071   2
   1   1 -20 15.4558 12.0751   1
  -1   1  20 22.6404 12.3315   2
  -1  -1  20 14.7417 9.50754   3
  -1   1  20 8.19965 9.16955   3
  -1  -1  20 19.6674 9.33694   1
  -1   1  20 3.54987 9.59361   1
  -1  -1  20 8.64872 5.53550   8
  -1   1  20 14.3226 5.51725   8
  -1  -1  19 211.880 13.9180   8
  -1   1  19 223.888 13.9558   8
  -1  -1  19 313.511 19.0566   2
   1  -1 -19 251.868 18.4318   1
  -1   1  19 273.094 18.6835   2
   1   1 -19 251.350 18.4628   1
  -1  -1  19 227.719 16.4537   3
  -1   1  19 210.898 16.2716   3
   1  -1 -19 273.055 17.2199   7
   1   1 -19 258.255 17.2986   7
  -1  -1  19 264.791 16.7213   1
  -1   1  19 278.061 16.7241   1
  -1   1  19 290.233 17.5504   2
  -1   1  18 127.169 9.00277   8
  -1  -1  18 119.255 8.96835   8
   1   1 -18 155.101 14.2470   1
   1  -1 -18 140.646 13.8356   1
  -1  -1  18 171.031 14.6372   2
  -1   1  18 172.300 14.2798   2
   1  -1 -18 163.275 12.7229   7
   1   1 -18 144.870 12.7648   7
  -1   1  18 112.422 11.8089   3
  -1  -1  18 126.726 12.0759   3
  -1  -1  18 167.270 12.1101   1
  -1   1  18 149.297 12.3168   1
  -1   1  18 172.684 13.2144   2
  -1   1  17 0.13465 4.42892   8
  -1  -1  17 10.1874 4.51290   8
  -1   1  17 7.85728 8.07562   3
   1   1 -17 15.3779 8.78531   7
   1  -1 -17 0.14361 8.65793   7
  -1  -1  17-2.06413 8.59892   3
  -1   1  17-3.19171 8.91250   2
  -1  -1  17 26.3599 8.45472   1
  -1   1  17 4.39305 7.96226   1
  -1  -1  17 9.25870 10.4622   2
  -1   1  17 4.24533 10.4851   2
   1   1 -17 3.75755 10.3929   1
   1  -1 -17 4.48267 9.87768   1
  -1  -1  16 16.2498 10.2524   7
  -1   1  16 9.07900 9.77488   7
   1  -1 -16 13.1175 8.24146   7
   1   1 -16 16.0944 8.33428   7
  -1  -1  16 18.0486 8.40760   3
  -1   1  16 17.2444 7.91709   3
  -1   1  16 24.2030 8.64214   2
   1   1 -16 17.6485 8.52039   2
   1  -1 -16 29.4642 9.75272   1
   1   1 -16 24.2268 9.79609   1
  -1  -1  16 14.9143 9.86950   2
  -1   1  16 22.6528 9.65752   2
  -1  -1  16 14.5537 8.08271   1
  -1   1  16 14.7984 7.97044   1
  -1  -1  16 9.03657 4.07179   8
  -1   1  16 11.2813 4.13198   8
  -1   1  15 15.7605 3.75505   8
  -1   1  15 19.5313 8.80814   7
  -1  -1  15 15.7220 9.34700   7
   1   1 -15 21.3801 7.85824   7
   1  -1 -15 23.5880 7.89374   7
  -1  -1  15 13.4656 7.67166   3
  -1   1  15 4.09664 7.17029   3
  -1   1  15 23.1607 8.16099   2
  -1   1  15 18.8376 8.55499   2
   1  -1 -15 18.4648 8.70062   1
   1   1 -15 14.2005 9.09602   1
  -1  -1  15 19.1969 9.41144   2
   1   1 -15 26.3669 8.03364   2
  -1  -1  15 34.2317 7.59065   1
  -1   1  15 14.9679 7.32035   1
  -1  -1  15 12.9965 3.75486   8
   1   1 -14 133.429 7.19194   8
   1  -1 -14 129.662 7.31884   8
  -1  -1  14 133.621 11.5955   7
  -1   1  14 136.287 11.2206   7
   1   1 -14 137.660 10.5162   7
   1  -1 -14 122.359 10.1310   7
  -1  -1  14 124.786 10.1679   3
  -1   1  14 128.280 9.88281   3
  -1   1  14 119.021 10.4362   2
   1   1 -14 112.002 10.4839   2
   1   1 -14 128.764 11.4340   1
  -1   1  14 126.329 11.2199   2
  -1  -1  14 132.256 11.5251   2
  -1  -1  14 154.304 10.1533   1
  -1   1  14 116.889 9.86952   1
  -1   1  14 121.148 7.55963   8
  -1  -1  14 111.338 7.51046   8
  -1  -1  13 1.96330 8.30130   7
  -1   1  13 4.01034 7.94605   7
   1   1 -13 2.33350 7.04167   7
   1  -1 -13-0.72750 6.75872   7
  -1  -1  13 15.2750 7.13092   3
  -1   1  13 7.07253 6.08098   3
  -1  -1  13 32.4797 7.18858   1
  -1   1  13 7.97949 6.46571   1
   1  -1 -13 10.4099 7.33649   1
   1   1 -13 4.09531 7.62032   1
  -1  -1  13 13.6115 8.30441   2
  -1   1  13 5.32304 7.77508   2
  -1   1  13 6.43561 3.03882   8
   1   1 -13 14.6534 2.52160   8
   1  -1 -13 8.85242 2.76928   8
  -1  -1  13 4.78006 3.06259   8
   1   1 -12 141.843 10.4011   7
  -1   1  12 145.262 11.0939   7
  -1  -1  12 142.413 11.3848   7
   1  -1 -12 129.497 10.2365   7
  -1  -1  12 141.561 10.2321   3
  -1   1  12 123.976 9.71809   3
  -1   1  12 148.994 10.1188   1
  -1  -1  12 141.023 10.0779   1
   1   1 -12 151.827 11.0019   1
  -1   1  12 153.772 10.9926   2
  -1  -1  12 145.493 11.4484   2
   1  -1 -12 140.569 10.6482   1
   1   1 -12 138.834 7.54761   8
   1  -1 -12 132.325 7.69772   8
  -1   1  12 141.946 7.77125   8
  -1  -1  12 124.547 7.73304   8
  -1  -1  11 750.316 41.5288   7
   1   1 -11 703.484 41.2203   7
  -1   1  11 736.333 41.4068   7
   1  -1 -11 769.137 41.2928   7
  -1  -1  11 887.832 41.2381   3
  -1   1  11 949.316 41.1963   3
  -1  -1  11 758.817 41.0181   1
  -1   1  11 788.094 41.0529   1
   1   1 -11 774.358 41.5255   1
   1  -1 -11 917.419 41.6261   1
  -1   1  11 836.825 41.5556   2
  -1  -1  11 728.418 41.5732   2
  -1   1  11 726.068 40.0810   8
   1   1 -11 790.145 40.0381   8
  -1  -1  11 731.938 40.0616   8
   1  -1 -10 6.63326 5.58837   7
   1   1 -10 9.79982 5.74506   7
  -1   1  10 1.44956 2.33812   4
  -1  -1  10 3.95562 7.03871   7
  -1   1  10 6.80810 6.49445   7
  -1   1  10-1.73114 5.66896   1
  -1  -1  10-8.82866 6.11505   1
  -1   1  10 5.69331 2.09179   8
  -1  -1  10 6.30250 2.10941   8
  -1   1  10 6.32679 6.55294   2
   1   1 -10-14.5608 7.55700   1
  -1  -1  10 14.0060 7.08528   2
   1  -1  -9 657.900 32.3347   7
  -1   1   9 597.310 31.9957   3
  -1  -1   9 488.696 32.1927   3
  -1   1   9 548.804 31.1475   4
   1   1  -9 600.768 32.2743   7
  -1   1   9 625.485 32.3909   7
  -1  -1   9 617.140 32.4928   7
  -1   1   9 610.343 32.0968   1
  -1  -1   9 637.756 31.1561   8
  -1   1   9 621.413 31.1784   8
   1   1  -9 560.670 32.4397   1
  -1   1   9 615.483 32.3149   2
  -1  -1   9 588.303 32.1529   1
   1  -1  -8 1413.94 74.4421   7
  -1   1   8 1503.65 74.2168   3
  -1  -1   8 1493.42 74.3481   3
  -1   1   8 1455.61 74.4982   7
  -1  -1   8 1478.39 74.5991   7
  -1   1   8 1384.74 74.2722   1
  -1  -1   8 1406.86 73.6383   8
  -1   1   8 1408.39 73.6693   8
  -1  -1   8 1440.24 74.3887   1
  -1  -1   7 17.4328 6.88153   7
  -1   1   7 23.3601 6.02621   7
  -1   1   7 28.9798 2.10681   8
  -1  -1   7 23.3855 1.88288   8
  -1   1   7 21.9305 5.05716   3
  -1   1   6 14.9389 5.94866   7
  -1  -1   6 7.63025 6.70523   7
  -1   1   6 28.1016 2.35948   8
  -1  -1   6 34.7194 2.02035   8
  -1  -1   6 14.3480 5.57402   1
   1  -1  -5 2370.50 124.395   8
  -1   1   5 2319.06 124.356   8
  -1  -1   5 2463.94 124.306   8
   1   1  -5 2384.54 124.825   2
   1  -1  -4 514.092 25.8700   8
   1   1  -4 487.863 26.4300   2
   1  -1  -4 445.299 26.3580   1
   1   1  -3 1648.82 90.4089   7
   1  -1  -3 1816.79 90.4248   1
   1   1  -3 1858.86 90.4138   2
   1  -1  -3 1732.51 90.1453   8
  -1   1   3 1716.84 90.1281   8
  -1   1   1 6252.21 317.904   2
  -1   1   1 6004.32 317.949   1
   1  -1   1 2013.38 104.323   3
  -1   1  -2 37.2866 4.07908   2
   1  -1   2 37.3656 3.81443   2
  -1   1  -2 35.5121 3.96436   5
  -1  -1  -2 51.6659 4.16173   4
  -1  -1  -2 68.1923 4.01507   1
   1   1   2 72.7244 4.20827   1
  -1   1  -2 64.9678 4.53785   8
  -1  -1  -3 781.547 38.8713   1
   1   1   3 798.243 38.9130   1
  -1   1  -3 748.158 38.7598   1
   1   1   3 580.648 38.7851   2
   1  -1   3 738.895 38.9318   7
  -1   1  -3 752.574 38.9298   7
   1  -1   3 810.821 38.9405   5
  -1   1  -3 761.365 38.8993   5
   1   1   3 729.950 38.8949   4
  -1  -1  -3 686.584 38.8807   4
   1   1   3 748.292 38.8553   2
  -1   1  -3 770.827 38.9678   2
  -1  -1  -3 749.451 38.9975   3
   1  -1   3 758.123 38.9770   2
  -1  -1  -3 786.519 38.8318   8
   1  -1   3 755.375 38.9242   8
  -1   1  -3 810.577 38.9161   8
   1   1   4 202.423 10.8546   7
  -1   1  -4 202.573 11.1510   7
   1  -1   4 212.742 11.2587   7
  -1  -1  -4 176.442 10.7557   7
   1  -1   4 203.247 11.0247   5
  -1   1  -4 215.906 11.0334   4
  -1  -1  -4 179.067 10.8098   4
   1   1   4 211.119 10.8594   4
   1  -1   4 203.884 11.2615   2
  -1   1  -4 177.121 11.1492   2
   1   1   4 175.021 10.9770   2
  -1  -1  -4 199.812 11.1363   3
   1  -1   4 203.198 10.6865   1
   1   1   4 204.614 10.9441   1
  -1  -1  -4 198.764 10.8098   1
  -1   1  -4 184.647 10.7069   1
   1   1   4 201.788 10.8416   8
   1  -1   4 175.489 10.8855   8
  -1   1  -4 184.764 10.8081   8
  -1  -1  -4 226.507 10.7108   8
  -1  -1  -4 204.837 10.9606   9
  -1   1  -5 183.697 11.2185   7
   1  -1   5 195.497 11.2451   7
   1   1   5 166.531 10.8356   7
  -1  -1  -5 172.789 10.7854   7
  -1  -1  -5 205.200 10.6593   4
  -1   1  -5 208.879 10.8533   4
   1  -1   5 206.234 11.0280   5
   1   1   5 210.444 10.7873   4
   1  -1   5 206.281 11.4021   2
   1   1   5 181.905 11.0462   2
  -1   1  -5 197.352 11.1885   2
  -1  -1  -5 200.909 11.0269   3
   1  -1   5 177.970 10.6031   1
  -1   1  -5 168.040 10.5533   1
  -1  -1  -5 190.298 10.6628   1
   1   1   5 188.660 10.7424   1
  -1   1  -5 194.899 10.6319   8
   1   1   5 178.806 10.6746   8
  -1  -1  -5 200.379 10.4817   8
   1  -1   5 195.097 10.8766   8
   1   1   6 1444.35 76.8027   7
  -1   1  -6 1422.02 76.8525   7
   1  -1   6 1489.12 76.9193   7
  -1  -1  -6 1451.74 76.7872   7
   1   1   6 1537.58 76.7334   4
  -1  -1  -6 1508.99 76.6557   4
  -1   1  -6 1431.80 76.7265   4
  -1   1  -6 1466.20 76.9402   2
   1   1   6 1482.83 76.9000   2
   1  -1   6 1540.62 77.0055   2
   1   1   6 1479.20 76.8736   3
  -1  -1  -6 1579.41 76.8138   3
   1   1   6 1430.88 76.7293   1
  -1   1  -6 1334.56 76.6849   1
   1  -1   6 1472.98 76.6805   1
  -1  -1  -6 1476.81 76.7399   1
   1  -1   6 1404.08 76.6747   8
  -1   1  -6 1481.96 76.6095   8
   1   1   6 1497.93 76.6664   8
  -1  -1  -6 1547.26 76.5753   8
   1   1   6 1508.76 76.7743   9
   1  -1   7 1028.85 55.8651   7
   1   1   7 1068.90 55.7617   7
  -1   1  -7 1075.43 55.8049   7
  -1  -1  -7 1027.06 55.7084   7
   1   1   7 1126.19 55.6166   4
  -1  -1  -7 1117.24 55.5018   4
  -1   1  -7 1085.40 55.7185   3
  -1   1  -7 1013.02 55.5621   4
  -1  -1  -7 1121.52 55.6991   3
   1  -1   7 1088.38 55.9502   2
  -1   1  -7 978.702 55.8360   2
   1   1   7 1136.31 55.8811   2
   1   1   7 1086.76 55.7823   3
  -1   1  -7 997.726 55.6061   1
  -1  -1  -7 1038.89 55.6644   1
   1   1   7 1076.83 55.6256   1
   1  -1   7 1077.61 55.5990   1
   1  -1   7 1037.41 55.5275   8
   1   1   7 1013.79 55.6513   9
   1   1   7 1002.42 55.4950   8
  -1  -1  -7 1112.33 55.4173   8
  -1   1  -7 1106.94 55.4398   8
   1  -1   8 83.1198 7.43464   7
  -1   1  -8 82.0820 6.98305   7
   1   1   8 79.4467 6.78192   7
  -1  -1  -8 87.9576 6.61066   7
  -1   1  -8 86.9766 6.03546   4
  -1   1  -8 96.8477 6.78373   3
  -1  -1  -8 85.2622 5.72759   4
  -1  -1  -8 96.2789 6.51304   3
   1   1   8 87.2883 6.06112   4
   1   1   8 84.6844 7.15646   2
   1  -1   8 92.3732 7.14746   2
  -1   1  -8 85.2794 7.17621   2
   1   1   8 87.2075 6.89265   3
   1   1   8 95.7867 6.39365   9
  -1  -1  -8 86.9179 5.35306   8
  -1   1  -8 93.2885 5.46614   8
   1  -1   8 78.1933 5.98114   8
   1   1   8 90.0490 5.85980   8
   1  -1   8 87.1391 6.15595   1
   1   1   8 73.8981 6.26463   1
  -1   1  -8 82.0445 6.18234   1
  -1  -1  -8 78.2641 6.16429   1
   1  -1   9 1643.67 83.6247   1
  -1  -1  -9 1523.91 83.6425   1
   1   1   9 1585.51 83.6374   1
  -1   1  -9 1520.51 83.7910   7
   1   1   9 1653.88 83.8328   7
   1  -1   9 1665.31 83.9481   7
  -1  -1  -9 1583.84 83.7587   7
  -1   1  -9 1585.17 83.4773   4
   1   1   9 1588.12 83.5213   4
  -1  -1  -9 1643.96 83.6757   3
  -1   1  -9 1711.05 83.7824   3
  -1  -1  -9 1583.84 83.3940   4
  -1   1  -9 1554.67 83.6809   1
  -1   1  -9 1416.17 83.8423   2
   1   1   9 1548.10 83.8974   2
   1  -1   9 1746.69 84.0861   2
   1   1   9 1636.30 83.7996   3
  -1   1  -9 1695.59 83.3276   8
   1   1   9 1621.71 83.6608   9
   1   1   9 1595.90 83.4357   8
   1  -1   9 1561.96 83.4438   8
  -1  -1  -9 1623.01 83.3056   8
  -1  -1 -10 130.052 8.86690   1
   1   1  10 130.513 8.84237   1
   1  -1  10 129.177 8.75954   1
  -1   1 -10 122.667 9.40956   7
   1   1  10 130.746 9.71604   7
   1  -1  10 142.218 10.0616   7
  -1  -1 -10 126.292 9.21588   7
  -1  -1 -10 133.444 9.09709   3
  -1  -1 -10 139.489 8.12017   4
   1   1  10 144.915 8.58796   4
  -1   1 -10 132.327 9.59704   3
  -1   1 -10 138.344 8.39465   4
  -1   1 -10 134.176 9.10928   1
  -1   1 -10 128.297 9.68198   2
   1   1  10 150.988 9.96648   2
   1  -1  10 157.460 9.96284   2
   1   1  10 126.844 9.48288   3
   1  -1  10 131.355 9.61003   3
   1  -1  10 127.782 8.44685   8
   1   1  10 135.614 8.38092   8
   1   1  10 137.155 9.03522   9
  -1   1 -10 138.339 7.77754   8
  -1  -1 -10 135.197 7.73370   8
   1   1  11 37.9650 5.77095   1
  -1   1 -11 32.9474 6.01975   1
  -1  -1 -11 41.2706 5.95933   1
   1  -1  11 40.4055 5.76496   1
   1   1  11 36.3501 6.95603   7
   1  -1  11 33.6147 7.38589   7
  -1  -1 -11 38.4593 5.93897   7
  -1   1 -11 31.3424 6.38399   7
  -1   1 -11 40.5679 4.64969   4
  -1   1 -11 36.2428 6.41990   3
   1   1  11 36.9983 4.92290   4
  -1  -1 -11 40.3425 4.21356   4
  -1  -1 -11 36.1692 6.44269   3
   1   1  11 41.1100 7.29551   2
  -1   1 -11 31.6917 6.62641   2
   1  -1  11 39.2666 7.41268   2
   1  -1  11 31.4790 6.52831   3
   1   1  11 35.0952 6.46547   3
  -1   1 -11 40.0955 3.77512   8
   1   1  11 29.8861 5.76900   9
   1   1  11 40.6317 4.85256   8
   1  -1  11 38.1055 4.95307   8
  -1  -1 -11 39.7255 3.53821   8
   1  -1  12 9.29979 5.43239   1
   1   1  12 11.5981 5.68727   1
  -1   1 -12 16.1763 6.07183   1
  -1  -1 -12 10.5684 5.45353   1
   1   1  12 15.5389 6.82721   7
   1  -1  12 10.5616 7.21947   7
  -1  -1 -12 19.4983 6.01862   7
  -1   1 -12 19.3516 6.24177   7
  -1  -1 -12 13.9017 6.02631   3
  -1   1 -12 13.1186 4.22177   4
  -1   1 -12 12.5312 6.38144   3
   1   1  12 14.6098 7.00090   2
   1  -1  12 9.41418 7.36880   2
  -1   1 -12 12.2266 6.56117   2
   1  -1  12 12.8772 6.31775   3
   1   1  12 8.88163 6.39993   3
   1   1  12 10.3941 5.54038   9
   1  -1  12 11.2747 4.60168   8
   1   1  12 13.2489 4.51517   8
  -1  -1 -12 17.7572 3.04499   8
  -1   1 -12 15.0758 3.13454   8
   1  -1  13 147.994 9.73292   1
   1   1  13 134.872 9.68925   1
   1  -1  13 135.239 11.0426   7
   1   1  13 146.808 10.5864   7
  -1   1 -13 132.625 10.0602   7
  -1  -1 -13 148.029 10.1556   7
  -1  -1 -13 144.727 10.0604   3
  -1   1 -13 140.388 10.5096   3
  -1   1 -13 142.359 8.54315   4
  -1   1 -13 111.538 10.2970   2
   1  -1  13 135.794 11.0378   2
  -1   1 -13 150.281 10.0733   1
   1   1  13 152.366 10.8410   2
  -1  -1 -13 132.473 9.74923   1
   1  -1  13 133.385 10.2806   3
   1   1  13 128.326 10.1713   3
   1   1  13 125.802 8.72446   8
   1   1  13 133.821 9.77857   9
   1  -1  13 115.403 8.84366   8
  -1  -1 -13 145.727 7.85229   8
  -1   1 -13 130.435 7.88181   8
   1   1  14 43.1551 6.79674   1
   1  -1  14 57.0522 6.79714   1
  -1   1 -14 53.8342 7.78861   1
  -1  -1 -14 35.2387 7.03376   1
   1   1  14 51.1529 8.36601   7
   1  -1  14 45.1257 8.58139   7
  -1  -1 -14 47.2847 7.41111   7
  -1   1 -14 51.3113 7.56068   7
  -1  -1 -14 42.5088 7.47416   3
  -1   1 -14 38.6641 7.93566   3
  -1   1 -14 52.7640 4.97860   4
   1  -1  14 51.6656 8.81625   2
  -1   1 -14 45.1785 7.93415   2
   1   1  14 43.9266 8.46721   2
   1  -1  14 53.2836 7.78917   3
   1   1  14 38.7367 7.70809   3
   1   1  14 46.3405 5.79761   8
   1   1  14 42.1303 7.05172   9
   1  -1  14 44.5744 5.82301   8
  -1   1 -14 47.4112 4.08699   8
  -1  -1 -14 45.5332 3.90911   8
  -1   1 -15 112.719 6.41104   8
  -1  -1 -15 97.5605 6.45969   8
  -1   1 -15 71.8465 9.47734   7
   1  -1  15 72.1270 10.7754   7
   1   1  15 84.9934 10.5048   7
  -1  -1 -15 122.324 9.81052   7
  -1   1 -15 79.5661 7.06440   4
  -1   1 -15 4.19824 11.1859   3
  -1  -1 -15 51.4402 10.2531   3
  -1  -1 -15 195.509 10.2092   1
   1   1  15 91.1817 10.5774   2
  -1   1 -15 74.1412 9.76587   2
   1  -1  15 72.1824 11.0281   2
   1  -1  15 90.1158 10.3350   3
   1   1  15 131.435 10.3070   3
   1   1  15 103.479 8.05707   8
   1   1  15 128.415 9.78417   9
   1  -1  15 63.6327 7.90313   8
   1  -1  15 119.011 9.08854   1
   1   1  15 200.937 9.77330   1
  -1   1 -16 7.39561 2.98007   8
  -1  -1 -16 6.24793 3.08371   8
   1   1  16 8.22314 8.18301   2
   1  -1  16 11.7320 9.63189   7
   1   1  16 8.06360 9.26095   7
  -1   1 -16 6.79032 7.95526   7
  -1  -1 -16 3.72546 7.53027   7
  -1   1 -16 7.92500 4.39852   4
   1  -1  16 10.9201 8.08498   5
  -1   1 -16 11.7167 8.30537   2
  -1   1 -16-3.45645 8.90833   1
   1  -1  16 5.14542 9.50698   2
   1   1  16 8.75519 9.24610   2
   1   1  16 0.88482 8.64143   3
   1  -1  16 0.05175 8.51974   3
   1   1  16 2.11197 7.41187   9
   1   1  16-1.74721 5.88571   8
   1  -1  16 12.4058 6.07654   8
  -1  -1 -16-3.38657 8.14046   1
   1   1  16-2.71751 7.23537   1
   1  -1  16 11.5015 7.13967   1
  -1  -1 -17 110.939 6.54995   8
  -1   1 -17 105.284 6.45289   8
   1   1  17 127.921 11.1619   2
   1  -1  17 98.1968 12.2783   7
   1   1  17 97.8385 11.6905   7
  -1  -1 -17 96.2426 10.3946   7
  -1   1 -17 104.532 10.5428   7
  -1  -1 -17 100.928 11.1907   3
   1  -1  17 111.605 11.1161   5
  -1   1 -17 95.5164 11.7894   3
  -1  -1 -17 105.853 10.7115   1
  -1   1 -17 98.9933 10.8398   2
   1   1  17 118.725 12.1330   2
   1  -1  17 112.079 12.3939   2
  -1   1 -17 110.472 11.3311   1
   1  -1  17 88.3659 11.1468   3
   1   1  17 89.5861 11.1582   3
   1   1  17 91.6919 9.90577   9
   1   1  17 96.2311 8.60695   8
   1  -1  17 93.8074 8.67884   8
   1  -1  17 101.304 9.91685   1
   1   1  17 95.0233 9.97879   1
  -1   1 -18 15.7995 3.49510   8
  -1  -1 -18 13.4560 3.53251   8
   1   1  18 10.0530 9.31802   2
   1   1  18-3.30039 10.5627   7
  -1   1 -18 29.2974 9.24038   7
  -1  -1 -18-1.79784 8.61441   7
  -1   1 -18 68.3471 11.4030   3
   1  -1  18 29.4316 9.83818   5
  -1  -1 -18 51.4764 10.2358   3
   1   1  18 13.9872 10.7031   2
  -1   1 -18 37.9219 9.62882   1
   1  -1  18 21.3046 11.2487   2
   1   1  18 13.8473 10.0005   3
   1  -1  18 22.6858 9.95065   3
   1  -1  18 34.8753 8.40613   1
  -1  -1 -18 19.2098 9.70199   1
   1   1  18 13.5996 8.21952   1
   1   1  18 45.3585 9.11700   9
   1   1  18 4.57495 6.68987   8
   1  -1  18 24.2392 6.94577   8
   1   1  19 138.610 11.3509   2
   1  -1  19 55.8039 9.82641   9
   1   1  19 55.3569 8.02080   8
   1  -1  19 76.0554 8.22953   8
   1   1  19 49.8928 9.86446   9
   1  -1  19 40.4099 10.8090   3
   1   1  19 33.2939 11.0652   3
   1   1  19 80.7929 12.0085   2
   1  -1  19 70.6096 12.6169   2
  -1   1 -19 95.6242 11.4241   1
  -1   1 -19 99.7756 10.4102   7
  -1  -1 -19 104.389 10.1405   7
  -1  -1 -19 23.0297 11.0989   3
  -1   1 -19 68.1801 12.3292   3
   1  -1  19 81.1498 11.1094   5
  -1  -1 -19 51.4322 5.10325   8
  -1   1 -19 71.4980 5.01069   8
   1   1  19 66.4530 9.59214   1
   1  -1  19 109.239 9.92141   1
   1   1  20 68.7512 11.3124   2
   1   1  20 54.8774 10.0198   9
   1   1  20 48.8870 8.05316   8
   1  -1  20 54.9118 8.25073   8
   1  -1  20 67.3960 10.4377   9
   1   1  20 47.9000 11.2419   3
  -1  -1 -20 65.9279 11.1934   1
   1   1  20 76.0482 12.5220   2
  -1   1 -20 64.2076 11.9011   1
   1  -1  20 78.4185 13.1011   2
  -1   1 -20 59.6835 11.7096   3
   1  -1  20 83.5800 11.3486   5
  -1  -1 -20 61.1971 11.6348   3
  -1  -1 -20 51.9710 10.2758   7
  -1   1 -20 74.5378 10.5059   7
   1  -1  20 61.8044 9.75730   1
   1   1  20 60.0126 9.84535   1
  -1  -1 -20 67.7682 5.00856   8
  -1   1 -20 66.9246 4.91939   8
   1  -1  21 122.662 16.1147   9
   1   1  21 212.614 16.5604   9
   1  -1  21 189.854 18.4696   2
  -1  -1 -21 446.736 18.8733   1
   1   1  21 454.567 19.4727   2
  -1   1 -21 173.645 17.4930   1
  -1  -1 -21 151.907 17.1371   3
   1  -1  21 176.009 17.1185   5
  -1   1 -21 216.433 16.7460   7
   1  -1  21 145.637 15.7930   1
  -1   1 -21 195.855 12.7410   8
  -1  -1 -21 263.971 12.9046   8
  -1   1 -22 78.9433 10.7165   7
  -1  -1 -22 6.15569 9.69417   7
  -1   1 -22 59.6422 12.4618   1
   1   1  22 4.13986 12.4565   2
  -1  -1 -22 12.0623 11.1634   1
   1  -1  22 51.8403 13.0260   2
   1   1  22 15.5775 10.9903   5
   1  -1  22 55.9920 11.8038   5
   1   1  22 13.6217 9.88120   9
   1  -1  22 22.1330 10.2582   9
  -1   1 -22 35.1508 3.89114   8
  -1  -1 -22 22.1797 4.07499   8
   1  -1  23 556.327 29.6862   5
  -1  -1 -23 472.062 28.3427   7
  -1   1 -23 497.788 28.6098   7
   1  -1  23 502.539 30.1355   2
   1   1  23 545.638 30.2345   2
  -1   1 -23 443.213 29.3964   1
  -1  -1 -23 439.634 29.2584   1
   1   1  23 561.968 29.3577   5
   1  -1  23 419.755 28.2018   9
   1   1  23 410.694 27.9992   9
  -1  -1 -23 479.506 25.3641   8
   1   1  24-1.60060 11.7889   5
   1  -1  24 64.7181 12.8948   5
   1  -1  24 38.0152 11.3009   9
   1   1  24 18.4938 10.9344   9
  -1  -1 -24 10.6803 13.0071   1
  -1   1 -24 67.3177 13.8798   1
   1   1  24 8.26348 13.5851   2
   1  -1  24 64.9707 14.5707   2
  -1  -1 -24 14.0380 10.6499   7
  -1   1 -24 106.384 11.6211   7
   1   1  25 33.2662 12.3153   5
   1  -1  25 34.4147 13.1236   5
   1   1  25 27.3393 10.8331   9
   1  -1  25 3.82395 11.2997   9
  -1  -1 -25 9.94241 13.3788   1
  -1   1 -25 22.8865 13.9598   1
   1   1  25 41.0740 14.4906   2
   1  -1  25 30.8197 14.6572   2
  -1   1 -25 31.6926 11.3526   7
  -1  -1 -25 28.2805 10.9249   7
   1  -1  26 56.4137 13.8693   5
   1   1  26 31.1796 12.9067   5
   1  -1  26 34.6779 12.0187   9
   1   1  26 26.1518 11.7644   9
  -1   1 -26 53.3204 14.5595   1
  -1  -1 -26 16.6112 13.9796   1
   1  -1  26 49.0517 15.2391   2
   1   1  26 33.1772 15.0651   2
  -1   1 -26 57.1317 11.9207   7
  -1  -1 -26 32.6005 11.6230   7
   1  -1  27 14.3446 12.0990   9
  -1   1 -27 12.7430 14.9618   1
  -1   1 -27 16.4381 11.7319   7
  -1  -1 -27 21.2559 11.9604   7
   1  -1  28 32.4894 12.8223   9
  -1  -1 -28 28.2478 12.5070   7
  -1   1 -28 31.2218 12.2942   7
  -1   1 -29 45.0955 13.8519   7
  -1  -1 -29 143.882 14.7067   7
  -1   1 -30 16.2467 13.4686   7
  -1   2  31 53.0809 14.2590   9
   1   2 -31 56.8936 14.8843   7
  -1   2  30 38.1452 13.5545   9
   1   2 -30 56.2563 14.3518   7
  -1   2  29 33.9896 12.7750   9
   1   2 -29 44.1162 13.8304   7
  -1   2  28-0.83893 11.9093   9
   1  -2 -28 25.8849 13.0905   7
   1   2 -28 25.6774 13.0645   7
  -1   2  27 26.0856 11.6550   9
   1   2 -27 33.3258 13.0108   7
   1   2 -26 15.8167 12.4061   7
  -1   2  26 32.8498 15.7000   2
   1  -2 -26 27.1693 14.9090   1
  -1  -2  25 46.2139 13.9322   5
   1  -2 -25 31.5328 11.8997   7
   1   2 -25 57.0118 12.4291   7
  -1  -2  25 52.6618 15.4226   2
  -1   2  25 54.0029 15.0504   2
   1  -2 -25 45.6304 14.5454   1
  -1  -2  24 55.4418 13.0704   5
   1  -2 -24 4.01205 11.0316   7
  -1  -2  24 44.3866 14.8864   2
   1  -2 -24 7.31362 13.5180   1
  -1   2  24 15.2888 13.8159   2
  -1  -2  23 43.7962 12.4822   5
   1  -2 -23 30.2779 11.0519   7
   1   2 -23 47.9831 11.5556   7
  -1  -2  23 33.6866 14.4268   2
  -1   2  23 35.1701 13.5705   2
   1  -2 -23 21.9543 13.0874   1
  -1  -2  22 22.4848 11.4909   5
   1   2 -22 14.1215 12.7083   1
  -1   2  22 25.5783 13.0759   2
   1  -2 -22 8.68320 12.0704   1
  -1  -2  22 10.5343 13.1799   2
   1  -2 -22 18.3609 10.2236   7
   1   2 -22 25.7039 10.9278   7
  -1  -2  21 125.998 13.5923   5
   1   2 -21 117.117 14.5080   1
  -1   2  21 119.760 14.6347   2
  -1  -2  21 126.667 15.5685   2
   1  -2 -21 121.047 13.8538   1
  -1   2  21 82.0752 11.6363   3
   1   2 -21 131.177 13.0202   7
   1  -2 -21 144.468 12.9487   7
   1   2 -20 24.5077 10.2786   7
   1  -2 -20 25.6201 10.2018   7
  -1  -2  20 12.7733 11.0270   5
   1  -2 -20 18.8149 11.4050   1
   1   2 -20 20.4678 12.1344   1
  -1   2  20 32.2663 12.0301   2
  -1  -2  20 24.8175 12.6496   2
  -1  -2  20 16.4753 9.77346   3
  -1   2  20 19.1661 9.25387   3
  -1  -2  20 22.6288 9.61883   1
  -1   2  20 17.9248 5.56724   8
  -1   2  19 37.2104 5.68012   8
  -1  -2  19 17.7371 5.46112   8
  -1   2  19 29.3088 9.31774   3
   1   2 -19 21.3430 12.2746   1
   1  -2 -19 44.9656 11.6820   1
   1   2 -19 30.2141 10.1352   2
  -1   2  19 67.3730 11.8807   2
  -1  -2  19 27.5743 12.6084   2
   1  -2 -19 63.4121 9.86646   7
   1   2 -19 27.6322 10.1924   7
  -1  -2  19 30.2169 10.3864   5
  -1  -2  19 2.84842 9.86178   3
  -1  -2  19 35.8343 9.53736   1
  -1   2  19 84.9666 9.94283   1
  -1   2  18 88.9932 7.05899   8
  -1  -2  18 68.6806 6.97346   8
  -1   2  18 66.6582 10.1388   3
  -1   2  18 117.119 12.8581   2
  -1  -2  18 84.6177 12.9901   2
   1   2 -18 99.2575 11.3385   2
   1  -2 -18 85.1948 12.4285   1
   1   2 -18 78.1750 12.7648   1
  -1  -2  18 105.523 11.9692   5
  -1  -2  18 63.1315 10.7170   3
   1   2 -18 96.7660 11.1747   7
   1  -2 -18 121.258 11.1481   7
  -1   2  18 125.671 11.6512   2
  -1  -2  18 98.1368 10.2822   1
  -1   2  18 109.998 10.8337   1
  -1  -2  17 118.894 8.95134   8
  -1   2  17 137.504 8.99551   8
   1  -2 -17 154.467 13.1461   1
  -1  -2  17 178.529 14.4459   2
  -1   2  17 147.704 13.3999   2
   1   2 -17 153.977 12.5060   2
   1   2 -17 162.550 13.9895   1
   1   2 -17 148.225 12.3722   7
   1  -2 -17 161.326 12.3300   7
  -1  -2  17 151.728 12.0385   3
  -1   2  17 137.100 11.4414   3
  -1   2  17 150.754 12.0649   1
  -1  -2  17 162.745 11.8709   1
  -1   2  17 160.210 12.7001   2
  -1   2  16-0.82024 4.07295   8
  -1   2  16 5.47739 8.38795   2
  -1   2  16-4.38147 9.65976   7
   1  -2 -16-3.49920 8.18123   7
   1   2 -16 2.17882 8.24860   7
  -1  -2  16-13.4876 8.71607   3
  -1   2  16-0.53644 9.43273   2
   1   2 -16 5.57299 8.44140   2
  -1  -2  16-1.21639 10.1318   2
   1   2 -16 1.96033 9.77908   1
   1  -2 -16 1.63216 8.78474   1
  -1   2  16-6.75531 7.43819   3
  -1  -2  16 8.23210 7.87680   1
  -1   2  16-15.6896 8.17256   1
  -1  -2  16-2.53703 4.12472   8
  -1   2  15 306.162 18.6902   7
  -1  -2  15 307.313 19.2846   7
   1   2 -15 295.000 18.2247   7
   1  -2 -15 331.712 18.2405   7
  -1  -2  15 288.842 17.9628   3
  -1   2  15 279.468 17.2933   3
  -1  -2  15 308.356 17.7598   1
  -1   2  15 302.011 17.7893   1
   1   2 -15 283.548 18.2698   2
  -1   2  15 361.829 18.8521   2
   1  -2 -15 325.422 18.7571   1
  -1  -2  15 324.955 19.2223   2
   1   2 -15 305.453 18.8879   1
  -1   2  15 292.632 15.9472   8
  -1  -2  15 261.479 15.8657   8
  -1   2  15 283.169 18.1194   2
  -1   2  14 368.438 19.4178   2
   1   2 -14 328.074 19.3416   7
  -1  -2  14 357.834 20.1581   7
  -1   2  14 337.006 19.5598   7
   1  -2 -14 344.354 19.2575   7
  -1   2  14 316.231 18.4557   3
  -1  -2  14 318.190 18.8934   3
   1   2 -14 314.861 16.9022   8
  -1   2  14 311.019 17.1699   8
  -1   2  14 368.445 19.7302   2
  -1  -2  14 366.161 20.1651   2
   1   2 -14 348.041 19.8502   1
   1   2 -14 279.454 19.1998   2
   1  -2 -14 362.258 19.5771   1
  -1  -2  14 289.215 17.1483   8
  -1  -2  14 332.870 18.7539   1
  -1   2  14 359.446 18.9387   1
  -1   2  13 1211.15 62.6478   2
  -1  -2  13 1269.19 63.1054   7
   1   2 -13 1186.33 62.7331   7
  -1   2  13 1250.90 62.8401   7
   1  -2 -13 1193.80 62.6312   7
  -1   2  13 1073.63 61.4437   4
  -1   2  13 1203.96 62.1611   3
  -1  -2  13 1319.39 62.4765   3
   1   2 -13 1187.78 61.3273   8
  -1   2  13 1230.97 61.4817   8
   1  -2 -13 1295.43 62.7745   1
  -1   2  13 1330.63 63.0260   2
   1   2 -13 1264.32 63.0641   1
  -1  -2  13 1346.74 63.1930   2
  -1  -2  13 1033.02 61.4277   8
  -1   2  13 1285.93 62.4490   1
  -1  -2  13 1353.76 62.5623   1
  -1   2  12 63.6906 7.60007   2
  -1   2  12 54.7228 8.45152   7
  -1  -2  12 60.5934 9.07730   7
   1   2 -12 60.3448 7.73974   7
   1  -2 -12 63.3526 7.45185   7
  -1   2  12 49.1023 4.16924   4
  -1  -2  12 56.4849 7.58099   3
  -1   2  12 55.2079 6.66140   3
  -1   2  12 57.4233 4.08693   8
   1   2 -12 55.7261 3.64750   8
   1   2 -12 58.9162 8.19128   1
  -1   2  12 60.8896 8.01541   2
  -1  -2  12 59.7693 8.87157   2
  -1  -2  12 48.2646 4.04705   8
  -1  -2  12 58.6153 7.46930   1
  -1   2  12 54.0953 7.02816   1
  -1   2  11 1.48269 6.21666   2
  -1  -2  11 2.25884 7.69051   7
  -1   2  11 6.05625 7.16752   7
   1  -2 -11 3.24297 6.01078   7
   1   2 -11 3.95210 6.25629   7
  -1   2  11 5.06259 2.56991   4
  -1   2  11 44.9031 6.38640   3
  -1   2  11 1.38623 2.47733   8
  -1   2  11 4.52757 6.35393   2
  -1  -2  11 4.92572 7.61922   2
   1   2 -11 38.4855 7.87914   1
  -1  -2  11 2.17069 2.44548   8
  -1  -2  11 34.2875 6.75692   1
  -1   2  11 4.75454 5.88025   1
  -1   2  10 849.176 42.9706   2
   1   2 -10 879.663 43.1499   7
  -1   2  10 870.377 43.1261   7
  -1  -2  10 845.708 43.3398   7
   1  -2 -10 850.974 42.9784   7
  -1  -2  10 743.123 42.9956   3
  -1   2  10 716.593 41.8730   4
  -1   2  10 801.786 42.6430   3
  -1   2  10 853.522 41.9033   8
   1   2 -10 809.536 43.2463   1
  -1  -2  10 840.002 42.9522   1
  -1   2  10 892.682 43.1735   2
  -1  -2  10 802.669 41.8558   8
  -1   2  10 838.661 42.7965   1
  -1   2   9 63.4726 6.59091   2
  -1  -2   9 64.2002 7.81805   7
  -1   2   9 64.2035 7.08318   7
   1   2  -9 51.9289 6.64904   7
   1  -2  -9 65.3165 6.38589   7
  -1   2   9 23.1918 6.33983   3
  -1   2   9 55.7420 3.57631   8
   1   2  -9 27.0445 7.34317   1
  -1   2   9 63.8725 6.61986   2
  -1  -2   9 47.4304 7.15444   1
  -1  -2   9 56.3572 3.44480   8
   1  -2  -8 1110.98 57.7941   7
  -1  -2   8 1079.03 57.8731   3
  -1   2   8 1195.70 57.5787   3
  -1   2   8 1068.62 57.0592   8
  -1  -2   8 1167.81 57.9495   1
   1   2  -8 1061.66 58.0030   1
  -1  -2   8 1105.10 58.0616   7
  -1   2   8 1044.41 57.8345   7
  -1  -2   8 1110.52 57.0032   8
  -1   2   7 302.672 17.0095   3
  -1  -2   7 306.276 17.9574   7
  -1   2   7 304.686 16.2957   8
  -1  -2   7 319.484 16.1884   8
  -1  -2   7 283.600 17.5542   1
  -1   2   7 278.129 17.5313   7
  -1   2   6 2975.01 155.044   8
   1  -2  -6 2995.39 155.113   8
  -1  -2   6 3069.57 155.678   1
  -1   2   6 3147.80 155.352   3
  -1   2   6 2819.35 155.559   7
  -1   2   5 376.572 19.2913   8
   1  -2  -5 357.866 19.3842   8
  -1  -2   5 341.353 20.3446   1
   1  -2  -5 401.064 19.9676   1
   1   2  -5 363.581 20.1949   2
  -1   2   5 354.494 20.1096   7
   1   2  -4 217.391 12.6410   2
   1  -2  -4 256.302 12.2296   1
   1  -2  -4 215.636 12.2043   2
   1  -2  -4 204.577 11.6570   8
   1   2  -3 145.275 9.60734   7
  -1   2   3 144.334 8.53828   8
   1  -2  -3 202.471 9.01099   1
   1   2  -3 130.856 9.34279   2
   1  -2  -3 165.596 8.96633   2
   1   2  -2 2504.50 110.515   7
  -1  -2   2 2325.95 110.423   5
   1   2  -2 2408.69 110.406   5
  -1  -2   2 2379.01 110.455   2
   1   2  -2 2440.53 110.446   2
  -1   2   2 2685.63 110.360   1
  -1  -2   1 2460.04 145.233   5
   1   2  -1 3149.81 145.275   5
  -1   2   1 3542.04 145.215   1
  -1  -2   1 2386.29 145.213   2
   1   2  -1 3100.78 145.268   2
   1   2  -1 3184.66 145.320   7
  -1  -2   1 1739.49 145.201   7
  -1  -2   1 3112.43 145.162   8
  -1   2   0 251.717 12.9812   2
   1   2   0 208.366 13.1809   1
  -1   2   0 258.832 12.9411   3
   1   2   1 2867.65 23.6732   1
  -1   2  -1 2981.75 23.2396   7
  -1   2  -1 2803.98 23.0474   3
   1  -2   1 3037.67 23.2337   3
  -1   2  -1 2975.29 23.1627   2
   1  -2   2 1089.68 50.9654   2
  -1   2  -2 900.148 50.9878   2
   1  -2   2 1026.44 51.0804   6
  -1  -2  -2 780.260 50.8161   2
  -1  -2  -2 936.289 51.0250   3
   1  -2   2 1084.25 50.9758   3
   1  -2   2 1068.00 50.9943   7
  -1   2  -2 1002.37 51.0083   7
   1   2   2 1010.96 51.0122   1
   1  -2   2 1062.95 50.9053   9
  -1   2  -3 538.351 26.9424   8
   1  -2   3 549.673 26.9182   9
  -1  -2  -3 516.184 26.7786   8
   1  -2   3 467.431 26.9429   8
   1  -2   3 589.045 27.0253   3
  -1  -2  -3 529.147 27.0286   3
   1   2   3 447.429 26.8425   2
  -1  -2  -3 509.972 26.8320   2
   1  -2   3 533.855 27.1231   7
  -1   2  -3 509.924 27.1204   7
   1   2   3 459.680 26.7415   7
  -1   2  -3 566.158 27.0629   5
   1  -2   3 571.497 27.1076   2
  -1   2  -3 520.033 27.1062   2
  -1   2  -3 478.550 26.7074   1
   1   2   3 601.994 27.0470   1
  -1  -2  -3 497.944 26.9301   1
   1  -2   4 577.762 29.3219   1
  -1  -2  -4 568.860 29.4879   1
   1   2   4 594.351 29.5830   1
   1   2   4 503.076 29.4313   2
   1  -2   4 560.680 29.7600   7
  -1   2  -4 569.224 29.6691   7
   1   2   4 544.985 29.3958   7
  -1   2  -4 560.215 29.6013   5
   1  -2   4 601.716 29.7086   5
   1   2   4 618.178 29.4471   4
  -1   2  -4 549.873 29.6944   2
  -1   2  -4 548.661 29.3361   1
  -1  -2  -4 603.134 29.6207   3
   1  -2   4 603.460 29.5995   3
   1   2   4 555.046 29.6670   3
   1  -2   4 574.869 29.7467   2
   1  -2   4 498.853 29.4695   8
  -1  -2  -4 548.457 29.3143   8
  -1   2  -4 539.235 29.4329   8
   1   2   5 57.0937 5.61595   2
   1   2   5 69.4413 5.50575   7
   1  -2   5 93.7675 6.75273   7
  -1   2  -5 80.7506 6.28840   7
  -1  -2  -5 64.8621 5.29531   7
   1  -2   5 81.4970 6.16862   5
   1   2   5 61.4108 5.35248   4
   1  -2   5 81.7228 6.67684   2
  -1   2  -5 70.7580 5.22728   1
   1   2   5 67.4925 5.74694   2
  -1   2  -5 74.6836 6.21726   2
  -1  -2  -5 85.6145 5.86062   3
   1   2   5 63.5232 6.22073   3
  -1  -2  -5 93.2364 5.72172   9
  -1   2  -5 85.1108 5.36693   8
   1   2   5 71.2038 5.30325   8
   1  -2   5 69.6547 5.63656   8
  -1  -2  -5 75.1109 4.94011   8
   1   2   5 63.3110 5.78634   1
   1  -2   5 72.2259 5.03700   1
  -1  -2  -5 73.0509 5.38470   1
   1   2   6 1289.70 72.4283   2
   1   2   6 1306.43 72.3953   7
   1  -2   6 1379.68 72.6235   7
  -1   2  -6 1409.51 72.5556   7
   1  -2   6 1423.60 72.6114   5
  -1  -2  -6 1258.23 72.3379   7
   1   2   6 1450.35 72.3235   4
  -1   2  -6 1292.83 72.3393   1
   1  -2   6 1373.15 72.6281   2
   1   2   6 1357.11 72.4816   2
  -1   2  -6 1380.47 72.5905   2
  -1  -2  -6 1483.90 72.4375   3
   1   2   6 1390.76 72.5064   3
  -1   2  -6 1461.03 72.2526   8
  -1  -2  -6 1467.36 72.1799   8
   1   2   6 1395.09 72.2649   8
   1  -2   6 1386.60 72.3290   8
   1  -2   6 1348.56 72.2901   1
  -1  -2  -6 1418.17 72.3820   1
   1   2   6 1483.58 72.4265   1
  -1  -2  -7-0.38832 2.34849   8
   1   2   7 2.01008 4.02513   2
   1  -2   7-2.14134 5.38547   7
  -1   2  -7 1.40145 4.65194   7
  -1  -2  -7-0.63403 3.71508   7
   1   2   7-1.68699 4.25134   7
  -1   2  -7-2.33991 3.78312   4
   1  -2   7 1.99197 4.46166   5
   1   2   7 0.20878 3.24847   4
  -1   2  -7-0.69444 4.86164   2
   1  -2   7 3.39717 5.17564   2
   1   2   7 3.06850 4.23259   2
   1   2   7-5.79871 4.54975   3
  -1  -2  -7-2.27113 3.84508   3
   1  -2   7-1.01580 3.77485   8
   1   2   7 2.20993 3.31188   8
  -1   2  -7-5.03310 3.12242   8
  -1   2  -7 0.66582 3.84401   1
   1  -2   7 2.82742 3.40875   1
   1   2   7 1.15471 3.81328   1
  -1  -2  -7 1.36911 3.61604   1
  -1  -2  -8 12.9202 2.56226   8
   1   2   8 14.8954 4.64740   2
   1   2   8 9.85827 4.82781   7
  -1   2  -8 18.0320 5.11187   7
   1  -2   8 13.4378 5.73360   7
  -1  -2  -8 11.5118 4.17512   7
  -1   2  -8 20.7506 4.08526   4
   1  -2   8 13.4700 4.87068   5
   1   2   8 14.5505 3.65878   4
   1  -2   8 18.4581 5.66227   2
  -1   2  -8 14.8110 5.46129   2
   1   2   8 15.1440 4.74247   2
  -1  -2  -8 17.0797 4.38806   3
   1   2   8 14.8283 5.00994   3
   1   2   8 18.4669 3.46236   8
   1   2   8 11.3685 3.93374   9
  -1   2  -8 15.5088 3.20314   8
   1  -2   8 19.1849 4.03852   8
   1   2   8 17.8137 4.17990   1
  -1   2  -8 20.8780 4.60344   1
  -1  -2  -8 16.4728 4.25231   1
   1  -2   8 18.1539 3.94984   1
  -1  -2  -9 452.003 23.1333   8
   1   2   9 433.844 23.9222   2
   1  -2   9 448.648 24.2915   7
   1   2   9 404.301 23.8326   7
  -1   2  -9 377.991 23.9711   7
  -1  -2  -9 425.204 23.7687   7
   1   2   9 424.571 23.4405   4
  -1  -2  -9 456.724 23.7754   3
  -1   2  -9 403.482 23.4624   4
  -1   2  -9 575.432 24.2377   3
   1  -2   9 450.016 24.1447   5
  -1   2  -9 448.562 23.8213   1
   1  -2   9 458.011 24.4091   2
   1   2   9 454.639 24.0789   2
  -1   2  -9 406.539 24.0733   2
   1   2   9 437.739 23.9465   3
   1   2   9 452.090 23.7629   9
  -1   2  -9 472.297 23.2179   8
   1   2   9 421.736 23.3648   8
   1  -2   9 425.526 23.4670   8
   1  -2   9 450.302 23.6544   1
   1   2   9 409.305 23.7066   1
  -1  -2  -9 442.226 23.6740   1
  -1  -2 -10 483.138 24.0677   8
   1   2  10 412.131 24.9038   2
  -1   2 -10 480.977 25.1253   7
   1   2  10 428.474 24.9580   7
   1  -2  10 465.833 25.2934   7
  -1  -2 -10 390.846 24.7026   7
  -1   2 -10 449.748 24.4097   4
  -1   2 -10 484.324 25.1207   3
   1  -2  10 500.455 25.1818   5
  -1  -2 -10 480.929 24.8047   3
   1   2  10 437.330 24.4465   4
  -1   2 -10 432.799 25.1402   2
   1  -2  10 525.503 25.5370   2
  -1   2 -10 454.860 24.9454   1
   1   2  10 435.654 25.0294   2
   1   2  10 443.865 24.9166   3
  -1   2 -10 503.252 24.1250   8
   1   2  10 461.733 24.7345   9
   1   2  10 440.817 24.3285   8
   1  -2  10 437.263 24.4327   8
   1   2  10 436.205 24.6866   1
   1  -2  10 461.178 24.6780   1
  -1  -2 -10 434.108 24.7278   1
  -1  -2 -11 223.842 11.2662   8
   1   2  11 181.398 12.8475   2
  -1   2 -11 206.382 13.0973   7
   1   2  11 206.642 13.0306   7
   1  -2  11 206.445 13.4906   7
  -1  -2 -11 201.013 12.6805   7
   1  -2  11 213.662 13.2024   5
  -1   2 -11 181.378 12.8850   3
   1   2  11 200.331 11.9652   4
  -1   2 -11 217.680 11.9239   4
  -1  -2 -11 201.817 12.4739   3
  -1   2 -11 192.921 13.1825   2
  -1   2 -11 207.130 12.8120   1
   1  -2  11 218.836 13.6700   2
   1   2  11 217.196 13.1810   2
   1   2  11 197.812 12.8923   3
   1  -2  11 194.956 11.9501   8
   1   2  11 204.267 11.8388   8
   1   2  11 198.940 12.4558   9
  -1   2 -11 220.788 11.3808   8
   1   2  11 193.031 12.4242   1
  -1  -2 -11 196.521 12.4657   1
   1  -2  11 193.510 12.2728   1
  -1  -2 -12 98.2972 5.93878   8
   1   2  12 96.2490 8.54339   2
  -1   2 -12 92.2333 8.25785   7
   1   2  12 96.7226 8.60563   7
   1  -2  12 102.483 9.53872   7
  -1  -2 -12 100.063 8.28302   7
   1   2  12 97.5186 7.18867   4
  -1  -2 -12 87.3096 8.12657   3
  -1   2 -12 103.959 6.91005   4
  -1   2 -12 83.9370 8.81101   3
   1  -2  12 107.803 8.83682   5
   1  -2  12 102.637 9.47510   2
  -1   2 -12 86.7902 8.96027   2
   1   2  12 111.540 9.00282   2
   1   2  12 79.4575 8.41109   3
   1  -2  12 96.3086 8.71406   3
   1   2  12 83.7739 7.76281   9
   1  -2  12 93.5021 7.23739   8
   1   2  12 97.1655 6.97610   8
  -1   2 -12 96.0887 6.08547   8
   1  -2  12 123.804 8.19981   1
  -1  -2 -12 88.1838 7.83488   1
   1   2  12 89.1634 7.85781   1
  -1  -2 -13 204.513 10.5287   8
   1   2  13 183.757 12.6319   2
  -1   2 -13 182.204 12.3701   7
   1  -2  13 196.629 13.4902   7
   1   2  13 194.005 12.6507   7
  -1  -2 -13 193.215 12.1470   7
   1  -2  13 193.055 12.7460   5
   1   2  13 169.070 11.3878   4
  -1  -2 -13 188.798 12.2442   3
  -1   2 -13 176.014 12.9014   3
  -1   2 -13 184.777 11.1228   4
   1  -2  13 201.922 13.4322   2
  -1   2 -13 230.379 12.9477   1
   1   2  13 185.594 12.8754   2
  -1   2 -13 164.747 12.7174   2
   1   2  13 176.694 12.4929   3
   1  -2  13 186.726 12.7300   3
   1   2  13 186.650 12.0866   9
   1   2  13 179.957 11.2838   8
  -1   2 -13 207.494 10.5903   8
   1  -2  13 173.177 11.4226   8
   1   2  13 178.721 11.9016   1
  -1  -2 -13 165.772 12.0917   1
   1  -2  13 227.666 12.2458   1
  -1   2 -14 130.070 7.28848   8
  -1  -2 -14 117.175 7.29495   8
   1   2  14 130.165 10.4337   2
   1   2  14 112.618 10.4788   7
  -1   2 -14 133.357 10.1512   7
   1  -2  14 141.867 11.2685   7
  -1  -2 -14 110.976 9.56633   7
  -1   2 -14 138.289 8.26363   4
   1  -2  14 140.661 10.4430   5
  -1  -2 -14 112.798 9.74610   3
  -1   2 -14 119.107 10.6904   3
   1  -2  14 143.208 11.4679   2
  -1   2 -14 138.073 10.4941   1
  -1   2 -14 120.326 10.3385   2
   1   2  14 127.915 10.8725   2
   1   2  14 115.936 10.1012   3
   1  -2  14 110.055 10.0361   3
   1  -2  14 122.436 8.68656   8
   1   2  14 106.538 8.49000   8
   1   2  14 117.915 9.52927   9
  -1  -2 -14 119.011 9.50272   1
   1  -2  14 137.172 9.41708   1
   1   2  14 113.886 9.42259   1
  -1  -2 -15 364.426 18.3836   8
  -1   2 -15 388.974 18.4018   8
   1   2  15 345.853 20.4972   2
  -1   2 -15 330.767 20.3051   7
   1  -2  15 371.942 21.1579   7
   1   2  15 323.984 20.4936   7
  -1  -2 -15 337.288 20.0960   7
  -1   2 -15 298.311 20.8194   3
  -1   2 -15 360.716 18.8916   4
  -1  -2 -15 321.067 20.2044   3
   1  -2  15 366.050 20.7678   5
  -1  -2 -15 308.755 20.0713   1
  -1   2 -15 324.201 20.4664   2
   1   2  15 368.250 20.9636   2
   1  -2  15 369.404 21.3792   2
  -1   2 -15 304.471 20.4760   1
   1  -2  15 330.283 20.4271   3
   1   2  15 300.504 20.3446   3
   1   2  15 329.541 20.0026   9
   1  -2  15 313.302 19.2415   8
   1   2  15 322.339 19.1411   8
   1   2  15 325.650 19.8349   1
   1  -2  15 338.807 19.8176   1
  -1  -2 -16 86.3161 5.58727   8
  -1   2 -16 84.7346 5.53869   8
   1   2  16 96.8565 10.0417   2
   1  -2  16 87.8791 11.1858   7
   1   2  16 84.3168 10.4003   7
  -1   2 -16 84.7639 9.41724   7
  -1  -2 -16 87.0239 9.18143   7
  -1   2 -16 27.9362 11.1808   3
   1  -2  16 105.081 10.4147   5
  -1   2 -16 94.1665 6.62608   4
  -1  -2 -16 54.2642 9.61136   3
   1  -2  16 90.1562 11.3434   2
   1   2  16 92.7774 10.6076   2
  -1   2 -16 81.3520 9.91542   2
  -1   2 -16 76.8860 9.85241   1
   1   2  16 70.8313 9.78278   3
   1  -2  16 77.6840 10.0487   3
   1   2  16 80.9738 9.10580   9
   1   2  16 81.2067 7.53654   8
   1  -2  16 84.3804 7.91701   8
   1   2  16 72.9339 8.75449   1
  -1  -2 -16 77.1832 9.37272   1
   1  -2  16 86.7003 8.80523   1
  -1   2 -17 91.5547 6.02782   8
  -1  -2 -17 92.1329 6.06991   8
   1   2  17 124.400 11.0078   2
  -1   2 -17 95.8664 10.4841   7
   1   2  17 94.5540 11.2649   7
   1  -2  17 92.7536 12.1466   7
  -1  -2 -17 94.6487 9.99928   7
  -1   2 -17 97.2426 7.06371   4
  -1   2 -17 104.599 11.9182   3
   1  -2  17 98.3953 11.1596   5
  -1  -2 -17 88.0072 10.6375   3
  -1   2 -17 113.357 11.1316   1
   1   2  17 113.943 11.7311   2
   1  -2  17 99.2594 12.3095   2
  -1   2 -17 85.3015 10.6351   2
  -1  -2 -17 107.696 10.4717   1
   1   2  17 69.5934 10.7165   3
   1  -2  17 80.9049 10.9799   3
   1   2  17 84.0511 8.28672   8
   1  -2  17 76.3284 8.43452   8
   1   2  17 89.7785 9.86784   9
   1  -2  17 88.4444 9.57549   1
   1   2  17 92.3516 9.65627   1
  -1   2 -18 138.998 8.50346   8
  -1  -2 -18 147.502 8.63305   8
   1   2  18 137.097 12.8267   2
   1   2  18 136.388 13.5272   7
  -1  -2 -18 136.052 12.2642   7
  -1   2 -18 135.620 12.4689   7
   1  -2  18 163.946 13.3079   5
  -1   2 -18 165.399 9.44592   4
  -1  -2 -18 176.527 13.0276   3
  -1   2 -18 162.067 13.5803   1
   1   2  18 159.244 14.1067   2
  -1  -2 -18 155.821 12.7954   1
  -1   2 -18 146.941 12.8954   2
   1  -2  18 158.108 14.5276   2
   1  -2  18 127.773 12.9507   3
   1   2  18 121.837 12.9752   3
   1  -2  18 150.512 11.9315   1
   1   2  18 132.071 11.8500   1
   1   2  18 127.794 10.4732   8
   1  -2  18 132.207 10.6982   8
   1   2  18 147.064 12.1735   9
   1   2  19 389.448 23.5374   2
   1   2  19 370.457 22.9279   9
   1  -2  19 325.664 21.7372   8
   1   2  19 332.071 21.7314   8
   1  -2  19 328.243 23.5469   3
   1   2  19 309.606 23.4151   3
   1  -2  19 447.138 24.9245   2
  -1   2 -19 365.926 23.4523   2
   1   2  19 434.515 24.4914   2
  -1   2 -19 397.898 23.9669   1
  -1  -2 -19 405.409 23.5979   1
  -1  -2 -19 397.879 23.3174   7
  -1   2 -19 403.157 23.4471   7
   1  -2  19 468.629 24.2240   5
  -1   2 -19 426.256 24.4093   3
  -1  -2 -19 396.803 23.5814   3
  -1  -2 -19 401.207 20.6459   8
  -1   2 -19 420.994 20.5653   8
   1   2  19 321.182 22.6412   1
   1  -2  19 357.977 22.5957   1
   1   2  20 65.6256 11.3175   2
   1   2  20 53.0463 8.34893   8
   1   2  20 37.5759 10.1566   9
   1  -2  20 112.953 8.79617   8
   1   2  20 30.1444 11.5241   3
   1   2  20 39.8091 12.5021   2
  -1  -2 -20 49.0115 11.3503   1
  -1   2 -20 136.268 12.7817   1
   1  -2  20 131.554 14.2052   2
  -1  -2 -20 19.3874 11.1604   3
  -1  -2 -20 59.0631 10.2080   7
   1  -2  20 115.410 12.4564   5
  -1   2 -20 176.273 11.6860   7
   1  -2  20 136.571 10.3816   1
   1   2  20 47.1843 9.82540   1
  -1  -2 -20 45.2695 5.42685   8
  -1   2 -20 98.5570 5.39174   8
   1   2  21 309.179 21.5583   9
   1  -2  21 299.614 21.7261   9
   1  -2  21 380.133 23.9578   2
  -1   2 -21 336.230 22.9781   1
   1   2  21 392.806 23.4774   2
  -1  -2 -21 346.203 22.4352   3
  -1   2 -21 338.808 22.1889   7
   1  -2  21 403.227 23.1021   5
  -1  -2 -21 372.385 21.9147   7
   1  -2  21 320.608 21.3575   1
  -1   2 -21 362.515 18.8178   8
  -1  -2 -21 353.773 18.9237   8
  -1  -2 -22 161.284 14.1828   7
   1  -2  22 190.119 15.9595   5
  -1   2 -22 166.280 14.7684   7
  -1  -2 -22 154.818 15.2952   1
   1   2  22 188.796 16.3774   2
  -1   2 -22 178.287 16.0955   1
   1  -2  22 172.532 17.0331   2
  -1  -2 -22 166.174 15.9913   3
   1   2  22 137.026 13.8703   9
   1  -2  22 164.061 14.3731   9
  -1   2 -22 178.254 9.90551   8
  -1  -2 -22 183.855 10.1308   8
  -1   2 -23 142.013 13.9809   7
   1  -2  23 117.429 15.6664   5
  -1   2 -23 102.427 15.6306   1
  -1  -2 -23 203.476 15.6126   1
   1  -2  23 146.920 17.2569   2
   1   2  23 232.996 16.6280   2
   1   2  23 138.502 13.6722   9
   1  -2  23 86.1599 13.5048   9
  -1  -2 -23 135.049 8.98011   8
  -1  -2 -24 179.896 16.2326   7
   1  -2  24 213.873 18.0474   5
  -1   2 -24 173.759 16.3285   7
  -1   2 -24 202.075 18.3766   1
   1  -2  24 211.155 19.1025   2
   1   2  24 224.851 18.6610   2
   1   2  24 240.091 17.3028   5
   1  -2  24 162.437 15.9553   9
   1   2  24 171.866 15.9560   9
  -1  -2 -24 228.360 11.9826   8
   1   2  25 7.63675 11.8493   5
   1  -2  25 16.4483 13.2376   5
   1  -2  25-3.37746 11.2846   9
  -1   2 -25 9.35810 13.7353   1
   1   2  25 9.56747 13.9285   2
  -1  -2 -25-4.09208 13.3866   1
   1  -2  25 1.12030 14.6707   2
  -1  -2 -25 7.73013 10.6857   7
  -1   2 -25 11.6658 11.3601   7
   1   2  26 98.9883 14.3727   5
   1  -2  26 117.456 15.8031   5
   1  -2  26 88.4311 13.9113   9
  -1   2 -26 104.982 16.4207   1
   1   2  26 108.618 16.5880   2
   1  -2  26 127.919 17.6007   2
  -1  -2 -26 71.6480 15.4473   1
  -1  -2 -26 87.4612 13.2541   7
   1  -2  27 19.8925 12.2152   9
  -1   2 -27 30.8865 15.4760   1
  -1   2 -27 29.8442 11.9087   7
   1  -2  28 29.0033 13.1439   9
  -1   2 -28 50.1865 12.6694   7
   1  -2  29 57.7012 13.9173   9
  -1   2 -29 65.9386 13.4479   7
  -1   2 -30 55.2930 13.8963   7
  -1   3  31 14.3393 13.3573   9
   1   3 -31 32.3974 14.6106   7
  -1   3  30 28.3513 13.2512   9
   1   3 -30 52.7351 14.2615   7
  -1   3  29 16.9866 12.2707   9
   1   3 -29 3.37117 13.5119   7
  -1   3  28 21.6818 11.8447   9
   1   3 -28 12.5422 13.2711   7
  -1   3  27 20.4580 11.6235   9
   1   3 -27 28.5240 12.7883   7
  -1   3  26 15.8893 10.7398   9
   1   3 -26 7.94404 11.8052   7
  -1   3  26 6.62291 14.5899   2
  -1  -3  25 52.4237 14.3708   5
   1  -3 -25 69.9773 12.5240   7
   1   3 -25 49.6485 12.5145   7
  -1   3  25 51.7028 14.6485   2
  -1  -3  25 55.6759 15.8572   2
   1  -3 -25 53.1734 14.6178   1
   1  -3 -24 215.521 17.1273   7
   1   3 -24 199.298 17.4854   7
  -1  -3  24 250.264 18.9795   5
  -1  -3  24 243.061 20.4202   2
   1  -3 -24 204.439 18.9037   1
  -1   3  24 245.176 19.3308   2
  -1  -3  23 68.8836 13.4439   5
   1  -3 -23 90.6592 12.0543   7
   1   3 -23 72.5919 12.1673   7
   1  -3 -23 62.1752 13.5843   1
  -1   3  23 80.7379 14.3529   2
  -1  -3  23 65.9756 14.8482   2
  -1  -3  22 58.3881 12.5537   5
  -1   3  22 43.2995 13.0218   2
  -1  -3  22 58.9427 14.6119   2
   1  -3 -22 45.1836 12.7186   1
   1  -3 -22 56.9597 11.0102   7
   1   3 -22 52.3548 11.1094   7
  -1  -3  21 150.549 14.2480   5
  -1  -3  21 145.272 15.9108   2
   1  -3 -21 124.533 14.1623   1
  -1   3  21 157.067 15.1174   2
  -1   3  21 100.003 12.0106   3
   1   3 -21 128.769 13.4591   7
   1  -3 -21 136.014 12.8827   7
   1  -3 -20 9.39172 9.93200   7
   1   3 -20 8.88082 9.95418   7
  -1  -3  20 14.4704 10.7437   5
  -1   3  20 16.2859 11.7174   2
  -1  -3  20 18.7183 13.0637   2
   1  -3 -20 3.53448 11.1330   1
  -1   3  20 6.81909 9.14644   3
  -1  -3  20 4.15169 9.82984   3
  -1  -3  20 9.98425 9.06878   1
  -1   3  20 9.06208 5.53245   8
  -1   3  19 52.5367 6.27374   8
  -1  -3  19 54.1560 6.20892   8
  -1   3  19 45.4401 9.77808   3
   1   3 -19 82.1977 10.9882   7
   1  -3 -19 76.1419 10.5071   7
  -1  -3  19 54.3594 10.6056   3
  -1  -3  19 86.0955 12.0191   5
  -1   3  19 69.7577 10.9352   2
  -1  -3  19 75.9526 9.86660   1
  -1   3  19 63.2926 9.90672   1
   1  -3 -19 43.6964 11.5489   1
  -1  -3  19 90.9805 13.3125   2
  -1   3  19 61.7884 11.6989   2
   1   3 -19 57.2731 10.7309   2
  -1   3  18 139.438 12.1829   2
   1  -3 -18 128.658 11.5751   7
  -1   3  18 101.803 10.7905   3
  -1  -3  18 139.990 12.4628   5
  -1  -3  18 95.0817 11.6979   3
   1   3 -18 114.120 11.7120   7
   1  -3 -18 85.6139 12.5673   1
  -1  -3  18 117.108 14.3350   2
   1   3 -18 103.468 11.7387   2
  -1   3  18 140.352 13.1134   2
  -1   3  18 107.871 7.66754   8
  -1  -3  18 88.5686 7.62389   8
  -1   3  18 114.250 11.0793   1
  -1  -3  18 106.087 10.7977   1
   1   3 -17 72.1160 10.3595   7
   1  -3 -17 99.7178 10.2731   7
  -1   3  17 82.5332 9.42564   3
  -1  -3  17 74.0830 10.9731   5
  -1  -3  17 90.3366 10.4557   3
  -1   3  17 101.619 10.6480   2
   1   3 -17 79.0927 10.5673   2
   1   3 -17 78.5134 11.9995   1
   1  -3 -17 90.9912 11.4935   1
  -1  -3  17 77.6689 12.7398   2
  -1   3  17 89.8504 11.6235   2
  -1   3  17 89.4359 9.72703   1
  -1  -3  17 96.1775 10.0164   1
  -1   3  17 77.2685 6.41195   8
  -1  -3  17 58.3563 6.34201   8
  -1   3  16 152.323 12.1059   2
  -1   3  16 152.273 12.7828   7
   1   3 -16 148.800 12.0690   7
   1  -3 -16 143.690 11.3909   7
  -1  -3  16 113.183 12.2743   3
  -1  -3  16 158.441 12.4570   5
  -1   3  16 135.010 10.9897   3
   1   3 -16 154.185 13.5018   1
   1   3 -16 128.251 12.1815   2
   1  -3 -16 134.479 12.6114   1
  -1  -3  16 167.733 13.9374   2
  -1   3  16 174.318 13.0129   2
  -1  -3  16 119.714 8.63184   8
  -1   3  16 153.053 8.71364   8
  -1   3  16 138.803 11.4116   1
  -1  -3  16 147.957 11.4105   1
  -1   3  15 10.9894 3.87229   8
  -1   3  15 30.6161 7.97987   2
  -1  -3  15 10.1923 9.88752   7
  -1   3  15 9.73453 8.47667   7
   1   3 -15 17.6317 7.83448   7
   1  -3 -15 23.2572 7.53308   7
  -1   3  15 22.7797 3.88573   4
  -1  -3  15 15.9508 8.35022   5
  -1  -3  15-14.6979 8.95551   3
   1   3 -15 11.4165 9.28809   1
  -1   3  15 18.4950 8.64424   2
   1   3 -15 23.2011 8.29940   2
  -1  -3  15 17.2361 9.62229   2
  -1   3  15 10.8208 6.99826   3
  -1  -3  15 11.3476 3.77072   8
  -1   3  15 38.5888 7.90461   1
  -1  -3  15 13.3492 7.72388   1
  -1   3  14 34.8145 3.87962   8
  -1   3  14 50.5000 8.08635   2
  -1   3  14 36.2746 8.24840   7
  -1  -3  14 30.1140 9.65768   7
   1   3 -14 28.2203 7.57742   7
   1  -3 -14 42.0715 7.31002   7
  -1   3  14 32.9410 3.88267   4
  -1  -3  14 35.7416 8.09010   5
  -1  -3  14 30.2421 7.79016   3
   1  -3 -14 36.1856 8.08331   1
   1   3 -14 25.1210 8.95327   1
   1   3 -14 12.7510 8.00757   2
  -1   3  14 30.9838 8.13422   2
  -1  -3  14 32.2823 9.11335   2
  -1   3  14 33.8760 6.38103   3
  -1  -3  14 30.8306 3.75672   8
  -1  -3  14 23.9888 7.06525   1
  -1   3  14 35.5610 7.22024   1
  -1   3  13 2038.07 99.5984   2
  -1  -3  13 2109.25 100.002   7
   1   3 -13 1966.08 99.7086   7
  -1   3  13 1950.46 99.6612   7
   1  -3 -13 1953.27 99.5774   7
  -1  -3  13 2189.90 99.9092   5
  -1   3  13 1743.06 98.4837   4
  -1   3  13 1967.60 99.0852   3
  -1  -3  13 2085.14 99.4205   3
  -1  -3  13 1644.93 98.4339   8
   1   3 -13 1948.18 99.9069   1
  -1  -3  13 1958.80 99.4054   1
  -1   3  13 2196.25 99.8652   2
  -1  -3  13 2186.14 100.111   2
  -1   3  13 1982.15 98.5205   8
  -1   3  13 2122.51 99.4299   1
  -1   3  12-7.54990 7.03721   2
  -1  -3  12 1.40404 8.26092   7
   1   3 -12 0.33405 7.00999   7
  -1   3  12-3.97993 7.39997   7
   1  -3 -12-3.83349 6.56689   7
  -1  -3  12-3.02870 6.87089   5
  -1   3  12-4.12398 2.89884   4
  -1  -3  12-6.89187 7.24860   3
  -1   3  12 1.35228 5.51686   3
  -1  -3  12-3.92297 2.82444   8
  -1  -3  12-5.45041 7.92642   2
  -1   3  12-4.26687 6.72559   2
  -1   3  12-4.50762 2.82501   8
  -1   3  12-9.22732 6.44618   1
  -1  -3  12-1.17108 6.48738   1
  -1   3  11 55.5572 7.29891   2
   1   3 -11 45.1933 7.62641   7
  -1  -3  11 58.8123 9.02726   7
  -1   3  11 51.7493 7.74157   7
   1  -3 -11 54.3894 6.89617   7
  -1   3  11 66.5275 6.62268   3
  -1  -3  11 62.4328 7.86733   5
  -1  -3  11 87.1252 8.41167   3
  -1   3  11 51.2989 3.87742   4
  -1  -3  11 47.6601 3.78304   8
  -1  -3  11 60.7786 8.36718   2
  -1  -3  11 62.4175 7.62311   1
  -1   3  11 56.8442 7.54878   2
  -1   3  11 55.0398 3.92703   8
  -1   3  11 62.4078 6.99227   1
  -1  -3  10 31.1499 8.11815   7
   1   3 -10 28.6375 6.55063   7
  -1   3  10 33.1050 6.74642   7
   1  -3 -10 33.2348 6.11719   7
  -1   3  10 15.4051 5.56142   3
  -1  -3  10 31.9164 2.80092   8
  -1   3  10 30.7110 6.32996   2
  -1   3  10 35.3783 6.29705   2
  -1   3  10 35.6915 2.99254   8
  -1  -3   9 542.056 28.3731   7
  -1   3   9 532.523 27.9091   7
   1  -3  -9 571.935 27.8794   7
  -1   3   9 564.076 27.4951   3
  -1  -3   9 474.064 26.6224   8
  -1  -3   9 590.336 28.2226   1
  -1   3   9 580.255 28.0068   2
  -1   3   9 513.724 27.7390   2
  -1   3   9 516.518 26.7094   8
   1  -3  -8 3152.04 158.321   7
  -1   3   8 2944.45 158.290   7
  -1  -3   8 2930.05 158.365   1
  -1   3   8 3054.75 157.978   3
  -1  -3   8 3181.32 158.542   7
  -1   3   8 3044.01 157.666   8
   1  -3  -7-12.0067 4.89452   7
  -1   3   7-0.31186 5.31332   7
  -1   3   7 0.65126 3.86373   3
  -1  -3   7 0.17931 5.72726   1
  -1  -3   7-4.11286 6.49488   7
  -1   3   7-3.67127 1.94051   8
  -1   3   6 87.6617 6.32076   3
   1  -3  -6 104.020 6.76158   1
  -1  -3   6 93.0953 8.08519   1
   1   3  -6 108.394 7.79555   2
  -1   3   6 104.328 7.51207   7
   1  -3  -6 79.8732 5.50572   8
  -1   3   6 79.8200 5.11931   8
  -1   3   5 1864.65 95.5203   3
   1  -3  -5 2057.45 95.7270   1
   1   3  -5 1702.97 95.8609   2
  -1   3   5 1758.68 95.7827   7
  -1   3   5 1819.22 95.3591   8
   1   3  -4 619.410 32.2873   5
   1  -3  -4 684.715 32.1497   1
   1  -3  -4 525.371 32.1681   2
   1   3  -4 582.253 32.4208   2
  -1  -3   4 641.679 32.3801   1
   1  -3  -3 486.971 27.7598   2
   1   3  -3 494.594 28.0500   7
   1   3  -3 451.653 27.8173   5
   1   3  -3 511.464 27.9692   2
   1  -3  -3 620.129 27.7160   1
  -1   3   3 592.736 27.6937   1
  -1  -3   3 505.311 27.9800   1
   1  -3  -3 513.377 27.5415   8
   1  -3  -2 692.098 30.5851   2
   1   3  -2 547.942 30.6812   5
  -1  -3   2 483.082 30.6662   5
   1   3  -2 565.593 30.2830   8
  -1  -3   2 558.380 30.2494   8
   1   3  -2 536.233 30.6791   2
  -1  -3   2 504.059 30.7031   2
   1  -3  -2 530.921 30.4305   8
   1  -3  -2 728.916 30.4831   1
  -1   3   2 690.822 30.4692   1
   1   3  -2 593.906 30.8093   7
  -1  -3   1 1196.11 64.7504   7
   1   3  -1 1197.85 64.7754   7
   1  -3  -1 1427.68 64.5364   1
  -1   3   1 1390.90 64.5357   1
   1  -3  -1 1112.44 64.6445   7
  -1  -3   1 1201.46 64.4674   8
   1   3  -1 1252.16 64.4842   8
   1  -3  -1 1135.57 64.6110   2
  -1  -3   1 1178.20 64.6657   2
   1   3  -1 1191.32 64.6748   2
  -1  -3   0 344.208 27.4143   3
  -1   3   0 668.511 27.2823   3
  -1  -3   0 604.411 27.5030   7
   1  -3   0 379.047 27.3434   7
   1   3   0 617.064 27.5093   7
   1   3   0 462.023 27.2096   8
  -1   3   0 589.381 27.4798   2
  -1  -3   0 636.020 27.3909   2
   1   3   0 661.537 27.4167   2
   1  -3   0 386.019 27.3101   2
  -1  -3  -1 144.504 9.25117   2
  -1   3  -1 150.905 9.79997   7
   1  -3   1 191.871 9.63167   7
  -1  -3  -1 136.127 9.34422   7
  -1   3  -1 179.665 9.21463   3
   1  -3   1 161.275 9.30789   3
  -1  -3  -1 196.930 9.70251   3
   1   3   1 189.577 9.08538   8
  -1   3  -1 149.500 9.72917   2
   1   3   1 153.726 9.20612   2
   1  -3   1 191.348 9.45492   2
  -1  -3  -2 323.831 18.2964   2
   1   3   2 321.907 18.2938   2
   1  -3   2 402.035 18.7809   7
  -1  -3  -2 318.186 18.2664   7
  -1   3  -2 380.552 18.8447   7
  -1   3  -2 353.593 18.6683   2
   1  -3   2 349.332 18.6050   2
   1  -3   2 352.148 18.8537   6
  -1   3  -2 359.574 18.3686   3
   1   3   2 300.105 18.6826   3
   1  -3   2 383.502 18.4229   3
  -1  -3  -2 314.555 18.6453   3
   1   3   2 358.667 18.7284   1
   1  -3   2 386.698 18.3383   9
  -1  -3  -3 276.272 13.4981   3
   1  -3   3 270.237 13.3012   3
   1   3   3 255.175 13.6822   3
  -1   3  -3 219.838 13.0353   1
  -1  -3  -3 210.334 13.0135   7
   1  -3   3 278.102 13.9013   7
   1  -3   3 268.947 13.5703   2
  -1   3  -3 243.462 13.6551   2
   1  -3   3 257.023 13.9870   6
  -1   3  -3 272.747 13.6932   5
  -1   3  -3 264.183 13.2573   3
   1   3   3 243.499 13.5277   1
   1   3   3 237.891 13.1193   2
  -1  -3  -3 216.804 13.1334   2
  -1   3  -4 11.2801 3.72448   8
  -1  -3  -4 5.69601 4.27115   3
   1   3   4 7.53619 4.64377   3
   1  -3   4 17.5729 4.08272   3
  -1   3  -4 10.1306 3.47452   1
  -1   3  -4 14.1678 4.77463   2
   1   3   4 10.4513 3.28540   7
  -1  -3  -4 9.43833 2.50452   8
   1   3   4 13.0416 3.65252   2
  -1  -3  -4 7.34641 3.36713   2
  -1   3  -4 14.0318 4.83637   7
   1  -3   4 13.2604 5.49808   7
   1   3   4 7.60934 3.11935   7
  -1   3  -4 15.3544 4.35907   5
   1  -3   4 12.6633 5.06903   2
   1   3   4 15.6269 4.31240   1
   1   3   5 3863.80 203.869   8
  -1  -3  -5 4159.89 203.951   9
  -1   3  -5 3961.72 203.904   8
   1  -3   5 3744.07 203.928   8
   1   3   5 4044.37 204.090   3
  -1  -3  -5 4141.73 204.037   3
  -1   3  -5 4090.23 204.175   2
  -1   3  -5 3322.75 203.936   1
  -1  -3  -5 4259.94 203.834   8
   1   3   5 3620.21 203.968   2
  -1  -3  -5 3723.08 203.993   2
   1  -3   5 3971.15 204.156   7
  -1   3  -5 4285.42 204.208   7
   1  -3   5 4103.14 204.208   5
  -1   3  -5 3907.83 204.125   5
   1   3   5 3709.47 203.923   7
   1   3   5 4196.58 203.915   4
   1  -3   5 4249.15 204.049   3
   1  -3   5 4241.99 204.204   2
   1   3   5 4036.81 204.038   1
   1  -3   5 3547.17 203.853   1
  -1  -3  -5 4033.09 204.011   1
   1  -3   6 500.455 28.2919   8
   1   3   6 522.547 28.1499   8
  -1  -3  -6 545.323 28.2847   9
  -1   3  -6 527.764 28.1684   8
  -1  -3  -6 547.975 28.3955   3
   1   3   6 534.114 28.5653   3
  -1   3  -6 495.082 28.6863   2
  -1   3  -6 503.476 28.3733   1
  -1  -3  -6 562.333 28.0169   8
   1   3   6 476.566 28.3483   2
  -1   3  -6 563.411 28.7132   7
   1  -3   6 551.638 28.8389   7
   1   3   6 548.196 28.3526   7
   1  -3   6 547.506 28.7501   5
   1  -3   6 537.868 28.4735   3
  -1   3  -6 529.110 28.5148   5
   1   3   6 579.567 28.2058   4
   1  -3   6 528.820 28.8126   2
   1   3   6 567.619 28.4921   1
  -1  -3  -6 552.934 28.3832   1
   1  -3   6 510.401 28.1671   1
   1   3   7 406.562 21.4858   8
  -1   3  -7 435.603 21.5052   8
   1  -3   7 367.081 21.6103   8
   1   3   7 393.980 21.9591   3
  -1  -3  -7 424.965 21.7425   3
  -1   3  -7 398.811 21.8679   1
  -1   3  -7 396.451 22.2020   2
   1   3   7 415.948 21.9266   2
  -1  -3  -7 428.213 21.3322   8
   1   3   7 366.985 21.7737   2
   1  -3   7 419.709 22.3851   7
   1   3   7 384.444 21.8130   7
  -1   3  -7 435.185 22.1749   7
  -1  -3  -7 366.531 21.7074   7
   1  -3   7 430.414 22.2487   5
   1   3   7 405.967 21.5756   4
   1  -3   7 424.298 22.3141   2
   1  -3   7 396.551 21.5932   1
   1   3   7 407.464 21.8414   1
  -1  -3  -7 408.009 21.7656   1
  -1  -3  -8 1340.42 67.3859   8
   1   3   8 1197.37 67.7605   2
   1   3   8 1301.66 67.7622   7
   1  -3   8 1365.78 68.0838   7
  -1   3  -8 1274.42 67.9752   7
   1  -3   8 1404.43 68.1247   5
  -1  -3  -8 1248.76 67.7071   7
   1   3   8 1363.81 67.5786   4
  -1  -3  -8 1355.89 67.7145   3
  -1   3  -8 1254.41 67.7852   1
   1   3   8 1351.96 67.8924   2
   1  -3   8 1509.56 68.2348   2
  -1   3  -8 1280.84 68.0215   2
   1   3   8 1216.74 67.8101   3
   1   3   8 1279.40 67.4883   8
  -1   3  -8 1281.19 67.4328   8
   1  -3   8 1195.06 67.5287   8
   1  -3   8 1283.96 67.6136   1
  -1  -3  -8 1246.08 67.7121   1
   1   3   8 1350.46 67.8003   1
  -1  -3  -9 430.869 21.3261   8
   1   3   9 391.906 22.0895   2
  -1   3  -9 405.683 22.3223   7
   1  -3   9 418.260 22.6627   7
   1   3   9 387.102 22.0373   7
   1  -3   9 419.924 22.4513   5
  -1  -3  -9 385.431 21.8856   7
  -1  -3  -9 406.730 21.9393   3
   1   3   9 403.059 21.6303   4
   1  -3   9 480.915 22.7791   2
   1   3   9 368.373 22.1354   2
  -1   3  -9 361.809 22.4309   2
[truncated: 3,412,824 more chars]
